# Supplementary material for: Deciphering the Metabolic Impact and Clinical Relevance of N‐Glycosylation in Colorectal Cancer through Comprehensive Glycoproteomic Profiling
Source: Adv Sci (Weinh). 2025 Apr 26;12(21):2415645. doi: 10.1002/advs.202415645 (PMC12140321; doi:10.1002/advs.202415645)
Supplement: Supplementary file 2 — Supporting Information [file ADVS-12-2415645-s002.xlsx]

## Sheet: Sheet1
Table S1. Clinical data from 45 CRC patients.
ID	Gender	Age	Stage
C_9	Male	79	IV
C_16	Male	65	IV
C_7	Female	55	IV
C_38	Male	76	III
C_13	Male	75	III
C_28	Male	74	III
C_30	Male	73	III
C_40	Male	71	III
C_5	Male	70	III
C_32	Male	69	III
C_3	Female	68	III
C_27	Female	67	III
C_44	Male	67	III
C_14	Female	65	III
C_17	Female	64	III
C_29	Female	63	III
C_1	Female	62	III
C_41	Female	60	III
C_42	Male	60	III
C_19	Male	56	III
C_43	Female	55	III
C_26	Male	53	III
C_18	Male	32	III
C_12	Male	80	II
C_35	Male	78	II
C_25	Female	77	II
C_34	Female	72	II
C_10	Male	70	II
C_2	Female	70	II
C_11	Female	67	II
C_36	Female	65	II
C_4	Male	65	II
C_6	Female	63	II
C_39	Female	60	II
C_15	Male	59	II
C_8	Female	59	II
C_37	Male	54	II
C_31	Female	48	II
C_22	Female	80	I
C_20	Female	67	I
C_21	Female	65	I
C_23	Male	64	I
C_45	Female	62	I
C_33	Female	59	I
C_24	Female	43	I
