# Supplementary material for: Deciphering the Metabolic Impact and Clinical Relevance of N‐Glycosylation in Colorectal Cancer through Comprehensive Glycoproteomic Profiling
Source: Adv Sci (Weinh). 2025 Apr 26;12(21):2415645. doi: 10.1002/advs.202415645 (PMC12140321; doi:10.1002/advs.202415645)
Supplement: Supplementary file 3 — Supporting Information [file ADVS-12-2415645-s001.xlsx]

## Sheet: Sheet1
Table S2. Proteomics data of 45 CRC tumors and paired NATs.
Protein.IDs	Majority.protein.IDs	Peptide.counts..all.	Peptide.counts..razor.unique.	Peptide.counts..unique.	Protein.names	Gene.names	Fasta.headers	Number.of.proteins	Peptides	Razor...unique.peptides	Unique.peptides	LFQ.intensity.C_1	LFQ.intensity.N_1	LFQ.intensity.C_2	LFQ.intensity.N_2	LFQ.intensity.C_3	LFQ.intensity.N_3	LFQ.intensity.C_4	LFQ.intensity.N_4	LFQ.intensity.C_5	LFQ.intensity.N_5	LFQ.intensity.C_6	LFQ.intensity.N_6	LFQ.intensity.C_7	LFQ.intensity.N_7	LFQ.intensity.C_8	LFQ.intensity.N_8	LFQ.intensity.C_9	LFQ.intensity.N_9	LFQ.intensity.C_10	LFQ.intensity.N_10	LFQ.intensity.C_11	LFQ.intensity.N_11	LFQ.intensity.C_12	LFQ.intensity.N_12	LFQ.intensity.C_13	LFQ.intensity.N_13	LFQ.intensity.C_14	LFQ.intensity.N_14	LFQ.intensity.C_15	LFQ.intensity.N_15	LFQ.intensity.C_16	LFQ.intensity.N_16	LFQ.intensity.C_17	LFQ.intensity.N_17	LFQ.intensity.C_18	LFQ.intensity.N_18	LFQ.intensity.N_19	LFQ.intensity.C_19
A0A024RBG1;Q96G61;Q8NFP7	A0A024RBG1;Q96G61;Q8NFP7	8;4;4	1;0;0	1;0;0	Diphosphoinositol polyphosphate phosphohydrolase 3-beta;Diphosphoinositol polyphosphate phosphohydrolase 3-alpha	NUDT4;NUDT11;NUDT10	A0A024RBG1 Diphosphoinositol polyphosphate phosphohydrolase NUDT4B OS=Homo sapiens OX=9606 GN=NUDT4B PE=3 SV=1;Q96G61 Diphosphoinositol polyphosphate phosphohydrolase 3-beta OS=Homo sapiens OX=9606 GN=NUDT11 PE=1 SV=1;Q8NFP7 Diphosphoinositol polyphosphate	3	8	1	1	0	0	0	0	0	0	0	0	0	0	0	0	0	0	0	0	0	0	0	0	0	0	0	0	0	0	0	0	0	0	0	0	0	0	0	0	0	0
A0A075B6I9;P04211	A0A075B6I9;P04211	3;2	3;2	3;2	Ig lambda chain V region 4A	IGLV7-46	A0A075B6I9 Immunoglobulin lambda variable 7-46 OS=Homo sapiens OX=9606 GN=IGLV7-46 PE=3 SV=4;P04211 Immunoglobulin lambda variable 7-43 OS=Homo sapiens OX=9606 GN=IGLV7-43 PE=3 SV=2	2	3	3	3	55420000	362170000	148930000	173980000	0	516350000	0	606830000	0	87791000	53816000	303760000	126450000	378280000	37753000	147170000	200270000	439660000	211230000	0	41059000	0	100410000	210580000	0	322280000	189780000	155230000	0	487690000	0	206920000	425540000	687490000	236010000	84866000	569050000	290840000
A0A075B6J9	A0A075B6J9	4	3	2		IGLV2-18	A0A075B6J9 Immunoglobulin lambda variable 2-18 OS=Homo sapiens OX=9606 GN=IGLV2-18 PE=3 SV=2	1	4	3	2	54396000	0	0	88346000	86400000	0	0	0	0	0	0	0	0	0	72356000	0	88239000	0	53155000	0	0	0	0	0	0	0	0	0	0	0	0	0	0	0	50948000	0	0	0
A0A075B6K5	A0A075B6K5	5	2	2		IGLV3-9	A0A075B6K5 Immunoglobulin lambda variable 3-9 OS=Homo sapiens OX=9606 GN=IGLV3-9 PE=3 SV=1	1	5	2	2	0	0	0	0	0	0	0	0	0	55503000	0	0	46542000	97287000	0	89831000	0	0	0	54256000	0	0	0	0	0	0	0	57541000	0	42664000	0	0	0	63594000	0	0	0	0
A0A075B6P5;P01615	A0A075B6P5;P01615	3;3	2;2	2;2	Ig kappa chain V-II region FR	IGKV2D-28	A0A075B6P5 Immunoglobulin kappa variable 2-28 OS=Homo sapiens OX=9606 GN=IGKV2-28 PE=3 SV=1;P01615 Immunoglobulin kappa variable 2D-28 OS=Homo sapiens OX=9606 GN=IGKV2D-28 PE=1 SV=2	2	3	2	2	0	0	0	0	0	93482000	0	61944000	0	0	0	0	35149000	96576000	0	74824000	0	0	24932000	47934000	0	0	0	58974000	0	0	0	0	0	0	0	0	65623000	44331000	36021000	0	104160000	117970000
A0A075B6R2	A0A075B6R2	3	2	2		IGHV4-4	A0A075B6R2 Immunoglobulin heavy variable 4-4 OS=Homo sapiens OX=9606 GN=IGHV4-4 PE=3 SV=2	1	3	2	2	0	0	0	0	0	0	0	0	0	0	0	0	0	0	0	0	0	0	0	0	0	0	0	0	0	0	0	0	0	0	0	0	0	0	0	0	54553000	51120000
A0A0C4DH68;A0A075B6R9	A0A0C4DH68;A0A075B6R9	3;3	2;2	2;2		IGKV2-24;IGKV2D-24	A0A0C4DH68 Immunoglobulin kappa variable 2-24 OS=Homo sapiens OX=9606 GN=IGKV2-24 PE=3 SV=1;A0A075B6R9 Probable non-functional immunoglobulin kappa variable 2D-24 OS=Homo sapiens OX=9606 GN=IGKV2D-24 PE=1 SV=1	2	3	2	2	0	0	0	0	0	128480000	0	69294000	0	108650000	0	122140000	0	312600000	65335000	0	0	303020000	0	0	0	0	0	0	0	86753000	0	0	0	0	0	0	156700000	271620000	0	0	304150000	305540000
A0A075B6S2;A2NJV5;A0A0A0MRZ7	A0A075B6S2;A2NJV5	5;4;2	5;4;2	3;2;0		IGKV2D-29;IGKV A18	A0A075B6S2 Immunoglobulin kappa variable 2D-29 OS=Homo sapiens OX=9606 GN=IGKV2D-29 PE=3 SV=1;A2NJV5 Immunoglobulin kappa variable 2-29 OS=Homo sapiens OX=9606 GN=IGKV2-29 PE=3 SV=2	3	5	5	3	724320000	1730200000	840950000	1354400000	1584600000	0	827110000	3577300000	603440000	1654200000	632030000	1659300000	1123500000	3899200000	833230000	2348800000	974190000	2960500000	1105400000	1771800000	737310000	2473100000	611950000	2417000000	481200000	704360000	536580000	1393400000	795050000	1768800000	1000300000	2211400000	1961000000	2884600000	1501000000	2048600000	3617100000	1417800000
A0A075B6S5	A0A075B6S5	3	2	2		IGKV1-27	A0A075B6S5 Immunoglobulin kappa variable 1-27 OS=Homo sapiens OX=9606 GN=IGKV1-27 PE=3 SV=1	1	3	2	2	0	0	0	0	0	0	0	0	0	0	0	0	0	0	0	0	0	0	0	0	0	0	0	0	0	0	0	0	0	0	0	0	0	0	0	0	0	0
P0DSN7;A0A075B6S9	P0DSN7;A0A075B6S9	1;1	1;1	1;1		IGKV1D-37	P0DSN7 Probable non-functional immunoglobulinn kappa variable 1D-37 OS=Homo sapiens OX=9606 GN=IGKV1D-37 PE=1 SV=1;A0A075B6S9 Probable non-functional immunoglobulinn kappa variable 1-37 OS=Homo sapiens OX=9606 GN=IGKV1-37 PE=1 SV=7	2	1	1	1	0	0	0	0	0	0	0	0	0	0	0	0	0	0	0	0	0	0	0	0	0	0	0	0	0	0	0	0	0	0	0	0	0	0	0	0	0	0
A0A087WW87;P01614	A0A087WW87;P01614	2;2	1;1	1;1	Ig kappa chain V-II region Cum	IGKV2-40	A0A087WW87 Immunoglobulin kappa variable 2-40 OS=Homo sapiens OX=9606 GN=IGKV2-40 PE=3 SV=2;P01614 Immunoglobulin kappa variable 2D-40 OS=Homo sapiens OX=9606 GN=IGKV2D-40 PE=1 SV=2	2	2	1	1	0	0	0	0	0	0	0	0	0	0	0	0	0	0	0	0	0	0	0	0	0	0	0	0	0	0	0	0	0	0	0	0	0	0	0	0	0	0
A0A0A0MRZ8;P04433	A0A0A0MRZ8;P04433	3;3	3;3	3;3	Ig kappa chain V-III region VG	IGKV3D-11	A0A0A0MRZ8 Immunoglobulin kappa variable 3D-11 OS=Homo sapiens OX=9606 GN=IGKV3D-11 PE=3 SV=6;P04433 Immunoglobulin kappa variable 3-11 OS=Homo sapiens OX=9606 GN=IGKV3-11 PE=1 SV=1	2	3	3	3	0	0	0	0	0	0	0	1021700000	0	0	330370000	0	487690000	1018400000	0	817130000	0	0	0	697140000	295040000	842150000	0	0	0	466930000	0	0	0	0	382380000	780640000	0	932910000	254620000	0	974140000	609110000
A0A0A0MS14	A0A0A0MS14	2	2	2		IGHV1-45	A0A0A0MS14 Immunoglobulin heavy variable 1-45 OS=Homo sapiens OX=9606 GN=IGHV1-45 PE=3 SV=1	1	2	2	2	0	0	0	0	0	0	0	0	0	0	0	0	0	0	0	0	0	0	0	0	0	0	0	0	0	0	0	0	0	0	0	0	0	0	0	0	0	0
A0A0A0MS15	A0A0A0MS15	3	3	2		IGHV3-49	A0A0A0MS15 Immunoglobulin heavy variable 3-49 OS=Homo sapiens OX=9606 GN=IGHV3-49 PE=3 SV=1	1	3	3	2	0	0	0	0	56783000	75369000	47024000	98426000	67770000	123520000	0	0	68014000	0	28031000	0	45044000	0	29349000	0	0	0	0	0	17841000	0	0	61513000	0	54987000	44624000	0	38767000	61775000	69232000	0	75879000	46674000
A0A0A0MT36;A0A0C4DH26	A0A0A0MT36;A0A0C4DH26	2;1	2;1	1;1		IGKV6D-21;IGKV6D-41	A0A0A0MT36 Immunoglobulin kappa variable 6D-21 OS=Homo sapiens OX=9606 GN=IGKV6D-21 PE=3 SV=1;A0A0C4DH26 Probable non-functional immunoglobulin kappa variable 6D-41 OS=Homo sapiens OX=9606 GN=IGKV6D-41 PE=1 SV=1	2	2	2	1	0	0	0	0	0	0	0	0	0	0	0	0	0	0	0	0	0	0	0	0	0	0	0	0	0	0	0	0	0	0	0	0	0	0	0	0	0	0
A0A0B4J1U7	A0A0B4J1U7	4	4	4		IGHV6-1	A0A0B4J1U7 Immunoglobulin heavy variable 6-1 OS=Homo sapiens OX=9606 GN=IGHV6-1 PE=3 SV=1	1	4	4	4	0	0	89804000	68514000	0	194820000	0	613940000	86842000	223500000	0	83187000	79111000	549740000	51568000	154430000	47120000	190010000	0	159870000	0	0	0	110480000	0	0	0	0	92600000	0	80253000	0	126620000	300110000	136580000	193130000	327180000	289150000
A0A0B4J1X5;P01767	A0A0B4J1X5;P01767	4;2	2;0	2;0	Ig heavy chain V-III region BUT	IGHV3-74	A0A0B4J1X5 Immunoglobulin heavy variable 3-74 OS=Homo sapiens OX=9606 GN=IGHV3-74 PE=3 SV=1;P01767 Immunoglobulin heavy variable 3-53 OS=Homo sapiens OX=9606 GN=IGHV3-53 PE=1 SV=2	2	4	2	2	0	0	0	0	0	0	0	0	0	0	0	0	0	0	0	0	0	0	0	0	0	0	0	0	0	0	0	0	0	0	0	0	0	0	0	0	0	0
A0A0B4J1Y8	A0A0B4J1Y8	4	4	3		IGLV9-49	A0A0B4J1Y8 Immunoglobulin lambda variable 9-49 OS=Homo sapiens OX=9606 GN=IGLV9-49 PE=1 SV=1	1	4	4	3	0	0	0	0	0	0	0	59898000	0	0	0	0	0	0	0	0	0	0	0	0	0	0	0	0	0	0	0	0	0	49538000	0	0	0	0	0	0	62497000	0
A0A0B4J1Y9	A0A0B4J1Y9	4	4	3		IGHV3-72	A0A0B4J1Y9 Immunoglobulin heavy variable 3-72 OS=Homo sapiens OX=9606 GN=IGHV3-72 PE=3 SV=1	1	4	4	3	0	87077000	0	0	0	0	0	225720000	0	0	0	0	119020000	0	0	0	97086000	0	0	150130000	107610000	0	0	0	0	0	0	0	0	0	0	97946000	230690000	0	151970000	272080000	146420000	140950000
P0DPI2;A0A0B4J2D5	P0DPI2;A0A0B4J2D5	13;13	13;13	13;13			P0DPI2 Glutamine amidotransferase-like class 1 domain-containing protein 3A, mitochondrial OS=Homo sapiens OX=9606 GN=GATD3A PE=1 SV=1;A0A0B4J2D5 Glutamine amidotransferase-like class 1 domain-containing protein 3B, mitochondrial OS=Homo sapiens OX=9606 GN	2	13	13	13	441690000	744690000	454160000	713400000	436690000	658890000	435870000	527710000	743500000	892170000	683070000	734990000	488870000	531080000	475910000	719660000	606880000	574130000	606980000	655890000	610670000	510760000	500180000	629980000	412650000	621120000	593660000	517250000	177380000	463150000	377080000	664510000	479660000	527190000	486920000	844890000	326290000	416700000
P0DP09;A0A0B4J2D9	P0DP09;A0A0B4J2D9	2;2	2;2	2;2		IGKV1D-13	P0DP09 Immunoglobulin kappa variable 1-13 OS=Homo sapiens OX=9606 GN=IGKV1-13 PE=3 SV=1;A0A0B4J2D9 Immunoglobulin kappa variable 1D-13 OS=Homo sapiens OX=9606 GN=IGKV1D-13 PE=3 SV=1	2	2	2	2	0	0	0	0	0	0	0	0	0	0	0	0	0	0	0	0	0	97229000	0	0	0	0	0	0	0	0	0	0	0	0	0	0	0	0	0	0	0	0
A0A0C4DH25	A0A0C4DH25	4	2	2		IGKV3D-20	A0A0C4DH25 Immunoglobulin kappa variable 3D-20 OS=Homo sapiens OX=9606 GN=IGKV3D-20 PE=3 SV=1	1	4	2	2	0	0	0	0	0	0	0	0	0	0	0	0	0	0	0	0	0	0	0	0	0	0	0	0	0	0	0	0	0	0	0	0	0	0	0	0	0	0
A0A0C4DH29;P0DP01;A0A0B4J2H0	A0A0C4DH29	3;1;1	3;1;1	2;0;0		IGHV1-3	A0A0C4DH29 Immunoglobulin heavy variable 1-3 OS=Homo sapiens OX=9606 GN=IGHV1-3 PE=3 SV=1	3	3	3	2	65066000	170870000	0	0	0	97310000	83352000	284810000	0	260830000	0	98733000	0	83689000	0	224760000	0	82897000	0	113930000	0	84705000	0	0	102590000	88758000	0	96362000	0	203040000	0	0	0	0	81989000	0	0	0
A0A0C4DH34	A0A0C4DH34	2	2	2		IGHV4-28	A0A0C4DH34 Immunoglobulin heavy variable 4-28 OS=Homo sapiens OX=9606 GN=IGHV4-28 PE=3 SV=1	1	2	2	2	176260000	1810700000	1446900000	264020000	126990000	578950000	0	0	0	0	0	0	0	224290000	241230000	0	0	0	0	1952900000	0	0	0	0	0	132050000	0	0	0	396880000	0	0	450420000	0	876120000	195420000	381660000	258320000
A0A0C4DH35	A0A0C4DH35	2	2	2		IGHV3-35	A0A0C4DH35 Probable non-functional immunoglobulin heavy variable 3-35 OS=Homo sapiens OX=9606 GN=IGHV3-35 PE=1 SV=1	1	2	2	2	0	0	0	0	0	0	0	0	0	0	0	0	0	0	0	0	0	0	0	0	0	0	0	0	0	0	0	0	0	0	0	0	0	0	0	0	0	0
A0A0C4DH36	A0A0C4DH36	3	3	3		IGHV3-38	A0A0C4DH36 Probable non-functional immunoglobulin heavy variable 3-38 OS=Homo sapiens OX=9606 GN=IGHV3-38 PE=1 SV=1	1	3	3	3	0	0	0	0	0	0	0	0	0	0	0	0	0	0	0	0	0	0	0	0	0	0	0	0	0	0	0	0	0	0	0	0	0	0	0	0	0	0
A0A0C4DH38	A0A0C4DH38	4	4	2		IGHV5-51	A0A0C4DH38 Immunoglobulin heavy variable 5-51 OS=Homo sapiens OX=9606 GN=IGHV5-51 PE=3 SV=1	1	4	4	2	0	0	36854000	39940000	34189000	0	0	32693000	86740000	123750000	0	52188000	37987000	78778000	25172000	0	40085000	49994000	0	0	0	0	0	0	22715000	41929000	35213000	49147000	0	14935000	32259000	0	58284000	69311000	47732000	115880000	86159000	89179000
A0A0C4DH43;P01814	A0A0C4DH43;P01814	2;1	1;1	1;1	Ig heavy chain V-II region OU		A0A0C4DH43 Immunoglobulin heavy variable 2-70D OS=Homo sapiens OX=9606 GN=IGHV2-70D PE=3 SV=1;P01814 Immunoglobulin heavy variable 2-70 OS=Homo sapiens OX=9606 GN=IGHV2-70 PE=1 SV=2	2	2	1	1	0	0	0	0	0	0	0	0	0	0	0	0	0	0	0	0	0	0	0	0	0	0	0	0	0	0	0	0	0	0	0	0	0	0	0	0	0	0
A0A0C4DH67;A0A0C4DH69	A0A0C4DH67;A0A0C4DH69	3;3	3;3	2;2		IGKV1-8;IGKV1-9	A0A0C4DH67 Immunoglobulin kappa variable 1-8 OS=Homo sapiens OX=9606 GN=IGKV1-8 PE=3 SV=1;A0A0C4DH69 Immunoglobulin kappa variable 1-9 OS=Homo sapiens OX=9606 GN=IGKV1-9 PE=3 SV=1	2	3	3	2	119680000	0	83866000	162260000	0	124580000	43506000	94929000	0	143170000	47005000	101040000	0	0	0	0	0	0	0	0	0	92153000	0	0	0	0	0	0	0	71928000	0	69376000	69766000	0	0	0	0	0
A0A0J9YX35	A0A0J9YX35	2	2	2			A0A0J9YX35 Immunoglobulin heavy variable 3-64D OS=Homo sapiens OX=9606 GN=IGHV3-64D PE=3 SV=1	1	2	2	2	0	0	0	0	0	0	0	0	0	36555000	0	0	0	0	0	0	0	0	0	0	0	0	0	0	0	0	0	0	0	0	0	0	82340000	0	0	0	0	0
A0A0U1RRL7	A0A0U1RRL7	2	2	2			A0A0U1RRL7 Protein MMP24OS OS=Homo sapiens OX=9606 GN=MMP24OS PE=1 SV=1	1	2	2	2	0	0	0	0	0	0	0	0	0	0	0	0	0	0	0	0	0	0	0	0	0	0	0	0	0	0	0	0	0	0	0	0	0	0	0	0	0	0
A0AV96	A0AV96	25	25	23	RNA-binding protein 47	RBM47	A0AV96 RNA-binding protein 47 OS=Homo sapiens OX=9606 GN=RBM47 PE=1 SV=2	1	25	25	23	108010000	97907000	95297000	112690000	74967000	101380000	123200000	120710000	88565000	102000000	81890000	97754000	57581000	14380000	83806000	88610000	105140000	134570000	100960000	116600000	75748000	104670000	70035000	101940000	90779000	127870000	103390000	111120000	68334000	105600000	37288000	94343000	76133000	115720000	125660000	88246000	9593700	16888000
A0AVT1	A0AVT1	43	43	43	Ubiquitin-like modifier-activating enzyme 6	UBA6	A0AVT1 Ubiquitin-like modifier-activating enzyme 6 OS=Homo sapiens OX=9606 GN=UBA6 PE=1 SV=1	1	43	43	43	145510000	109180000	106530000	96968000	96975000	94857000	130530000	102940000	120090000	103220000	101430000	94069000	139530000	98339000	99958000	107030000	108460000	103010000	121550000	96155000	107190000	101560000	125090000	109110000	116760000	114690000	89678000	102780000	175670000	92035000	100760000	117990000	82923000	106300000	100510000	102400000	85725000	129020000
A0FGR8	A0FGR8	30	30	30	Extended synaptotagmin-2	ESYT2	A0FGR8 Extended synaptotagmin-2 OS=Homo sapiens OX=9606 GN=ESYT2 PE=1 SV=1	1	30	30	30	114950000	100570000	123600000	109670000	103380000	116270000	119600000	104080000	134720000	107120000	142330000	114630000	164890000	118240000	129540000	146760000	102440000	114390000	134730000	106640000	117720000	122460000	131740000	135140000	126150000	104230000	114090000	113010000	135480000	125350000	192590000	120420000	77925000	88292000	111670000	125790000	117140000	106240000
A0JLT2	A0JLT2	3	3	3	Mediator of RNA polymerase II transcription subunit 19	MED19	A0JLT2 Mediator of RNA polymerase II transcription subunit 19 OS=Homo sapiens OX=9606 GN=MED19 PE=1 SV=2	1	3	3	3	0	0	0	0	0	0	0	0	13956000	0	0	0	0	0	0	0	0	0	11788000	0	0	0	0	0	0	0	0	0	0	0	0	0	0	0	9217900	0	0	0
A0MZ66	A0MZ66	31	31	31	Shootin-1	KIAA1598	A0MZ66 Shootin-1 OS=Homo sapiens OX=9606 GN=SHTN1 PE=1 SV=4	1	31	31	31	159180000	142330000	183200000	147540000	171460000	157380000	141020000	141800000	178260000	177340000	137550000	139120000	136130000	111230000	156230000	125970000	121220000	137230000	193910000	180390000	227390000	184490000	126160000	171470000	174180000	181870000	161280000	179840000	133920000	184330000	98877000	121000000	134470000	151300000	176210000	144210000	30540000	76283000
A0PJW6	A0PJW6	6	6	6	Transmembrane protein 223	TMEM223	A0PJW6 Transmembrane protein 223 OS=Homo sapiens OX=9606 GN=TMEM223 PE=1 SV=1	1	6	6	6	0	0	0	0	0	0	0	0	0	0	0	0	0	0	0	0	0	0	0	0	0	0	0	0	0	0	0	0	0	0	0	0	0	0	0	0	0	0
A1A5B4	A1A5B4	8	8	8	Anoctamin-9	ANO9	A1A5B4 Anoctamin-9 OS=Homo sapiens OX=9606 GN=ANO9 PE=1 SV=3	1	8	8	8	0	0	0	0	0	0	0	0	0	0	0	0	0	0	0	0	0	0	0	0	0	0	0	0	0	0	0	0	0	0	0	0	0	0	0	0	0	0
A1A5D9	A1A5D9	17	17	17	Bicaudal D-related protein 2	CCDC64B	A1A5D9 BICD family-like cargo adapter 2 OS=Homo sapiens OX=9606 GN=BICDL2 PE=1 SV=2	1	17	17	17	29634000	0	0	0	0	0	25682000	0	0	0	0	0	21241000	0	0	0	0	0	29352000	45106000	0	0	0	0	0	61418000	0	0	0	20729000	0	0	0	0	52172000	0	0	0
A1IGU5	A1IGU5	10	10	10	Rho guanine nucleotide exchange factor 37	ARHGEF37	A1IGU5 Rho guanine nucleotide exchange factor 37 OS=Homo sapiens OX=9606 GN=ARHGEF37 PE=2 SV=2	1	10	10	10	0	0	0	0	0	0	0	0	0	0	0	0	0	0	0	0	0	0	0	0	0	0	0	0	0	0	0	0	0	0	0	0	0	0	0	0	44889000	0
A1L0T0	A1L0T0	24	24	24	Acetolactate synthase-like protein	ILVBL	A1L0T0 2-hydroxyacyl-CoA lyase 2 OS=Homo sapiens OX=9606 GN=ILVBL PE=1 SV=2	1	24	24	24	160810000	161260000	94192000	134570000	114490000	148190000	150060000	129630000	192950000	156450000	123000000	150940000	46682000	54219000	109320000	151870000	134790000	162300000	147580000	113370000	137610000	117310000	120230000	135580000	96716000	117790000	135570000	152790000	63503000	129490000	90161000	130520000	83426000	124770000	196720000	138410000	111670000	80582000
A1L390	A1L390	7	7	7	Pleckstrin homology domain-containing family G member 3	PLEKHG3	A1L390 Pleckstrin homology domain-containing family G member 3 OS=Homo sapiens OX=9606 GN=PLEKHG3 PE=1 SV=1	1	7	7	7	0	0	0	0	0	0	21131000	0	35854000	0	0	0	0	0	0	0	17098000	0	0	0	0	0	0	0	0	0	17093000	0	0	0	20479000	0	0	0	0	0	0	0
A1L3X0	A1L3X0	2	2	2	Elongation of very long chain fatty acids protein 7	ELOVL7	A1L3X0 Elongation of very long chain fatty acids protein 7 OS=Homo sapiens OX=9606 GN=ELOVL7 PE=1 SV=1	1	2	2	2	17755000	0	0	0	0	0	0	0	0	0	0	0	0	0	0	0	0	0	0	0	0	0	0	0	0	0	0	0	0	0	0	0	0	0	0	0	0	0
A1L4H1	A1L4H1	4	4	4	Soluble scavenger receptor cysteine-rich domain-containing protein SSC5D	SSC5D	A1L4H1 Soluble scavenger receptor cysteine-rich domain-containing protein SSC5D OS=Homo sapiens OX=9606 GN=SSC5D PE=1 SV=3	1	4	4	4	0	0	0	0	0	0	0	0	0	0	0	0	0	0	0	0	0	0	0	0	0	0	0	0	0	0	0	0	0	0	0	0	0	0	0	0	0	0
A1X283	A1X283	21	21	19	SH3 and PX domain-containing protein 2B	SH3PXD2B	A1X283 SH3 and PX domain-containing protein 2B OS=Homo sapiens OX=9606 GN=SH3PXD2B PE=1 SV=3	1	21	21	19	0	0	20091000	0	12822000	0	15496000	12142000	21100000	0	21859000	0	28760000	0	28248000	0	14052000	0	0	0	21779000	0	24908000	19652000	30145000	11845000	22616000	0	0	0	25863000	0	0	0	12929000	0	21847000	45160000
A2RRP1	A2RRP1	39	39	39	Neuroblastoma-amplified sequence	NBAS	A2RRP1 Neuroblastoma-amplified sequence OS=Homo sapiens OX=9606 GN=NBAS PE=1 SV=2	1	39	39	39	51360000	77251000	57031000	76754000	74846000	57253000	73934000	75820000	87383000	57509000	60351000	66496000	46402000	49105000	67806000	58310000	79053000	77649000	88810000	72719000	95361000	64692000	63986000	58435000	80207000	61871000	85217000	71790000	53389000	71048000	63479000	78026000	57088000	63963000	86357000	62623000	25615000	55866000
A2RTX5	A2RTX5	10	6	6	Probable threonine--tRNA ligase 2, cytoplasmic	TARSL2	A2RTX5 Threonine--tRNA ligase 2, cytoplasmic OS=Homo sapiens OX=9606 GN=TARS3 PE=1 SV=1	1	10	6	6	0	0	0	0	0	0	0	0	0	0	0	0	0	0	0	0	73552000	0	0	0	0	0	0	0	0	0	0	0	0	0	0	0	0	0	0	0	0	0
A2RUS2	A2RUS2	2	2	2	DENN domain-containing protein 3	DENND3	A2RUS2 DENN domain-containing protein 3 OS=Homo sapiens OX=9606 GN=DENND3 PE=1 SV=2	1	2	2	2	0	0	0	0	0	0	0	0	0	0	0	0	0	0	0	0	0	0	0	0	0	0	0	0	0	0	0	0	0	0	0	0	0	0	0	0	0	0
A3KMH1	A3KMH1	62	62	62	von Willebrand factor A domain-containing protein 8	VWA8	A3KMH1 von Willebrand factor A domain-containing protein 8 OS=Homo sapiens OX=9606 GN=VWA8 PE=1 SV=2	1	62	62	62	136690000	113220000	110260000	98148000	122440000	120240000	87070000	65577000	91911000	115190000	163870000	115350000	67423000	50239000	119860000	94353000	115980000	94270000	99611000	118550000	119080000	86149000	90791000	98682000	127010000	89117000	157200000	92990000	83907000	77858000	57302000	79846000	59672000	92040000	54663000	60721000	0	63912000
A3KN83	A3KN83	25	25	20	Protein strawberry notch homolog 1	SBNO1	A3KN83 Protein strawberry notch homolog 1 OS=Homo sapiens OX=9606 GN=SBNO1 PE=1 SV=1	1	25	25	20	20202000	0	0	0	11029000	0	26832000	0	23379000	0	32692000	0	5653500	0	20404000	0	18037000	0	0	0	0	6543300	37513000	0	17967000	0	21618000	0	0	0	0	0	0	0	0	0	0	0
A4D161	A4D161	2	2	2	Protein FAM221A	FAM221A	A4D161 Protein FAM221A OS=Homo sapiens OX=9606 GN=FAM221A PE=1 SV=1	1	2	2	2	0	0	0	0	0	0	0	0	0	0	0	0	0	0	0	0	0	0	0	0	0	0	0	0	0	0	0	0	0	0	0	0	0	0	0	0	0	0
A4D1E9	A4D1E9	14	14	14	GTP-binding protein 10	GTPBP10	A4D1E9 GTP-binding protein 10 OS=Homo sapiens OX=9606 GN=GTPBP10 PE=1 SV=1	1	14	14	14	13123000	16352000	23645000	17953000	36923000	0	51762000	16958000	33226000	0	54993000	8591300	0	0	31313000	0	23318000	0	19911000	0	17642000	0	45196000	30307000	32950000	14597000	25040000	15269000	17934000	0	26288000	16369000	18687000	10974000	27526000	15991000	0	0
A4D1P6	A4D1P6	7	7	7	WD repeat-containing protein 91	WDR91	A4D1P6 WD repeat-containing protein 91 OS=Homo sapiens OX=9606 GN=WDR91 PE=1 SV=2	1	7	7	7	0	0	0	14753000	0	0	0	29206000	18168000	0	0	21236000	29633000	0	0	33376000	0	0	0	0	0	0	0	27069000	0	0	17478000	29140000	0	16817000	0	0	0	27345000	0	0	0	39453000
A4D1S5	A4D1S5	6	6	6	Ras-related protein Rab-19	RAB19	A4D1S5 Ras-related protein Rab-19 OS=Homo sapiens OX=9606 GN=RAB19 PE=1 SV=2	1	6	6	6	62643000	31914000	0	43285000	38579000	48482000	0	44060000	0	35773000	0	38301000	0	0	0	0	0	0	0	43479000	0	39885000	0	0	0	18965000	0	0	35738000	0	0	27563000	0	68564000	0	0	0	0
A4D1U4	A4D1U4	5	5	5	Protein LCHN	LCHN	A4D1U4 DENN domain-containing protein 11 OS=Homo sapiens OX=9606 GN=DENND11 PE=1 SV=1	1	5	5	5	0	0	0	0	0	0	0	0	0	0	0	0	0	0	0	0	0	0	0	0	0	0	0	0	0	0	0	0	0	0	0	0	0	0	0	0	0	0
A4FU01	A4FU01	5	5	5	Myotubularin-related protein 11	MTMR11	A4FU01 Myotubularin-related protein 11 OS=Homo sapiens OX=9606 GN=MTMR11 PE=2 SV=2	1	5	5	5	0	0	0	0	0	0	0	0	0	0	0	0	0	0	0	0	0	0	0	0	0	0	0	0	0	0	0	0	0	0	0	0	0	0	0	0	0	0
A5A3E0	A5A3E0	13	3	3	POTE ankyrin domain family member F	POTEF	A5A3E0 POTE ankyrin domain family member F OS=Homo sapiens OX=9606 GN=POTEF PE=1 SV=2	1	13	3	3	0	0	0	0	0	0	0	0	0	0	0	0	0	0	0	0	0	0	0	0	0	0	0	0	0	0	0	0	0	0	0	0	0	0	0	0	0	0
A5D8V6	A5D8V6	2	2	2	Vacuolar protein sorting-associated protein 37C	VPS37C	A5D8V6 Vacuolar protein sorting-associated protein 37C OS=Homo sapiens OX=9606 GN=VPS37C PE=1 SV=2	1	2	2	2	0	0	0	0	0	0	0	0	36376000	0	0	0	0	0	0	0	0	0	31025000	0	0	29122000	20285000	0	0	0	29045000	0	0	0	0	0	0	0	29928000	0	0	0
A5PLL7	A5PLL7	5	5	5	Transmembrane protein 189	TMEM189	A5PLL7 Plasmanylethanolamine desaturase OS=Homo sapiens OX=9606 GN=PEDS1 PE=1 SV=3	1	5	5	5	0	0	0	0	0	0	0	13494000	16487000	0	0	0	0	0	16723000	0	0	0	0	0	0	0	0	0	0	0	0	0	0	0	0	0	0	0	0	0	0	0
A5PLN9	A5PLN9	4	4	4	Trafficking protein particle complex subunit 13	TRAPPC13	A5PLN9 Trafficking protein particle complex subunit 13 OS=Homo sapiens OX=9606 GN=TRAPPC13 PE=1 SV=2	1	4	4	4	0	0	0	0	0	0	26974000	0	0	0	0	0	0	0	0	0	0	0	0	0	0	0	0	0	0	0	0	0	0	0	0	0	0	0	0	0	0	0
A5YKK6	A5YKK6	67	67	67	CCR4-NOT transcription complex subunit 1	CNOT1	A5YKK6 CCR4-NOT transcription complex subunit 1 OS=Homo sapiens OX=9606 GN=CNOT1 PE=1 SV=2	1	67	67	67	91424000	83545000	96316000	82271000	106070000	86803000	114190000	95521000	103920000	89118000	110850000	87956000	74174000	61740000	112670000	84810000	105580000	97702000	89417000	87756000	108410000	83649000	108320000	88024000	103750000	84733000	99770000	84752000	123140000	80069000	82551000	95228000	85379000	75874000	92461000	78349000	21918000	79001000
A6NC98	A6NC98	22	22	22	Coiled-coil domain-containing protein 88B	CCDC88B	A6NC98 Coiled-coil domain-containing protein 88B OS=Homo sapiens OX=9606 GN=CCDC88B PE=1 SV=1	1	22	22	22	10143000	0	0	0	0	0	0	0	0	0	0	0	0	0	0	0	0	0	0	0	0	9850000	0	0	17378000	0	21023000	0	0	0	0	0	0	0	15060000	0	0	0
A6NCE7;Q9GZQ8;Q9H492	A6NCE7;Q9GZQ8;Q9H492	2;2;1	2;2;1	2;2;1	Microtubule-associated proteins 1A/1B light chain 3 beta 2;Microtubule-associated proteins 1A/1B light chain 3B;Microtubule-associated proteins 1A/1B light chain 3A	MAP1LC3B2;MAP1LC3B;MAP1LC3A	A6NCE7 Microtubule-associated proteins 1A/1B light chain 3 beta 2 OS=Homo sapiens OX=9606 GN=MAP1LC3B2 PE=2 SV=1;Q9GZQ8 Microtubule-associated proteins 1A/1B light chain 3B OS=Homo sapiens OX=9606 GN=MAP1LC3B PE=1 SV=3;Q9H492 Microtubule-associated protein	3	2	2	2	21780000	51611000	17737000	0	24800000	46938000	20184000	32831000	25263000	29998000	35065000	36961000	51223000	45651000	25332000	65192000	29229000	31689000	16136000	41945000	0	30558000	60251000	29713000	28549000	30916000	32141000	30151000	0	38633000	56007000	52696000	23902000	0	14441000	0	76044000	124620000
A6NCS6	A6NCS6	6	6	6	Uncharacterized protein C2orf72	C2orf72	A6NCS6 Uncharacterized protein C2orf72 OS=Homo sapiens OX=9606 GN=C2orf72 PE=1 SV=2	1	6	6	6	0	0	0	0	0	0	0	0	97151000	0	0	0	0	0	0	0	0	0	0	0	0	0	0	0	0	0	0	0	0	0	0	0	0	0	0	40883000	0	0
A6ND36	A6ND36	2	2	2	Protein FAM83G	FAM83G	A6ND36 Protein FAM83G OS=Homo sapiens OX=9606 GN=FAM83G PE=1 SV=2	1	2	2	2	31128000	0	0	0	0	0	0	0	0	0	0	0	0	0	0	0	0	0	0	0	0	0	0	0	0	0	0	0	22975000	0	0	0	0	0	0	0	0	0
A6NDB9	A6NDB9	6	6	6	Paralemmin-3	PALM3	A6NDB9 Paralemmin-3 OS=Homo sapiens OX=9606 GN=PALM3 PE=1 SV=2	1	6	6	6	0	0	0	0	0	0	0	0	0	0	0	0	0	0	0	0	0	0	0	0	0	0	0	0	0	0	0	0	0	0	0	0	0	0	0	0	0	0
A6NDG6	A6NDG6	12	12	12	Phosphoglycolate phosphatase	PGP	A6NDG6 Glycerol-3-phosphate phosphatase OS=Homo sapiens OX=9606 GN=PGP PE=1 SV=1	1	12	12	12	75359000	49900000	68343000	46347000	98030000	69173000	97500000	72290000	102820000	55837000	125740000	45048000	89754000	32928000	75575000	76496000	57174000	41778000	63612000	48801000	73206000	74107000	119610000	91501000	79929000	61549000	56609000	66181000	29619000	52353000	52561000	71271000	64955000	73205000	97285000	47022000	65347000	79215000
A6NDU8	A6NDU8	4	4	4	UPF0600 protein C5orf51	C5orf51	A6NDU8 UPF0600 protein C5orf51 OS=Homo sapiens OX=9606 GN=C5orf51 PE=1 SV=1	1	4	4	4	0	0	0	0	0	0	27967000	0	32063000	0	0	0	0	0	0	0	30638000	0	0	0	38339000	0	0	0	0	0	29806000	0	0	0	42087000	0	0	0	0	0	0	0
A6NFI3	A6NFI3	3	3	3	Zinc finger protein 316	ZNF316	A6NFI3 Zinc finger protein 316 OS=Homo sapiens OX=9606 GN=ZNF316 PE=1 SV=1	1	3	3	3	0	0	0	0	0	0	0	0	0	0	0	0	0	0	0	0	0	0	0	0	0	0	0	0	0	0	0	0	0	0	0	0	0	0	0	0	0	0
A6NHC0	A6NHC0	5	5	5	Calpain-8	CAPN8	A6NHC0 Calpain-8 OS=Homo sapiens OX=9606 GN=CAPN8 PE=1 SV=3	1	5	5	5	0	0	0	0	0	0	0	0	0	0	0	0	0	0	0	0	0	0	0	0	0	0	0	0	0	0	0	0	0	0	0	0	0	0	0	0	0	0
A6NHL2	A6NHL2	13	7	7	Tubulin alpha chain-like 3	TUBAL3	A6NHL2 Tubulin alpha chain-like 3 OS=Homo sapiens OX=9606 GN=TUBAL3 PE=1 SV=2	1	13	7	7	140260000	161660000	0	313640000	179810000	289210000	162970000	204430000	166500000	0	216470000	226840000	137580000	242690000	204280000	291660000	87091000	201710000	0	211450000	252320000	0	0	273700000	124440000	180140000	138470000	276270000	214900000	175470000	0	202240000	174440000	0	0	153030000	131740000	92167000
A6NHQ2	A6NHQ2	4	2	2	rRNA/tRNA 2-O-methyltransferase fibrillarin-like protein 1	FBLL1	A6NHQ2 rRNA/tRNA 2-O-methyltransferase fibrillarin-like protein 1 OS=Homo sapiens OX=9606 GN=FBLL1 PE=3 SV=2	1	4	2	2	223820000	0	0	0	192740000	152530000	0	0	0	0	251530000	178650000	0	292880000	0	0	161730000	0	0	0	0	318950000	261660000	0	0	0	368640000	0	222680000	0	0	0	232050000	0	248780000	0	0	0
A6NHR9	A6NHR9	59	59	59	Structural maintenance of chromosomes flexible hinge domain-containing protein 1	SMCHD1	A6NHR9 Structural maintenance of chromosomes flexible hinge domain-containing protein 1 OS=Homo sapiens OX=9606 GN=SMCHD1 PE=1 SV=2	1	59	59	59	157470000	149460000	134900000	148600000	135120000	158470000	142990000	180770000	130100000	119610000	82394000	122420000	101540000	56688000	123910000	175290000	122320000	131470000	134630000	126260000	105740000	142190000	122190000	73918000	81597000	122970000	114370000	133240000	87121000	95285000	123280000	138900000	115380000	118850000	110340000	126080000	0	117730000
A6NI79	A6NI79	2	2	2	Coiled-coil domain-containing protein 69	CCDC69	A6NI79 Coiled-coil domain-containing protein 69 OS=Homo sapiens OX=9606 GN=CCDC69 PE=1 SV=1	1	2	2	2	0	0	0	0	0	0	0	0	0	0	0	0	0	0	0	0	0	0	0	0	0	0	0	0	0	0	0	0	0	0	0	0	0	0	0	0	0	0
A6NIH7	A6NIH7	9	9	8	Protein unc-119 homolog B	UNC119B	A6NIH7 Protein unc-119 homolog B OS=Homo sapiens OX=9606 GN=UNC119B PE=1 SV=1	1	9	9	8	35063000	26672000	18841000	31506000	24864000	0	28929000	0	32811000	37529000	26433000	0	22944000	0	30466000	0	27164000	0	0	0	27015000	0	29898000	0	26863000	0	17121000	0	0	0	0	0	0	0	17459000	0	0	0
A6NJ78;P0C7V9	A6NJ78	9;4	9;4	9;4	Probable methyltransferase-like protein 15	METTL15	A6NJ78 12S rRNA N4-methylcytidine (m4C) methyltransferase OS=Homo sapiens OX=9606 GN=METTL15 PE=1 SV=1	2	9	9	9	0	0	0	0	0	0	0	0	0	0	0	0	0	0	0	0	0	0	0	0	0	0	0	0	0	0	0	0	0	0	0	0	0	0	0	0	0	0
A6NK44	A6NK44	5	5	5	Glyoxalase domain-containing protein 5	GLOD5	A6NK44 Glyoxalase domain-containing protein 5 OS=Homo sapiens OX=9606 GN=GLOD5 PE=1 SV=3	1	5	5	5	0	0	0	0	0	0	0	0	0	0	0	0	0	0	0	0	0	0	0	0	0	0	0	0	0	0	0	0	0	0	0	0	0	0	0	0	0	0
A6NMB1;Q96RL6	A6NMB1;Q96RL6	2;1	2;1	2;1	Sialic acid-binding Ig-like lectin 16;Sialic acid-binding Ig-like lectin 11	SIGLEC16;SIGLEC11	A6NMB1 Sialic acid-binding Ig-like lectin 16 OS=Homo sapiens OX=9606 GN=SIGLEC16 PE=2 SV=3;Q96RL6 Sialic acid-binding Ig-like lectin 11 OS=Homo sapiens OX=9606 GN=SIGLEC11 PE=1 SV=2	2	2	2	2	0	0	0	0	0	0	0	0	0	0	0	0	0	0	0	0	0	0	0	0	0	0	0	0	0	0	0	0	0	0	0	0	0	0	0	0	0	0
A7KAX9	A7KAX9	11	11	11	Rho GTPase-activating protein 32	ARHGAP32	A7KAX9 Rho GTPase-activating protein 32 OS=Homo sapiens OX=9606 GN=ARHGAP32 PE=1 SV=1	1	11	11	11	0	0	0	0	0	0	0	0	0	0	0	0	0	0	0	0	0	0	0	0	0	0	0	0	0	0	0	0	0	0	0	0	0	0	0	0	0	0
A8CG34;A6NF01	A8CG34	7;3	7;3	3;1	Nuclear envelope pore membrane protein POM 121C	POM121C	A8CG34 Nuclear envelope pore membrane protein POM 121C OS=Homo sapiens OX=9606 GN=POM121C PE=1 SV=3	2	7	7	3	28143000	0	27077000	0	25816000	0	18453000	0	0	0	23639000	0	0	0	36949000	0	0	0	0	0	0	0	38245000	0	26897000	0	0	0	16988000	0	0	0	0	0	0	0	0	0
A8K7I4	A8K7I4	51	51	50	Calcium-activated chloride channel regulator 1	CLCA1	A8K7I4 Calcium-activated chloride channel regulator 1 OS=Homo sapiens OX=9606 GN=CLCA1 PE=1 SV=3	1	51	51	50	24458000	3840700000	169320000	2317500000	784910000	3055500000	72823000	3013300000	1283000000	4942800000	30078000	3636600000	0	3441100000	4759900	2687500000	2069100000	4426600000	760280000	4198400000	1349800000	2063000000	5314300	2066200000	273780000	4358800000	1722100000	3019200000	25552000	3303500000	7024500	4109800000	336810000	3776200000	479180000	4125500000	165540000	1042100000
A8MPP1;Q92771;Q96FC9	A8MPP1;Q92771;Q96FC9	1;1;1	1;1;1	1;1;1	Putative ATP-dependent RNA helicase DDX11-like protein 8;Putative ATP-dependent RNA helicase DDX12;Probable ATP-dependent RNA helicase DDX11	DDX11L8;DDX12P;DDX11	A8MPP1 Putative ATP-dependent RNA helicase DDX11-like protein 8 OS=Homo sapiens OX=9606 GN=DDX11L8 PE=1 SV=1;Q92771 Putative ATP-dependent RNA helicase DDX12 OS=Homo sapiens OX=9606 GN=DDX12P PE=5 SV=3;Q96FC9 ATP-dependent DNA helicase DDX11 OS=Homo sapien	3	1	1	1	0	0	0	0	0	0	0	0	0	0	0	0	0	0	0	0	0	0	0	0	0	0	0	0	0	0	0	0	0	0	0	0	0	0	0	0	0	0
P62308;A8MWD9	P62308;A8MWD9	4;4	4;4	4;4	Small nuclear ribonucleoprotein G;Putative small nuclear ribonucleoprotein G-like protein 15	SNRPG;SNRPGP15	P62308 Small nuclear ribonucleoprotein G OS=Homo sapiens OX=9606 GN=SNRPG PE=1 SV=1;A8MWD9 Putative small nuclear ribonucleoprotein G-like protein 15 OS=Homo sapiens OX=9606 GN=SNRPGP15 PE=5 SV=2	2	4	4	4	624480000	510040000	747820000	697930000	634970000	578690000	692980000	560690000	627350000	596120000	673510000	606580000	518140000	381250000	769600000	476990000	522930000	424270000	494730000	512320000	665060000	639490000	774370000	558260000	0	647690000	381340000	655370000	692770000	491220000	492470000	580950000	651890000	598210000	492500000	495670000	139000000	410320000
A8MXV4	A8MXV4	13	13	13	Nucleoside diphosphate-linked moiety X motif 19, mitochondrial	NUDT19	A8MXV4 Nucleoside diphosphate-linked moiety X motif 19 OS=Homo sapiens OX=9606 GN=NUDT19 PE=1 SV=1	1	13	13	13	74799000	46308000	61542000	54343000	57695000	68988000	73393000	52415000	60877000	77792000	0	35292000	32166000	0	109480000	48605000	60171000	38635000	36132000	46714000	77225000	62559000	25180000	0	50098000	58172000	43570000	26114000	44813000	58848000	37593000	66074000	27936000	60306000	67683000	69634000	0	45573000
A8TX70	A8TX70	8	8	8	Collagen alpha-5(VI) chain	COL6A5	A8TX70 Collagen alpha-5(VI) chain OS=Homo sapiens OX=9606 GN=COL6A5 PE=1 SV=1	1	8	8	8	0	0	0	0	0	0	0	0	17672000	0	0	0	0	0	0	0	0	16802000	17437000	0	0	0	0	0	0	0	0	0	0	0	0	0	0	0	0	17417000	0	0
A9UHW6	A9UHW6	2	2	2	MIF4G domain-containing protein	MIF4GD	A9UHW6 MIF4G domain-containing protein OS=Homo sapiens OX=9606 GN=MIF4GD PE=1 SV=1	1	2	2	2	0	0	0	0	0	0	0	0	0	0	0	0	0	0	0	0	0	0	0	0	0	0	0	0	0	0	0	0	0	0	0	0	0	0	0	0	0	0
B0I1T2	B0I1T2	28	26	26	Unconventional myosin-Ig;Minor histocompatibility antigen HA-2	MYO1G	B0I1T2 Unconventional myosin-Ig OS=Homo sapiens OX=9606 GN=MYO1G PE=1 SV=2	1	28	26	26	0	59243000	44642000	63659000	46594000	44760000	59013000	68608000	22920000	35643000	17090000	28860000	30897000	35652000	43775000	60492000	42569000	46014000	21393000	50157000	25921000	73439000	20720000	40904000	35074000	76124000	26245000	45948000	19113000	71969000	26231000	57863000	36947000	48623000	25984000	34784000	0	96880000
B1AK53	B1AK53	3	3	3	Espin	ESPN	B1AK53 Espin OS=Homo sapiens OX=9606 GN=ESPN PE=1 SV=1	1	3	3	3	0	0	0	0	0	447460000	226030000	0	0	0	0	0	0	0	90790000	0	0	122210000	0	0	0	0	0	0	145350000	0	0	0	0	0	0	0	0	0	0	0	0	0
P0CG08;B7ZAQ6	P0CG08;B7ZAQ6	6;6	6;6	6;6	Golgi pH regulator B;Golgi pH regulator A	GPR89B;GPR89A	P0CG08 Golgi pH regulator B OS=Homo sapiens OX=9606 GN=GPR89B PE=1 SV=1;B7ZAQ6 Golgi pH regulator A OS=Homo sapiens OX=9606 GN=GPR89A PE=1 SV=2	2	6	6	6	39900000	28954000	24252000	0	43648000	35118000	26308000	0	30752000	24334000	0	31601000	16559000	0	0	0	22930000	0	27094000	40924000	0	0	13584000	0	21161000	0	0	0	31837000	0	28738000	0	35352000	40914000	0	0	0	0
B7ZBB8	B7ZBB8	3	3	3	Protein phosphatase 1 regulatory subunit 3G	PPP1R3G	B7ZBB8 Protein phosphatase 1 regulatory subunit 3G OS=Homo sapiens OX=9606 GN=PPP1R3G PE=1 SV=1	1	3	3	3	0	0	0	0	0	0	0	0	0	0	0	0	0	0	0	0	0	0	0	0	0	0	0	0	0	0	0	0	0	0	0	0	0	0	0	0	0	0
C4AMC7;Q6VEQ5;A8K0Z3;A8MWX3	C4AMC7;Q6VEQ5;A8K0Z3	8;8;6;2	8;8;6;2	4;4;3;0	Putative WAS protein family homolog 3;WAS protein family homolog 2;WAS protein family homolog 1	WASH3P;WASH2P;WASH1	C4AMC7 Putative WAS protein family homolog 3 OS=Homo sapiens OX=9606 GN=WASH3P PE=1 SV=2;Q6VEQ5 WAS protein family homolog 2 OS=Homo sapiens OX=9606 GN=WASH2P PE=2 SV=2;A8K0Z3 WASH complex subunit 1 OS=Homo sapiens OX=9606 GN=WASHC1 PE=1 SV=2	4	8	8	4	47243000	167080000	45057000	0	34648000	0	49967000	85301000	69700000	42935000	39328000	0	50911000	159410000	42886000	0	40576000	0	43570000	0	72942000	0	49859000	48618000	29975000	0	39348000	32946000	0	39936000	26544000	33039000	25348000	0	33243000	0	0	0
O43374;C9J798	O43374;C9J798	4;4	4;4	4;4	Ras GTPase-activating protein 4;Putative Ras GTPase-activating protein 4B	RASA4;RASA4B	O43374 Ras GTPase-activating protein 4 OS=Homo sapiens OX=9606 GN=RASA4 PE=2 SV=2;C9J798 Ras GTPase-activating protein 4B OS=Homo sapiens OX=9606 GN=RASA4B PE=3 SV=2	2	4	4	4	0	0	0	0	0	0	0	0	0	0	0	0	0	0	0	0	0	0	0	0	0	0	0	0	0	0	0	0	0	0	0	0	0	0	0	0	0	0
C9J7I0	C9J7I0	2	2	2	UBAP1-MVB12-associated (UMA)-domain containing protein 1	UMAD1	C9J7I0 UBAP1-MVB12-associated (UMA)-domain containing protein 1 OS=Homo sapiens OX=9606 GN=UMAD1 PE=1 SV=2	1	2	2	2	0	0	0	0	0	0	0	0	0	0	0	0	0	0	0	0	0	0	0	0	0	0	0	0	0	0	0	0	0	0	0	0	0	0	0	0	0	0
C9JI98	C9JI98	3	3	3	Transmembrane protein 238	TMEM238	C9JI98 Transmembrane protein 238 OS=Homo sapiens OX=9606 GN=TMEM238 PE=1 SV=1	1	3	3	3	0	0	0	0	0	0	0	0	0	0	0	0	0	0	0	0	0	0	0	0	0	0	0	0	0	0	0	0	0	0	0	0	0	0	0	0	0	0
C9JLW8	C9JLW8	5	5	5	Protein FAM195B	FAM195B	C9JLW8 Mapk-regulated corepressor-interacting protein 1 OS=Homo sapiens OX=9606 GN=MCRIP1 PE=1 SV=1	1	5	5	5	0	0	0	0	0	0	22670000	0	0	0	0	0	0	0	0	0	0	0	0	0	0	0	0	0	25009000	0	0	0	0	0	19511000	0	0	0	0	0	0	0
E9PAV3;Q13765	E9PAV3;Q13765	6;5	6;5	5;4	Nascent polypeptide-associated complex subunit alpha, muscle-specific form;Nascent polypeptide-associated complex subunit alpha	NACA	E9PAV3 Nascent polypeptide-associated complex subunit alpha, muscle-specific form OS=Homo sapiens OX=9606 GN=NACA PE=1 SV=1;Q13765 Nascent polypeptide-associated complex subunit alpha OS=Homo sapiens OX=9606 GN=NACA PE=1 SV=1	2	6	6	5	664810000	301140000	739790000	412120000	728710000	409440000	603140000	581330000	599080000	399720000	863040000	357300000	490150000	261280000	662600000	384600000	507920000	166980000	476630000	371470000	698950000	483000000	692220000	513770000	576170000	544660000	564820000	448070000	374860000	345310000	411660000	389830000	618140000	388250000	496150000	461780000	281540000	457610000
E9PRG8	E9PRG8	3	3	3	Uncharacterized protein C11orf98	C11orf98	E9PRG8 Uncharacterized protein C11orf98 OS=Homo sapiens OX=9606 GN=C11orf98 PE=4 SV=2	1	3	3	3	0	0	47127000	0	0	0	0	0	44763000	0	71101000	0	0	0	0	0	0	0	0	0	0	0	51778000	0	82781000	0	0	0	71396000	0	0	0	0	0	0	0	0	0
L0R6Q1	L0R6Q1	4	4	4		SLC35A4	L0R6Q1 SLC35A4 upstream open reading frame protein OS=Homo sapiens OX=9606 GN=SLC35A4 PE=3 SV=1	1	4	4	4	142190000	157440000	111040000	162450000	121700000	183870000	171020000	137640000	66065000	119790000	174710000	136730000	75906000	111170000	57139000	172290000	121420000	139020000	150000000	165490000	127840000	195350000	72433000	141320000	134910000	130570000	186120000	165120000	84962000	114200000	120740000	170140000	0	166780000	76098000	105830000	842510000	543660000
L0R819	L0R819	3	3	3		ASNSD1	L0R819 ASNSD1 upstream open reading frame protein OS=Homo sapiens OX=9606 GN=ASDURF PE=1 SV=1	1	3	3	3	0	0	0	0	0	0	0	0	0	15777000	0	0	0	0	0	0	0	0	0	0	0	0	0	0	0	0	0	0	42213000	0	0	0	0	0	0	0	0	0
L0R8F8	L0R8F8	3	3	3		SMCR7L	L0R8F8 MIEF1 upstream open reading frame protein OS=Homo sapiens OX=9606 GN=MIEF1 PE=1 SV=1	1	3	3	3	13848000	0	0	0	0	0	38751000	0	17860000	0	43205000	0	0	0	26251000	0	0	0	0	0	0	0	28416000	0	40094000	0	28560000	0	0	27072000	0	0	0	0	0	0	33432000	0
O00115	O00115	6	6	6	Deoxyribonuclease-2-alpha	DNASE2	O00115 Deoxyribonuclease-2-alpha OS=Homo sapiens OX=9606 GN=DNASE2 PE=1 SV=2	1	6	6	6	36826000	89284000	65624000	75403000	69756000	125150000	71352000	92064000	85811000	44062000	58719000	56262000	78269000	79788000	50621000	96762000	35943000	0	71916000	60479000	70248000	56241000	52512000	0	77740000	0	48841000	63650000	66255000	0	62177000	90635000	42139000	0	50577000	42147000	0	0
O00116	O00116	25	25	25	Alkyldihydroxyacetonephosphate synthase, peroxisomal	AGPS	O00116 Alkyldihydroxyacetonephosphate synthase, peroxisomal OS=Homo sapiens OX=9606 GN=AGPS PE=1 SV=1	1	25	25	25	156020000	118270000	150610000	109980000	139130000	111670000	145670000	172010000	124100000	106590000	154190000	89739000	118140000	45309000	121080000	90103000	124440000	54428000	117950000	95002000	100750000	90157000	124680000	129060000	146930000	108020000	149960000	115630000	190750000	99737000	135090000	101470000	112660000	121380000	114160000	83111000	38032000	85510000
O00139	O00139	21	21	19	Kinesin-like protein KIF2A	KIF2A	O00139 Kinesin-like protein KIF2A OS=Homo sapiens OX=9606 GN=KIF2A PE=1 SV=3	1	21	21	19	99091000	39432000	78539000	48594000	105810000	40502000	151290000	69361000	71929000	47219000	89506000	57575000	59039000	0	121540000	52310000	63322000	51538000	52008000	38389000	60964000	55908000	80929000	39923000	75634000	44599000	57758000	68867000	71698000	42603000	66034000	50995000	47678000	36552000	53295000	36561000	0	40999000
O00142	O00142	8	8	8	Thymidine kinase 2, mitochondrial	TK2	O00142 Thymidine kinase 2, mitochondrial OS=Homo sapiens OX=9606 GN=TK2 PE=1 SV=4	1	8	8	8	0	183350000	139590000	202760000	162440000	156420000	159140000	140350000	114200000	104910000	106210000	95417000	152010000	122900000	124990000	109320000	111550000	128090000	0	0	0	144600000	79579000	148350000	123140000	0	0	145070000	0	0	156080000	160440000	0	171840000	0	98372000	86059000	194390000
O00148	O00148	21	9	9	ATP-dependent RNA helicase DDX39A	DDX39A	O00148 ATP-dependent RNA helicase DDX39A OS=Homo sapiens OX=9606 GN=DDX39A PE=1 SV=2	1	21	9	9	160250000	0	108330000	116530000	192750000	0	253110000	160720000	260240000	96067000	207910000	84593000	70518000	0	279170000	70395000	141900000	0	188960000	76042000	189340000	90766000	244160000	91406000	191840000	94413000	147800000	95804000	241440000	89848000	176600000	80890000	194440000	100800000	294180000	122800000	0	64379000
O00151	O00151	25	25	25	PDZ and LIM domain protein 1	PDLIM1	O00151 PDZ and LIM domain protein 1 OS=Homo sapiens OX=9606 GN=PDLIM1 PE=1 SV=4	1	25	25	25	437030000	423000000	647630000	436880000	636050000	287290000	581000000	351780000	750710000	633730000	487450000	498650000	555680000	337920000	636490000	409830000	599310000	401420000	718430000	550840000	640470000	537240000	740440000	507640000	761180000	643130000	777880000	578950000	380370000	791050000	534010000	396220000	525360000	407000000	825420000	540530000	420270000	240380000
O00154;Q6ZUV0	O00154	14;1	14;1	14;1	Cytosolic acyl coenzyme A thioester hydrolase	ACOT7	O00154 Cytosolic acyl coenzyme A thioester hydrolase OS=Homo sapiens OX=9606 GN=ACOT7 PE=1 SV=3	2	14	14	14	349160000	107810000	188180000	135730000	218890000	117610000	131400000	129940000	110600000	91861000	219750000	82182000	108390000	88120000	158520000	123050000	99185000	83914000	132270000	99885000	166680000	119410000	325170000	99758000	229150000	108440000	144190000	98315000	358010000	88998000	178860000	77397000	155480000	93660000	165890000	107140000	164110000	112510000
O00159	O00159	53	53	52	Unconventional myosin-Ic	MYO1C	O00159 Unconventional myosin-Ic OS=Homo sapiens OX=9606 GN=MYO1C PE=1 SV=4	1	53	53	52	356130000	711980000	410240000	680610000	373630000	741770000	460330000	529360000	318540000	705720000	297600000	684400000	647160000	1273000000	356490000	762970000	473050000	671010000	495730000	641260000	483410000	616340000	301050000	684690000	443600000	793200000	535260000	641880000	362840000	743370000	637410000	713760000	740830000	673670000	500270000	701100000	1805800000	894420000
O00160	O00160	26	21	21	Unconventional myosin-If	MYO1F	O00160 Unconventional myosin-If OS=Homo sapiens OX=9606 GN=MYO1F PE=1 SV=3	1	26	21	21	0	0	35693000	31838000	38171000	32885000	24044000	46533000	14876000	35401000	22485000	33203000	34691000	43258000	64033000	38065000	29185000	38309000	38041000	23860000	23504000	34214000	36878000	21976000	32453000	0	32278000	30245000	47117000	25663000	28808000	36056000	37565000	29353000	21504000	34589000	0	108660000
O00161	O00161	11	11	11	Synaptosomal-associated protein 23	SNAP23	O00161 Synaptosomal-associated protein 23 OS=Homo sapiens OX=9606 GN=SNAP23 PE=1 SV=1	1	11	11	11	291950000	129670000	206580000	191910000	158490000	174390000	194710000	192550000	312400000	163010000	127900000	152750000	204340000	95462000	201240000	168740000	208040000	232010000	194280000	157470000	190880000	240470000	148830000	182350000	214360000	195140000	246300000	200670000	230260000	177060000	193680000	171770000	233420000	208040000	195120000	195740000	112320000	199830000
O00165	O00165	7	7	7	HCLS1-associated protein X-1	HAX1	O00165 HCLS1-associated protein X-1 OS=Homo sapiens OX=9606 GN=HAX1 PE=1 SV=2	1	7	7	7	0	0	17349000	0	35776000	0	0	0	20963000	22972000	29300000	25398000	0	0	16202000	0	0	0	19795000	0	0	0	0	0	15124000	0	0	0	0	0	0	0	0	0	0	0	0	0
O00170	O00170	15	15	15	AH receptor-interacting protein	AIP	O00170 AH receptor-interacting protein OS=Homo sapiens OX=9606 GN=AIP PE=1 SV=2	1	15	15	15	41419000	70033000	89096000	73731000	89455000	90428000	106630000	97752000	88957000	60019000	102110000	54332000	130480000	78711000	112980000	97905000	137990000	77112000	92135000	85446000	85966000	90554000	114380000	97491000	125730000	81764000	101030000	83720000	55433000	73584000	113900000	80943000	97185000	104410000	94703000	88760000	86808000	82988000
O00175	O00175	3	3	3	C-C motif chemokine 24	CCL24	O00175 C-C motif chemokine 24 OS=Homo sapiens OX=9606 GN=CCL24 PE=1 SV=2	1	3	3	3	0	0	0	0	0	0	0	91627000	0	0	0	0	0	0	0	0	0	0	0	0	0	0	0	0	0	0	0	0	0	0	0	0	0	0	0	0	0	0
O00178	O00178	18	18	18	GTP-binding protein 1	GTPBP1	O00178 GTP-binding protein 1 OS=Homo sapiens OX=9606 GN=GTPBP1 PE=1 SV=3	1	18	18	18	214420000	195760000	279230000	203070000	323830000	237800000	274240000	230390000	278470000	285380000	293770000	211320000	211430000	142390000	311380000	245760000	249490000	1104000000	196920000	214050000	254580000	281560000	261590000	240270000	287970000	201980000	243320000	199490000	384850000	191180000	211910000	203350000	199250000	184880000	281790000	198800000	68872000	186170000
O00180	O00180	2	2	2	Potassium channel subfamily K member 1	KCNK1	O00180 Potassium channel subfamily K member 1 OS=Homo sapiens OX=9606 GN=KCNK1 PE=1 SV=1	1	2	2	2	0	0	0	0	0	0	0	0	0	0	0	0	0	0	0	0	0	0	0	0	0	0	0	0	0	0	0	0	0	0	0	0	0	0	0	0	0	0
O00182	O00182	13	13	8	Galectin-9	LGALS9	O00182 Galectin-9 OS=Homo sapiens OX=9606 GN=LGALS9 PE=1 SV=2	1	13	13	8	266600000	222530000	231380000	276360000	197660000	326160000	158410000	312130000	129030000	224110000	162920000	181850000	122890000	172880000	177840000	235750000	199530000	173590000	246790000	252440000	155660000	189090000	100880000	209020000	249570000	250230000	265710000	323040000	155090000	210430000	102040000	166370000	145590000	310900000	186600000	210520000	41401000	136690000
O00186	O00186	18	18	18	Syntaxin-binding protein 3	STXBP3	O00186 Syntaxin-binding protein 3 OS=Homo sapiens OX=9606 GN=STXBP3 PE=1 SV=2	1	18	18	18	92276000	79510000	64592000	68891000	67421000	71025000	69451000	73734000	103420000	77503000	64618000	77345000	63890000	89550000	56447000	112120000	89724000	73013000	69984000	91151000	70024000	68383000	68698000	72314000	80514000	79203000	64240000	77309000	70748000	87844000	63351000	92461000	81102000	85500000	89225000	89409000	104220000	81680000
O00187	O00187	2	2	2	Mannan-binding lectin serine protease 2;Mannan-binding lectin serine protease 2 A chain;Mannan-binding lectin serine protease 2 B chain	MASP2	O00187 Mannan-binding lectin serine protease 2 OS=Homo sapiens OX=9606 GN=MASP2 PE=1 SV=4	1	2	2	2	0	0	0	0	0	0	0	0	0	0	0	0	0	0	0	0	0	0	0	0	0	0	0	0	0	0	0	0	0	0	0	0	0	0	0	0	0	0
O00192	O00192	4	4	4	Armadillo repeat protein deleted in velo-cardio-facial syndrome	ARVCF	O00192 Armadillo repeat protein deleted in velo-cardio-facial syndrome OS=Homo sapiens OX=9606 GN=ARVCF PE=1 SV=1	1	4	4	4	0	0	7707700	0	0	0	6569500	0	0	0	0	0	0	0	0	0	0	0	0	0	0	0	0	0	0	0	0	0	0	0	0	0	0	0	0	0	0	0
O00193	O00193	4	4	4	Small acidic protein	SMAP	O00193 Small acidic protein OS=Homo sapiens OX=9606 GN=SMAP PE=1 SV=1	1	4	4	4	113130000	0	62200000	0	37616000	0	106400000	0	87852000	0	70764000	0	0	0	111640000	0	87390000	0	42255000	0	92479000	30813000	152370000	0	117320000	31882000	46428000	0	100920000	0	75137000	0	61524000	0	71464000	0	0	0
O00194	O00194	9	7	7	Ras-related protein Rab-27B	RAB27B	O00194 Ras-related protein Rab-27B OS=Homo sapiens OX=9606 GN=RAB27B PE=1 SV=4	1	9	7	7	0	26534000	20896000	64818000	0	15208000	15480000	37497000	23216000	53306000	0	53841000	37752000	0	0	49082000	0	25917000	0	49631000	57625000	38649000	0	40635000	11013000	28642000	0	29144000	0	48629000	0	55211000	0	0	29509000	0	0	0
O00203	O00203	36	36	29	AP-3 complex subunit beta-1	AP3B1	O00203 AP-3 complex subunit beta-1 OS=Homo sapiens OX=9606 GN=AP3B1 PE=1 SV=3	1	36	36	29	221830000	157910000	177500000	153460000	181490000	153090000	165610000	197790000	158870000	157230000	202600000	149430000	122060000	111430000	179750000	180500000	168570000	164410000	187980000	156950000	198950000	175570000	162300000	148260000	158110000	163450000	167520000	161670000	168000000	140470000	131160000	149820000	157140000	144300000	163720000	136430000	51665000	115530000
O00204	O00204	11	11	11	Sulfotransferase family cytosolic 2B member 1	SULT2B1	O00204 Sulfotransferase 2B1 OS=Homo sapiens OX=9606 GN=SULT2B1 PE=1 SV=2	1	11	11	11	0	0	66021000	0	41242000	0	139000000	0	169380000	0	76173000	0	107230000	0	47455000	0	42678000	80064000	54523000	127550000	145590000	0	77355000	0	47338000	0	0	0	110520000	77359000	144720000	0	0	0	44914000	0	0	83073000
O00214	O00214	10	10	10	Galectin-8	LGALS8	O00214 Galectin-8 OS=Homo sapiens OX=9606 GN=LGALS8 PE=1 SV=4	1	10	10	10	26193000	0	0	66849000	28278000	49140000	0	28894000	22813000	21273000	23889000	63055000	53467000	47419000	26027000	42179000	25424000	32858000	19818000	0	0	0	0	0	0	0	20246000	0	23808000	0	16125000	0	0	30514000	0	0	47143000	32977000
O00217	O00217	8	8	8	NADH dehydrogenase [ubiquinone] iron-sulfur protein 8, mitochondrial	NDUFS8	O00217 NADH dehydrogenase [ubiquinone] iron-sulfur protein 8, mitochondrial OS=Homo sapiens OX=9606 GN=NDUFS8 PE=1 SV=1	1	8	8	8	139210000	198130000	101590000	197350000	77491000	193200000	92779000	140040000	121980000	261000000	125360000	242020000	116170000	151140000	98377000	194200000	115200000	93030000	147100000	207560000	182710000	167970000	131700000	237210000	126610000	202550000	160600000	223650000	70668000	261330000	122300000	273870000	75189000	230120000	153280000	238280000	120120000	105220000
O00221	O00221	3	3	3	NF-kappa-B inhibitor epsilon	NFKBIE	O00221 NF-kappa-B inhibitor epsilon OS=Homo sapiens OX=9606 GN=NFKBIE PE=1 SV=3	1	3	3	3	0	0	0	0	0	0	0	0	0	0	0	0	0	0	0	0	0	0	0	0	0	0	0	0	0	0	0	0	0	0	0	0	12052000	0	0	0	0	0
O00231	O00231	24	24	24	26S proteasome non-ATPase regulatory subunit 11	PSMD11	O00231 26S proteasome non-ATPase regulatory subunit 11 OS=Homo sapiens OX=9606 GN=PSMD11 PE=1 SV=3	1	24	24	24	494420000	450900000	534950000	423900000	512800000	412910000	624990000	504820000	503230000	384680000	516260000	389000000	405050000	278420000	556040000	406070000	497500000	341980000	413310000	381570000	511040000	449610000	553560000	373250000	605430000	441170000	446350000	380880000	687920000	374520000	442840000	354290000	471860000	360780000	542100000	390990000	274570000	314360000
O00232	O00232	26	26	26	26S proteasome non-ATPase regulatory subunit 12	PSMD12	O00232 26S proteasome non-ATPase regulatory subunit 12 OS=Homo sapiens OX=9606 GN=PSMD12 PE=1 SV=3	1	26	26	26	230540000	157310000	225300000	199150000	218670000	166060000	229110000	220510000	224230000	165470000	191960000	175600000	170460000	155870000	252120000	174910000	200070000	142010000	195330000	168370000	197650000	196830000	272030000	184500000	231810000	186800000	201960000	185560000	268780000	175620000	186740000	157340000	236110000	205640000	253350000	187030000	104240000	159150000
O00233	O00233	11	11	11	26S proteasome non-ATPase regulatory subunit 9	PSMD9	O00233 26S proteasome non-ATPase regulatory subunit 9 OS=Homo sapiens OX=9606 GN=PSMD9 PE=1 SV=3	1	11	11	11	140800000	170000000	149510000	156070000	281390000	110340000	186050000	178170000	210830000	109260000	214640000	120530000	274250000	182600000	165380000	93944000	134380000	148590000	139310000	172720000	165490000	167140000	162230000	257850000	230530000	215470000	178300000	251520000	175610000	175950000	175490000	156900000	142070000	143780000	184070000	171570000	355860000	245470000
O00244	O00244	6	6	6	Copper transport protein ATOX1	ATOX1	O00244 Copper transport protein ATOX1 OS=Homo sapiens OX=9606 GN=ATOX1 PE=1 SV=1	1	6	6	6	190560000	129710000	210000000	135700000	173990000	129520000	222860000	181770000	238590000	153430000	183100000	98696000	225090000	167710000	298390000	166580000	172070000	157640000	190490000	104520000	163870000	176970000	147590000	163340000	215820000	105030000	210130000	111540000	113070000	107060000	277320000	156800000	188790000	223170000	177420000	133320000	226030000	102610000
O00255	O00255	4	4	4	Menin	MEN1	O00255 Menin OS=Homo sapiens OX=9606 GN=MEN1 PE=1 SV=4	1	4	4	4	0	0	0	0	0	0	0	0	0	0	52372000	0	0	0	0	0	78755000	0	0	0	0	0	0	0	0	0	0	24841000	36356000	0	0	0	0	0	0	0	0	0
O00264	O00264	12	12	11	Membrane-associated progesterone receptor component 1	PGRMC1	O00264 Membrane-associated progesterone receptor component 1 OS=Homo sapiens OX=9606 GN=PGRMC1 PE=1 SV=3	1	12	12	11	410860000	359090000	330380000	394380000	285700000	390490000	280320000	345280000	392280000	399290000	539540000	417150000	272320000	401290000	312800000	385130000	413700000	556440000	402840000	392540000	315540000	315980000	280180000	345670000	400560000	382490000	393280000	411830000	478020000	397580000	295340000	386370000	279770000	334900000	343770000	323080000	308000000	270040000
O00267	O00267	36	36	36	Transcription elongation factor SPT5	SUPT5H	O00267 Transcription elongation factor SPT5 OS=Homo sapiens OX=9606 GN=SUPT5H PE=1 SV=1	1	36	36	36	93061000	86769000	70086000	65541000	72272000	62165000	78534000	72157000	88748000	73678000	67930000	53492000	67924000	0	108440000	81910000	101570000	85895000	77348000	78225000	88829000	56020000	81555000	69035000	101400000	70415000	80524000	61211000	152820000	57862000	96770000	88827000	85623000	73273000	84967000	68459000	22924000	66599000
O00268;Q92750	O00268	9;1	9;1	9;1	Transcription initiation factor TFIID subunit 4	TAF4	O00268 Transcription initiation factor TFIID subunit 4 OS=Homo sapiens OX=9606 GN=TAF4 PE=1 SV=2	2	9	9	9	0	0	0	0	0	0	0	0	10965000	0	0	0	0	0	13848000	0	13157000	0	0	0	11853000	13563000	25542000	0	15687000	0	0	0	0	0	0	0	0	0	16020000	0	0	0
O00273	O00273	14	14	14	DNA fragmentation factor subunit alpha	DFFA	O00273 DNA fragmentation factor subunit alpha OS=Homo sapiens OX=9606 GN=DFFA PE=1 SV=1	1	14	14	14	63717000	61865000	80274000	56536000	74597000	67981000	96235000	59274000	54215000	52873000	81553000	62929000	81234000	65097000	69473000	73703000	65262000	110640000	51106000	59128000	91852000	58669000	85461000	64884000	87136000	51734000	68070000	72448000	65164000	47474000	66421000	62163000	47105000	46339000	65512000	56612000	77984000	41895000
O00291	O00291	20	19	19	Huntingtin-interacting protein 1	HIP1	O00291 Huntingtin-interacting protein 1 OS=Homo sapiens OX=9606 GN=HIP1 PE=1 SV=5	1	20	19	19	25446000	25688000	28971000	32343000	62361000	0	35271000	45834000	38643000	24383000	33887000	26178000	233820000	24992000	94386000	38351000	57414000	40811000	41911000	12517000	30268000	31809000	64767000	38591000	80007000	41065000	60008000	20251000	0	41246000	98627000	31544000	68498000	38492000	41607000	31986000	0	39857000
O00299	O00299	19	19	19	Chloride intracellular channel protein 1	CLIC1	O00299 Chloride intracellular channel protein 1 OS=Homo sapiens OX=9606 GN=CLIC1 PE=1 SV=4	1	19	19	19	2005300000	1754500000	3261100000	1890200000	2765400000	1548500000	2788000000	1857500000	2055800000	2718700000	3301100000	2320800000	2664000000	1133700000	3673800000	1991400000	2847300000	1534800000	3244800000	1676900000	2616000000	1420700000	2806500000	1704600000	3455200000	1851500000	2491900000	1775000000	1614600000	2074800000	3147700000	1530700000	3616500000	2095600000	3821800000	2409800000	1024100000	1605600000
O00300	O00300	3	3	3	Tumor necrosis factor receptor superfamily member 11B	TNFRSF11B	O00300 Tumor necrosis factor receptor superfamily member 11B OS=Homo sapiens OX=9606 GN=TNFRSF11B PE=1 SV=3	1	3	3	3	0	0	0	0	0	0	0	0	0	0	0	0	0	0	0	0	0	0	0	0	0	0	0	0	0	0	0	0	0	0	0	0	0	0	0	0	0	0
O00303	O00303	14	14	14	Eukaryotic translation initiation factor 3 subunit F	EIF3F	O00303 Eukaryotic translation initiation factor 3 subunit F OS=Homo sapiens OX=9606 GN=EIF3F PE=1 SV=1	1	14	14	14	197160000	221360000	229340000	210220000	277890000	196090000	292470000	256210000	233200000	196400000	249390000	206830000	186530000	168290000	241460000	192700000	231850000	193950000	188000000	189610000	251790000	234810000	292010000	213210000	202510000	240330000	201750000	215550000	244490000	239630000	186900000	183850000	226470000	190930000	261540000	203540000	90896000	170160000
O00308	O00308	9	8	8	NEDD4-like E3 ubiquitin-protein ligase WWP2	WWP2	O00308 NEDD4-like E3 ubiquitin-protein ligase WWP2 OS=Homo sapiens OX=9606 GN=WWP2 PE=1 SV=2	1	9	8	8	0	0	0	0	22543000	0	20950000	0	0	0	0	0	0	0	0	0	0	0	0	0	0	0	0	0	24507000	0	0	0	26784000	0	0	0	0	0	0	0	0	0
O00330	O00330	22	22	22	Pyruvate dehydrogenase protein X component, mitochondrial	PDHX	O00330 Pyruvate dehydrogenase protein X component, mitochondrial OS=Homo sapiens OX=9606 GN=PDHX PE=1 SV=3	1	22	22	22	116700000	109780000	84368000	75174000	97607000	92330000	100320000	91256000	117140000	143890000	87515000	97190000	81304000	130170000	68045000	78636000	143020000	59757000	114960000	128220000	102340000	107030000	170470000	98373000	131240000	137830000	114840000	90914000	86591000	132740000	88434000	109070000	74447000	91241000	112060000	132300000	60829000	43331000
O00338	O00338	7	7	7	Sulfotransferase 1C2	SULT1C2	O00338 Sulfotransferase 1C2 OS=Homo sapiens OX=9606 GN=SULT1C2 PE=1 SV=1	1	7	7	7	0	93950000	0	0	91417000	0	93218000	0	86500000	149290000	0	112280000	0	0	86675000	0	0	106520000	119360000	0	160680000	0	0	0	82816000	0	90686000	0	0	0	65247000	93306000	193870000	101320000	0	0	0	165610000
O00339	O00339	21	21	21	Matrilin-2	MATN2	O00339 Matrilin-2 OS=Homo sapiens OX=9606 GN=MATN2 PE=1 SV=4	1	21	21	21	0	81572000	22962000	62873000	17835000	89302000	0	37589000	0	65393000	0	85705000	33864000	112540000	0	85639000	29150000	79794000	0	60240000	9125800	61258000	0	64567000	18496000	84308000	35540000	85404000	0	88383000	54979000	58350000	40681000	81291000	52950000	61920000	199440000	71156000
O00391	O00391	29	29	29	Sulfhydryl oxidase 1	QSOX1	O00391 Sulfhydryl oxidase 1 OS=Homo sapiens OX=9606 GN=QSOX1 PE=1 SV=3	1	29	29	29	122460000	322460000	106180000	212680000	82196000	145150000	71795000	195300000	149550000	344020000	48159000	358330000	141510000	171660000	28726000	181440000	88723000	95497000	184950000	274860000	119750000	188900000	73322000	204330000	39181000	147430000	144070000	195850000	3825600	252730000	64142000	260100000	452270000	132250000	212080000	274690000	68920000	103120000
O00399	O00399	5	5	5	Dynactin subunit 6	DCTN6	O00399 Dynactin subunit 6 OS=Homo sapiens OX=9606 GN=DCTN6 PE=1 SV=1	1	5	5	5	33167000	37660000	26745000	31964000	42503000	0	33914000	41201000	38210000	45595000	29930000	33942000	56535000	31008000	32705000	27276000	23258000	36164000	35692000	45681000	19598000	35071000	24413000	43620000	17270000	28505000	32007000	0	0	33243000	0	0	0	39828000	35078000	35521000	60229000	25182000
O00400	O00400	8	8	8	Acetyl-coenzyme A transporter 1	SLC33A1	O00400 Acetyl-coenzyme A transporter 1 OS=Homo sapiens OX=9606 GN=SLC33A1 PE=1 SV=1	1	8	8	8	39150000	31630000	46771000	43936000	52576000	43749000	48047000	0	32051000	35281000	50548000	0	0	93881000	48493000	0	42343000	32385000	38822000	44587000	0	45495000	27569000	42537000	30317000	28482000	39041000	38218000	34984000	0	35073000	30942000	48551000	34800000	45492000	19573000	0	34779000
O00401	O00401	13	13	13	Neural Wiskott-Aldrich syndrome protein	WASL	O00401 Neural Wiskott-Aldrich syndrome protein OS=Homo sapiens OX=9606 GN=WASL PE=1 SV=2	1	13	13	13	50370000	49506000	70251000	106460000	0	71706000	74671000	61749000	42345000	110680000	60865000	81019000	86670000	77953000	102730000	0	71478000	0	69548000	63259000	42001000	106110000	64193000	83754000	71410000	224400000	70390000	94006000	111230000	102810000	80484000	0	83472000	0	75037000	68470000	83245000	86231000
O00410	O00410	46	46	44	Importin-5	IPO5	O00410 Importin-5 OS=Homo sapiens OX=9606 GN=IPO5 PE=1 SV=4	1	46	46	44	409090000	341400000	606410000	358430000	553350000	376110000	563500000	528250000	602670000	351920000	1032200000	344330000	471630000	340810000	729860000	366410000	625830000	265560000	768420000	357030000	679860000	424640000	841260000	424360000	893300000	351840000	535570000	368360000	599090000	411870000	838710000	385280000	481470000	305360000	567110000	403940000	439250000	517110000
O00411	O00411	22	22	22	DNA-directed RNA polymerase, mitochondrial	POLRMT	O00411 DNA-directed RNA polymerase, mitochondrial OS=Homo sapiens OX=9606 GN=POLRMT PE=1 SV=2	1	22	22	22	0	0	20247000	0	0	0	15963000	0	0	0	38876000	0	0	0	0	0	0	0	0	0	20624000	0	9021100	0	17241000	0	0	0	0	0	0	0	0	0	15772000	0	0	0
O00418	O00418	7	7	7	Eukaryotic elongation factor 2 kinase	EEF2K	O00418 Eukaryotic elongation factor 2 kinase OS=Homo sapiens OX=9606 GN=EEF2K PE=1 SV=2	1	7	7	7	0	0	0	0	0	0	0	0	0	0	0	0	0	0	0	0	0	0	0	0	0	0	0	0	0	0	0	0	0	0	0	0	0	0	0	0	0	0
O00421	O00421	2	2	2	C-C chemokine receptor-like 2	CCRL2	O00421 C-C chemokine receptor-like 2 OS=Homo sapiens OX=9606 GN=CCRL2 PE=1 SV=2	1	2	2	2	0	0	0	0	0	0	0	0	0	0	0	0	0	0	0	0	0	0	0	0	0	0	0	0	0	0	0	0	0	0	0	0	0	0	0	0	0	0
O00422	O00422	11	11	11	Histone deacetylase complex subunit SAP18	SAP18	O00422 Histone deacetylase complex subunit SAP18 OS=Homo sapiens OX=9606 GN=SAP18 PE=1 SV=1	1	11	11	11	318790000	188600000	321380000	194930000	309760000	163180000	291300000	297530000	361410000	284720000	366820000	233980000	348530000	179040000	391220000	94019000	448900000	143480000	316990000	263370000	472080000	217310000	401070000	0	424260000	288190000	246300000	221380000	655650000	236250000	382600000	225560000	399630000	257530000	264690000	176440000	0	213940000
O00423	O00423	23	22	22	Echinoderm microtubule-associated protein-like 1	EML1	O00423 Echinoderm microtubule-associated protein-like 1 OS=Homo sapiens OX=9606 GN=EML1 PE=1 SV=3	1	23	22	22	0	86135000	17116000	70984000	9741000	60596000	0	32779000	18459000	43747000	0	149040000	31972000	347710000	26378000	74859000	31966000	56300000	0	25648000	18483000	53579000	17403000	33984000	30511000	42490000	27734000	59057000	17788000	41241000	33116000	57843000	26560000	0	23806000	48448000	360760000	42764000
O00425	O00425	19	18	17	Insulin-like growth factor 2 mRNA-binding protein 3	IGF2BP3	O00425 Insulin-like growth factor 2 mRNA-binding protein 3 OS=Homo sapiens OX=9606 GN=IGF2BP3 PE=1 SV=2	1	19	18	17	0	21335000	49983000	0	0	0	149270000	0	25562000	0	0	0	63251000	0	92551000	14646000	31990000	0	33515000	0	0	27105000	0	0	94024000	0	0	0	130770000	0	345880000	50758000	360360000	128020000	0	0	0	26569000
O00429	O00429	41	41	41	Dynamin-1-like protein	DNM1L	O00429 Dynamin-1-like protein OS=Homo sapiens OX=9606 GN=DNM1L PE=1 SV=2	1	41	41	41	159580000	123160000	143050000	136050000	136000000	137280000	164570000	132340000	153620000	138220000	204960000	123590000	126720000	127460000	136940000	141030000	138640000	82780000	143710000	118820000	155590000	125610000	140890000	120860000	147590000	117910000	130530000	120350000	160870000	126700000	131360000	127780000	118000000	116020000	114230000	121560000	103280000	103160000
O00442	O00442	14	14	14	RNA 3-terminal phosphate cyclase	RTCA	O00442 RNA 3-terminal phosphate cyclase OS=Homo sapiens OX=9606 GN=RTCA PE=1 SV=1	1	14	14	14	74204000	65249000	100270000	81945000	90468000	60818000	84660000	72787000	75357000	86063000	52994000	82423000	77945000	83278000	59092000	58621000	76909000	102330000	74764000	74439000	82038000	102010000	62033000	74438000	106720000	93118000	76199000	53837000	84740000	68195000	75971000	86583000	64290000	77987000	83101000	85405000	27146000	55536000
O00443	O00443	20	20	20	Phosphatidylinositol 4-phosphate 3-kinase C2 domain-containing subunit alpha	PIK3C2A	O00443 Phosphatidylinositol 4-phosphate 3-kinase C2 domain-containing subunit alpha OS=Homo sapiens OX=9606 GN=PIK3C2A PE=1 SV=2	1	20	20	20	22049000	0	24694000	0	17512000	16462000	22256000	0	20059000	0	24954000	0	0	0	0	16968000	18255000	0	0	0	16925000	0	30111000	0	17725000	0	14065000	0	23532000	0	16654000	0	0	0	0	0	0	0
O00459	O00459	4	2	2	Phosphatidylinositol 3-kinase regulatory subunit beta	PIK3R2	O00459 Phosphatidylinositol 3-kinase regulatory subunit beta OS=Homo sapiens OX=9606 GN=PIK3R2 PE=1 SV=2	1	4	2	2	0	0	0	0	0	0	0	0	0	0	0	0	0	0	0	0	0	0	0	0	0	0	0	0	0	0	0	0	0	0	0	0	0	0	0	0	0	0
O00461	O00461	28	28	28	Golgi integral membrane protein 4	GOLIM4	O00461 Golgi integral membrane protein 4 OS=Homo sapiens OX=9606 GN=GOLIM4 PE=1 SV=1	1	28	28	28	346490000	185990000	256640000	221290000	181800000	171760000	74597000	108350000	328240000	164370000	125670000	172710000	96426000	96157000	208350000	161710000	212320000	49219000	338840000	195950000	292040000	214020000	143790000	268920000	298550000	248090000	229150000	218630000	202160000	195350000	167570000	204400000	349330000	236770000	195020000	155430000	0	126970000
O00462	O00462	21	20	20	Beta-mannosidase	MANBA	O00462 Beta-mannosidase OS=Homo sapiens OX=9606 GN=MANBA PE=1 SV=3	1	21	20	20	27815000	43986000	93537000	62678000	37039000	55244000	38396000	89520000	41837000	60238000	49136000	58982000	124670000	51486000	29893000	34818000	56196000	41051000	54054000	98382000	47219000	108720000	40194000	85256000	82824000	117010000	45722000	116380000	0	80056000	45752000	38164000	47281000	82524000	65945000	90614000	0	41992000
O00463	O00463	7	7	7	TNF receptor-associated factor 5	TRAF5	O00463 TNF receptor-associated factor 5 OS=Homo sapiens OX=9606 GN=TRAF5 PE=1 SV=2	1	7	7	7	0	0	0	0	0	0	0	0	0	0	0	0	0	0	0	0	0	0	0	0	0	0	0	0	0	0	0	0	0	0	0	0	0	0	0	0	0	0
O00468	O00468	54	54	54	Agrin;Agrin N-terminal 110 kDa subunit;Agrin C-terminal 110 kDa subunit;Agrin C-terminal 90 kDa fragment;Agrin C-terminal 22 kDa fragment	AGRN	O00468 Agrin OS=Homo sapiens OX=9606 GN=AGRN PE=1 SV=6	1	54	54	54	21790000	67795000	59905000	59094000	72048000	85145000	79091000	37695000	39522000	44851000	79626000	72967000	323180000	66353000	75932000	84762000	56600000	47997000	54732000	61837000	53498000	48895000	58016000	63978000	49877000	56588000	60749000	29144000	23582000	42903000	122610000	63199000	305190000	45348000	80743000	71565000	172710000	107770000
O00469	O00469	21	21	21	Procollagen-lysine,2-oxoglutarate 5-dioxygenase 2	PLOD2	O00469 Procollagen-lysine,2-oxoglutarate 5-dioxygenase 2 OS=Homo sapiens OX=9606 GN=PLOD2 PE=1 SV=2	1	21	21	21	47545000	0	47087000	0	30357000	34772000	54407000	13814000	32325000	8639300	56297000	8758200	207490000	0	53870000	0	64736000	19515000	26259000	0	18891000	0	141820000	19232000	69072000	0	66849000	18424000	51951000	8674800	173360000	8665400	65874000	0	41885000	9239800	0	135570000
O00471	O00471	22	22	22	Exocyst complex component 5	EXOC5	O00471 Exocyst complex component 5 OS=Homo sapiens OX=9606 GN=EXOC5 PE=1 SV=1	1	22	22	22	24135000	49186000	37183000	44159000	34082000	22455000	41735000	40153000	46056000	43594000	44824000	47106000	54935000	29004000	39455000	45872000	43691000	36733000	35868000	38221000	40824000	40360000	24915000	37631000	39958000	43545000	44303000	34866000	32091000	40986000	43363000	34007000	36750000	26797000	44768000	41061000	0	30666000
O00478;P78410;O00481;Q96F44	O00478	9;4;4;1	9;4;4;1	8;4;3;0	Butyrophilin subfamily 3 member A3	BTN3A3	O00478 Butyrophilin subfamily 3 member A3 OS=Homo sapiens OX=9606 GN=BTN3A3 PE=1 SV=1	4	9	9	8	41802000	28142000	26367000	0	37056000	0	27918000	36222000	20233000	27639000	0	0	23338000	0	37414000	54229000	0	0	0	0	21756000	28810000	32991000	22617000	18852000	0	0	0	0	29526000	22885000	0	40785000	48027000	0	0	27385000	36790000
O00483	O00483	4	4	4	Cytochrome c oxidase subunit NDUFA4	NDUFA4	O00483 Cytochrome c oxidase subunit NDUFA4 OS=Homo sapiens OX=9606 GN=NDUFA4 PE=1 SV=1	1	4	4	4	189530000	162320000	460020000	247720000	454790000	0	190280000	267200000	112160000	0	487920000	243850000	247170000	315150000	378260000	229360000	274870000	207030000	0	133600000	345530000	196650000	341980000	365470000	831820000	0	667750000	269540000	409670000	329150000	163480000	103460000	367300000	0	264470000	212410000	452390000	400170000
O00487	O00487	10	10	10	26S proteasome non-ATPase regulatory subunit 14	PSMD14	O00487 26S proteasome non-ATPase regulatory subunit 14 OS=Homo sapiens OX=9606 GN=PSMD14 PE=1 SV=1	1	10	10	10	385860000	214520000	258910000	217790000	384810000	205730000	328900000	215820000	261540000	243170000	207330000	257990000	198330000	166390000	397180000	228390000	218170000	161400000	230930000	161820000	282490000	181810000	280140000	141150000	300240000	210550000	220470000	175930000	319850000	174280000	252160000	165490000	226550000	151290000	253290000	158670000	0	154440000
O00488	O00488	4	4	4	Zinc finger protein 593	ZNF593	O00488 Zinc finger protein 593 OS=Homo sapiens OX=9606 GN=ZNF593 PE=1 SV=2	1	4	4	4	0	0	0	0	0	0	0	0	0	0	0	0	0	0	0	0	0	0	0	0	0	0	0	0	0	0	0	0	0	0	0	0	0	0	0	0	0	0
O00499	O00499	18	18	17	Myc box-dependent-interacting protein 1	BIN1	O00499 Myc box-dependent-interacting protein 1 OS=Homo sapiens OX=9606 GN=BIN1 PE=1 SV=1	1	18	18	17	347850000	334680000	215840000	366790000	290740000	402560000	274970000	328370000	220030000	298040000	142570000	365080000	217570000	392580000	333910000	434230000	230720000	327050000	309740000	343820000	230220000	410880000	251070000	362560000	268640000	278500000	217830000	360920000	193900000	252540000	124610000	331590000	250600000	281700000	218430000	332680000	373440000	306700000
O00501	O00501	2	2	2	Claudin-5	CLDN5	O00501 Claudin-5 OS=Homo sapiens OX=9606 GN=CLDN5 PE=1 SV=1	1	2	2	2	0	0	0	0	0	0	0	0	0	0	0	0	0	0	0	0	0	0	0	0	0	0	0	0	0	0	0	0	0	0	0	0	0	0	0	0	0	0
O00505	O00505	14	10	10	Importin subunit alpha-4	KPNA3	O00505 Importin subunit alpha-4 OS=Homo sapiens OX=9606 GN=KPNA3 PE=1 SV=2	1	14	10	10	101980000	79450000	104940000	76071000	105500000	46249000	106700000	96486000	102520000	54674000	100630000	0	93456000	36797000	94630000	51781000	96534000	49951000	119620000	64126000	104700000	63729000	151210000	41297000	174990000	67858000	92819000	0	0	65691000	140390000	53826000	55596000	54465000	73434000	55863000	94473000	90221000
O00507	O00507	38	5	5	Probable ubiquitin carboxyl-terminal hydrolase FAF-Y	USP9Y	O00507 Probable ubiquitin carboxyl-terminal hydrolase FAF-Y OS=Homo sapiens OX=9606 GN=USP9Y PE=2 SV=2	1	38	5	5	0	0	0	0	0	0	0	0	0	0	0	0	0	0	0	0	0	0	0	0	0	0	0	0	0	0	0	0	0	0	0	0	0	0	0	0	0	0
O00515	O00515	22	22	22	Ladinin-1	LAD1	O00515 Ladinin-1 OS=Homo sapiens OX=9606 GN=LAD1 PE=1 SV=2	1	22	22	22	193280000	19196000	200690000	62559000	101940000	9101800	135820000	47097000	277220000	27214000	253400000	37236000	116810000	0	255280000	34843000	103690000	4024600	72755000	58380000	199910000	77031000	196340000	70562000	126620000	82361000	158920000	55317000	93408000	42967000	85224000	29499000	262980000	70185000	124350000	9651600	0	19096000
O00519	O00519	13	13	13	Fatty-acid amide hydrolase 1	FAAH	O00519 Fatty-acid amide hydrolase 1 OS=Homo sapiens OX=9606 GN=FAAH PE=1 SV=2	1	13	13	13	60589000	45494000	35694000	0	26831000	0	0	33061000	28269000	0	36954000	27453000	31187000	0	0	0	0	0	33572000	36126000	32785000	0	13016000	23421000	0	0	26600000	34251000	33936000	47241000	0	34539000	32599000	35487000	0	33048000	0	0
O00533	O00533	19	19	19	Neural cell adhesion molecule L1-like protein;Processed neural cell adhesion molecule L1-like protein	CHL1	O00533 Neural cell adhesion molecule L1-like protein OS=Homo sapiens OX=9606 GN=CHL1 PE=1 SV=4	1	19	19	19	0	0	0	42080000	0	38872000	0	0	0	0	0	31121000	0	57470000	0	34523000	0	22917000	0	23240000	0	24109000	0	0	0	36040000	0	44854000	0	28553000	0	30490000	0	26709000	0	23819000	0	29692000
O00534	O00534	31	31	31	von Willebrand factor A domain-containing protein 5A	VWA5A	O00534 von Willebrand factor A domain-containing protein 5A OS=Homo sapiens OX=9606 GN=VWA5A PE=1 SV=2	1	31	31	31	138140000	158910000	110110000	181500000	130590000	257380000	86576000	118040000	186260000	190650000	103700000	198200000	134980000	122340000	97308000	209440000	129680000	189990000	201380000	156720000	158900000	157570000	62083000	218830000	132460000	259350000	191780000	187900000	23738000	217280000	40826000	199550000	83718000	162920000	129010000	189840000	95722000	98537000
O00541	O00541	19	19	19	Pescadillo homolog	PES1	O00541 Pescadillo homolog OS=Homo sapiens OX=9606 GN=PES1 PE=1 SV=1	1	19	19	19	62702000	92438000	113080000	27901000	142100000	92237000	197260000	102050000	152930000	21698000	223780000	46228000	76923000	0	212670000	104690000	178550000	110150000	133700000	88358000	106410000	0	233590000	73209000	267430000	165560000	138410000	0	156950000	105430000	139160000	62327000	115020000	0	120440000	0	0	43638000
O00560	O00560	9	9	9	Syntenin-1	SDCBP	O00560 Syntenin-1 OS=Homo sapiens OX=9606 GN=SDCBP PE=1 SV=1	1	9	9	9	91953000	32511000	66453000	38871000	59106000	52240000	182160000	52013000	113930000	48105000	62451000	26105000	97081000	49623000	62469000	46738000	66873000	43604000	77581000	31586000	34506000	29057000	191810000	38022000	69694000	38896000	55125000	40140000	57097000	23548000	212130000	37197000	451940000	27785000	53329000	36115000	58843000	93164000
O00562	O00562	6	6	6	Membrane-associated phosphatidylinositol transfer protein 1	PITPNM1	O00562 Membrane-associated phosphatidylinositol transfer protein 1 OS=Homo sapiens OX=9606 GN=PITPNM1 PE=1 SV=4	1	6	6	6	0	0	0	0	0	0	0	0	0	0	0	0	0	0	0	0	0	0	0	0	0	0	0	0	0	0	0	0	0	0	0	0	0	0	0	0	0	0
O00566	O00566	12	12	12	U3 small nucleolar ribonucleoprotein protein MPP10	MPHOSPH10	O00566 U3 small nucleolar ribonucleoprotein protein MPP10 OS=Homo sapiens OX=9606 GN=MPHOSPH10 PE=1 SV=2	1	12	12	12	79970000	0	61387000	0	48714000	0	85209000	31493000	56202000	14543000	114940000	0	46008000	32752000	91515000	0	35825000	33100000	38161000	0	73437000	21978000	62179000	0	71128000	0	45545000	0	111340000	12802000	39659000	0	0	0	29224000	0	0	0
O00567	O00567	29	29	29	Nucleolar protein 56	NOP56	O00567 Nucleolar protein 56 OS=Homo sapiens OX=9606 GN=NOP56 PE=1 SV=4	1	29	29	29	288140000	179050000	232940000	185100000	250510000	144170000	331340000	192710000	326920000	154680000	299490000	170380000	195780000	152620000	271340000	222980000	262480000	114950000	185740000	162810000	333920000	220650000	322380000	173910000	330500000	196030000	253550000	153010000	354850000	161280000	233000000	190020000	195210000	182650000	180090000	142720000	19843000	134980000
O00571;Q9NQI0	O00571	35;2	35;2	10;0	ATP-dependent RNA helicase DDX3X	DDX3X	O00571 ATP-dependent RNA helicase DDX3X OS=Homo sapiens OX=9606 GN=DDX3X PE=1 SV=3	2	35	35	10	506820000	347350000	572600000	369910000	599980000	395040000	632120000	449590000	445500000	283730000	556990000	336120000	470160000	316410000	610070000	361540000	569970000	372940000	459190000	408200000	523950000	401660000	799500000	398160000	557910000	362730000	635850000	389220000	574760000	376820000	492820000	361450000	663750000	430540000	457710000	323970000	331480000	355480000
O00584	O00584	12	12	12	Ribonuclease T2	RNASET2	O00584 Ribonuclease T2 OS=Homo sapiens OX=9606 GN=RNASET2 PE=1 SV=2	1	12	12	12	488970000	186060000	152590000	241840000	166400000	171710000	330620000	168950000	266680000	187790000	114770000	162990000	95633000	173520000	137690000	179360000	114840000	102470000	152440000	169710000	248460000	167310000	172610000	152580000	141990000	171060000	177050000	222570000	74503000	151150000	90795000	151100000	73084000	225310000	119140000	139230000	40281000	162310000
O00592	O00592	7	7	7	Podocalyxin	PODXL	O00592 Podocalyxin OS=Homo sapiens OX=9606 GN=PODXL PE=1 SV=2	1	7	7	7	0	0	21620000	0	0	0	0	0	0	0	0	0	60068000	0	30353000	0	17192000	0	0	0	0	32894000	26855000	37649000	23378000	0	0	0	0	0	32814000	0	54183000	0	0	0	0	0
O00602	O00602	7	7	7	Ficolin-1	FCN1	O00602 Ficolin-1 OS=Homo sapiens OX=9606 GN=FCN1 PE=1 SV=2	1	7	7	7	0	0	0	0	0	0	47362000	80105000	43725000	0	105220000	0	0	0	84464000	0	0	0	0	0	0	0	57069000	0	0	0	0	0	90487000	0	41868000	0	0	0	0	0	0	126700000
O00623	O00623	2	2	2	Peroxisome assembly protein 12	PEX12	O00623 Peroxisome assembly protein 12 OS=Homo sapiens OX=9606 GN=PEX12 PE=1 SV=1	1	2	2	2	0	0	0	0	0	0	0	0	0	0	0	0	0	0	0	0	0	0	0	0	0	0	0	0	0	0	0	0	0	0	0	0	0	0	0	0	0	0
O00625	O00625	12	12	12	Pirin	PIR	O00625 Pirin OS=Homo sapiens OX=9606 GN=PIR PE=1 SV=1	1	12	12	12	154750000	0	40007000	33819000	50083000	63713000	20019000	47676000	45723000	74440000	117670000	25520000	30858000	0	161480000	40467000	81342000	46496000	31458000	29047000	27139000	0	31057000	24138000	22385000	38640000	57322000	56079000	54845000	21351000	34962000	0	107930000	43958000	0	0	75262000	24476000
O00629	O00629	14	14	10	Importin subunit alpha-3	KPNA4	O00629 Importin subunit alpha-3 OS=Homo sapiens OX=9606 GN=KPNA4 PE=1 SV=1	1	14	14	10	380580000	221420000	324950000	217980000	328360000	233550000	337460000	197420000	324280000	219590000	298190000	213100000	264270000	198020000	261870000	196250000	364980000	182070000	278790000	225590000	403290000	279890000	329200000	189480000	299530000	173870000	281040000	203720000	289990000	186280000	314580000	239080000	269580000	199900000	216540000	186220000	279520000	232840000
O00635	O00635	4	4	4	E3 ubiquitin-protein ligase TRIM38	TRIM38	O00635 E3 ubiquitin-protein ligase TRIM38 OS=Homo sapiens OX=9606 GN=TRIM38 PE=1 SV=1	1	4	4	4	0	0	0	0	0	0	0	0	0	0	0	0	0	0	0	0	0	0	0	0	0	0	0	0	0	0	0	0	0	0	0	0	0	0	0	0	0	0
O00743	O00743	10	10	10	Serine/threonine-protein phosphatase 6 catalytic subunit;Serine/threonine-protein phosphatase 6 catalytic subunit, N-terminally processed	PPP6C	O00743 Serine/threonine-protein phosphatase 6 catalytic subunit OS=Homo sapiens OX=9606 GN=PPP6C PE=1 SV=1	1	10	10	10	142370000	135620000	165300000	145940000	161020000	129230000	144850000	171070000	127610000	125980000	143460000	134980000	103020000	134750000	107370000	150130000	127070000	164640000	126730000	144130000	139240000	176420000	138240000	137150000	134230000	135140000	115390000	135880000	216290000	142140000	127360000	168960000	118340000	120940000	110580000	97454000	84491000	136090000
O00746	O00746	2	2	2	Nucleoside diphosphate kinase, mitochondrial	NME4	O00746 Nucleoside diphosphate kinase, mitochondrial OS=Homo sapiens OX=9606 GN=NME4 PE=1 SV=1	1	2	2	2	0	0	0	0	0	0	0	0	0	0	0	0	0	0	0	0	0	0	0	0	0	0	0	0	0	0	0	0	0	0	0	0	0	0	0	0	0	0
O00748;P22303	O00748	21;1	20;1	19;0	Cocaine esterase	CES2	O00748 Cocaine esterase OS=Homo sapiens OX=9606 GN=CES2 PE=1 SV=1	2	21	20	19	707640000	801930000	275980000	811510000	109030000	779470000	198050000	401450000	400160000	700260000	140790000	905600000	105510000	328560000	331220000	603250000	515680000	2992100000	553460000	1006200000	554100000	596250000	386940000	932790000	299470000	807690000	325440000	1021500000	107690000	869720000	1156300000	740710000	385510000	836710000	585180000	850400000	31080000	164960000
O00750	O00750	10	10	10	Phosphatidylinositol 4-phosphate 3-kinase C2 domain-containing subunit beta	PIK3C2B	O00750 Phosphatidylinositol 4-phosphate 3-kinase C2 domain-containing subunit beta OS=Homo sapiens OX=9606 GN=PIK3C2B PE=1 SV=2	1	10	10	10	498880000	0	520150000	0	482570000	0	359070000	0	445060000	0	0	0	0	0	359930000	0	294900000	0	515070000	0	375490000	0	380570000	0	301560000	315220000	330390000	0	0	313260000	0	0	400210000	363720000	380100000	296230000	0	0
O00754	O00754	27	27	27	Lysosomal alpha-mannosidase;Lysosomal alpha-mannosidase A peptide;Lysosomal alpha-mannosidase B peptide;Lysosomal alpha-mannosidase C peptide;Lysosomal alpha-mannosidase D peptide;Lysosomal alpha-mannosidase E peptide	MAN2B1	O00754 Lysosomal alpha-mannosidase OS=Homo sapiens OX=9606 GN=MAN2B1 PE=1 SV=3	1	27	27	27	44499000	116340000	80554000	149390000	129020000	131010000	65756000	131380000	78185000	163190000	56116000	135200000	94037000	147880000	98394000	120160000	56396000	114130000	99566000	127480000	54688000	127710000	39735000	103240000	60928000	128610000	96859000	144370000	66425000	122100000	98286000	155170000	81003000	115450000	104130000	114460000	51844000	126860000
O00762	O00762	6	6	6	Ubiquitin-conjugating enzyme E2 C	UBE2C	O00762 Ubiquitin-conjugating enzyme E2 C OS=Homo sapiens OX=9606 GN=UBE2C PE=1 SV=1	1	6	6	6	99496000	0	114800000	0	110360000	0	135770000	87698000	75487000	0	165470000	0	0	0	321190000	647970000	180460000	0	828170000	0	66051000	593900000	250260000	0	146820000	232430000	0	393030000	95364000	164200000	261820000	0	0	401860000	132140000	0	0	0
O00764	O00764	17	17	17	Pyridoxal kinase	PDXK	O00764 Pyridoxal kinase OS=Homo sapiens OX=9606 GN=PDXK PE=1 SV=1	1	17	17	17	338890000	299360000	288870000	284230000	265620000	238310000	276360000	225520000	402700000	262000000	363800000	290990000	319140000	141700000	298990000	215600000	269260000	320420000	298070000	216310000	331650000	286140000	471660000	276110000	273470000	258380000	277430000	215040000	244560000	221050000	365260000	271370000	326140000	273630000	331390000	213470000	85733000	245890000
O00767	O00767	6	6	6	Acyl-CoA desaturase	SCD	O00767 Stearoyl-CoA desaturase OS=Homo sapiens OX=9606 GN=SCD PE=1 SV=2	1	6	6	6	0	0	0	0	0	24170000	85590000	0	47046000	0	38623000	0	0	0	72567000	0	0	0	0	0	51789000	0	0	0	30869000	0	102450000	0	0	0	0	0	0	0	0	0	0	31805000
O14494	O14494	4	4	4	Lipid phosphate phosphohydrolase 1	PPAP2A	O14494 Phospholipid phosphatase 1 OS=Homo sapiens OX=9606 GN=PLPP1 PE=1 SV=1	1	4	4	4	0	25392000	0	0	22618000	0	29238000	33158000	0	0	24429000	21062000	51329000	46680000	33536000	53152000	25268000	32382000	0	0	0	0	19311000	59886000	34365000	0	24309000	0	0	0	0	0	0	0	29735000	44081000	85160000	78698000
O14495	O14495	5	5	5	Lipid phosphate phosphohydrolase 3	PPAP2B	O14495 Phospholipid phosphatase 3 OS=Homo sapiens OX=9606 GN=PLPP3 PE=1 SV=1	1	5	5	5	6598000	24832000	0	43736000	16412000	31245000	13013000	14113000	10291000	20625000	6877700	25255000	8419800	66089000	7914800	27542000	15018000	24218000	9983800	10891000	0	16981000	0	14267000	14447000	21242000	12042000	18612000	0	17064000	10795000	0	11658000	33533000	0	15979000	13308000	0
O14497	O14497	31	31	29	AT-rich interactive domain-containing protein 1A	ARID1A	O14497 AT-rich interactive domain-containing protein 1A OS=Homo sapiens OX=9606 GN=ARID1A PE=1 SV=3	1	31	31	29	19205000	0	56161000	23331000	48541000	0	53727000	32848000	35093000	18295000	45918000	0	19716000	0	27800000	29210000	32353000	0	47150000	35937000	45631000	23878000	54374000	30962000	72329000	36323000	43769000	13850000	45485000	24552000	32213000	26057000	23855000	21486000	32736000	28973000	0	0
O14498	O14498	6	6	6	Immunoglobulin superfamily containing leucine-rich repeat protein	ISLR	O14498 Immunoglobulin superfamily containing leucine-rich repeat protein OS=Homo sapiens OX=9606 GN=ISLR PE=2 SV=1	1	6	6	6	0	21744000	32236000	28148000	26745000	15603000	24005000	0	0	19444000	23786000	0	229500000	44701000	16182000	17627000	27605000	23752000	20268000	0	0	0	0	0	51460000	0	117880000	0	0	0	58307000	0	0	0	0	0	41399000	88122000
O14519;O75956	O14519;O75956	3;2	3;2	3;2	Cyclin-dependent kinase 2-associated protein 1;Cyclin-dependent kinase 2-associated protein 2	CDK2AP1;CDK2AP2	O14519 Cyclin-dependent kinase 2-associated protein 1 OS=Homo sapiens OX=9606 GN=CDK2AP1 PE=1 SV=1;O75956 Cyclin-dependent kinase 2-associated protein 2 OS=Homo sapiens OX=9606 GN=CDK2AP2 PE=1 SV=1	2	3	3	3	0	0	0	0	0	0	0	0	0	0	0	0	0	0	0	0	65522000	57743000	0	0	67575000	0	0	0	0	72456000	50933000	0	0	0	0	0	0	0	0	0	0	0
O14521	O14521	2	2	2	Succinate dehydrogenase [ubiquinone] cytochrome b small subunit, mitochondrial	SDHD	O14521 Succinate dehydrogenase [ubiquinone] cytochrome b small subunit, mitochondrial OS=Homo sapiens OX=9606 GN=SDHD PE=1 SV=1	1	2	2	2	74767000	182970000	125300000	158920000	77630000	192640000	0	132420000	83003000	145640000	114110000	266460000	67449000	93375000	75305000	113120000	84864000	180210000	108060000	163820000	131200000	145820000	91280000	173920000	57553000	161310000	88518000	182850000	167470000	177730000	63942000	219800000	75845000	131130000	98600000	97548000	0	0
O14523	O14523	2	2	2	C2 domain-containing protein 2-like	C2CD2L	O14523 Phospholipid transfer protein C2CD2L OS=Homo sapiens OX=9606 GN=C2CD2L PE=1 SV=3	1	2	2	2	0	0	0	0	0	0	0	0	0	0	0	0	0	0	0	0	0	0	0	0	0	0	0	0	0	0	0	0	0	0	0	0	0	0	0	0	0	0
O14530	O14530	6	6	6	Thioredoxin domain-containing protein 9	TXNDC9	O14530 Thioredoxin domain-containing protein 9 OS=Homo sapiens OX=9606 GN=TXNDC9 PE=1 SV=2	1	6	6	6	33030000	0	26647000	0	27342000	0	29075000	0	31678000	0	16494000	0	22294000	0	33429000	0	18272000	0	22438000	0	28720000	0	29747000	0	29137000	12705000	20552000	0	28420000	0	23611000	0	20489000	0	19508000	0	0	0
O14545	O14545	8	8	8	TRAF-type zinc finger domain-containing protein 1	TRAFD1	O14545 TRAF-type zinc finger domain-containing protein 1 OS=Homo sapiens OX=9606 GN=TRAFD1 PE=1 SV=1	1	8	8	8	0	0	0	0	0	0	86410000	0	0	0	0	0	0	0	0	0	0	0	0	0	0	0	49822000	0	88510000	0	0	0	0	0	40718000	0	0	0	0	0	0	0
O14548	O14548	8	8	8	Cytochrome c oxidase subunit 7A-related protein, mitochondrial	COX7A2L	O14548 Cytochrome c oxidase subunit 7A-related protein, mitochondrial OS=Homo sapiens OX=9606 GN=COX7A2L PE=1 SV=2	1	8	8	8	218620000	231670000	165080000	207480000	188530000	186130000	64776000	140810000	64074000	255060000	161480000	149570000	84334000	143070000	70284000	227890000	146490000	105530000	164770000	274250000	206700000	204460000	165630000	223110000	154050000	164650000	225190000	153790000	75839000	276990000	49077000	267010000	236410000	239470000	190600000	217000000	46746000	60638000
O14558	O14558	10	10	10	Heat shock protein beta-6	HSPB6	O14558 Heat shock protein beta-6 OS=Homo sapiens OX=9606 GN=HSPB6 PE=1 SV=2	1	10	10	10	6784400	368900000	31084000	514510000	5182100	372430000	16227000	427520000	26115000	343260000	14363000	378150000	360000000	7339100000	0	575840000	76280000	167090000	36793000	288250000	133440000	545520000	0	461290000	0	316700000	43443000	344840000	0	397400000	146610000	366990000	0	276270000	73182000	398210000	14121000000	1150600000
O14561	O14561	3	3	3	Acyl carrier protein, mitochondrial	NDUFAB1	O14561 Acyl carrier protein, mitochondrial OS=Homo sapiens OX=9606 GN=NDUFAB1 PE=1 SV=3	1	3	3	3	213420000	289680000	231490000	258670000	227310000	195090000	78498000	176970000	158810000	245210000	210090000	285980000	171250000	150430000	152960000	202950000	230520000	251130000	191420000	226810000	125100000	187510000	509930000	309070000	197710000	179920000	234400000	242700000	181940000	179700000	153890000	256890000	184650000	160860000	160360000	225090000	0	173590000
O14562	O14562	9	9	9	Ubiquitin domain-containing protein UBFD1	UBFD1	O14562 Ubiquitin domain-containing protein UBFD1 OS=Homo sapiens OX=9606 GN=UBFD1 PE=1 SV=2	1	9	9	9	248050000	0	0	179780000	211950000	0	227150000	0	80126000	143860000	293040000	132500000	0	166950000	274110000	66822000	207980000	140570000	177080000	0	203500000	172900000	374830000	163560000	349440000	186830000	172420000	93180000	283600000	151400000	216770000	0	183440000	0	166770000	0	367520000	137920000
O14576	O14576	2	2	2	Cytoplasmic dynein 1 intermediate chain 1	DYNC1I1	O14576 Cytoplasmic dynein 1 intermediate chain 1 OS=Homo sapiens OX=9606 GN=DYNC1I1 PE=1 SV=2	1	2	2	2	0	0	0	0	0	0	0	0	0	0	0	0	0	0	0	0	0	0	0	0	0	0	0	0	0	0	0	0	0	0	0	0	0	0	0	0	0	0
O14578	O14578	8	8	8	Citron Rho-interacting kinase	CIT	O14578 Citron Rho-interacting kinase OS=Homo sapiens OX=9606 GN=CIT PE=1 SV=2	1	8	8	8	0	0	0	0	0	0	0	0	0	0	0	0	0	0	0	0	0	0	0	0	0	0	0	0	0	0	0	0	0	0	0	0	0	0	0	0	0	0
O14579	O14579	11	11	11	Coatomer subunit epsilon	COPE	O14579 Coatomer subunit epsilon OS=Homo sapiens OX=9606 GN=COPE PE=1 SV=3	1	11	11	11	287680000	408260000	374180000	348580000	491960000	343140000	257630000	450400000	348700000	375890000	311690000	412460000	247360000	215300000	345900000	324450000	412150000	377810000	469270000	392440000	360830000	451010000	336040000	382130000	324130000	336590000	402850000	334510000	263360000	436820000	330550000	419240000	365730000	307400000	470120000	339830000	182680000	260670000
O14617	O14617	41	41	41	AP-3 complex subunit delta-1	AP3D1	O14617 AP-3 complex subunit delta-1 OS=Homo sapiens OX=9606 GN=AP3D1 PE=1 SV=1	1	41	41	41	190160000	133990000	116650000	109940000	133050000	149630000	136720000	135470000	140110000	113090000	133800000	124840000	108170000	53767000	164720000	119000000	120600000	97226000	136720000	114680000	129410000	127090000	127420000	117230000	122290000	95098000	119210000	94685000	147110000	118700000	110800000	113330000	119460000	96272000	143990000	98622000	37861000	130830000
O14618	O14618	7	7	7	Copper chaperone for superoxide dismutase	CCS	O14618 Copper chaperone for superoxide dismutase OS=Homo sapiens OX=9606 GN=CCS PE=1 SV=1	1	7	7	7	52681000	86777000	78821000	81491000	63660000	77795000	51026000	79470000	75427000	98124000	54894000	62203000	66183000	75414000	44873000	82927000	109490000	0	71160000	0	70492000	112050000	72954000	0	67509000	85712000	68879000	98126000	59710000	91359000	83528000	80858000	62727000	78129000	74550000	76896000	137210000	82011000
O14638	O14638	14	14	14	Ectonucleotide pyrophosphatase/phosphodiesterase family member 3;Alkaline phosphodiesterase I;Nucleotide pyrophosphatase	ENPP3	O14638 Ectonucleotide pyrophosphatase/phosphodiesterase family member 3 OS=Homo sapiens OX=9606 GN=ENPP3 PE=1 SV=2	1	14	14	14	0	0	0	0	0	15934000	0	0	0	0	0	0	0	0	0	0	0	21452000	0	0	0	0	0	0	7031500	0	0	0	0	0	0	0	0	0	0	0	0	0
O14639	O14639	20	20	20	Actin-binding LIM protein 1	ABLIM1	O14639 Actin-binding LIM protein 1 OS=Homo sapiens OX=9606 GN=ABLIM1 PE=1 SV=3	1	20	20	20	68985000	30496000	75127000	69378000	54370000	34606000	56051000	37019000	104780000	38227000	59048000	41805000	55999000	92653000	44283000	38496000	44994000	0	43445000	50457000	108200000	64008000	65236000	69233000	54345000	63066000	57729000	48074000	61784000	67631000	32902000	31416000	43461000	51885000	89494000	46591000	0	0
O14641	O14641	2	2	2	Segment polarity protein dishevelled homolog DVL-2	DVL2	O14641 Segment polarity protein dishevelled homolog DVL-2 OS=Homo sapiens OX=9606 GN=DVL2 PE=1 SV=1	1	2	2	2	0	0	0	0	0	0	16175000	0	0	0	0	0	0	0	0	0	0	0	0	0	12524000	0	0	0	0	0	0	0	0	0	0	0	0	0	0	0	0	0
O14646	O14646	20	20	13	Chromodomain-helicase-DNA-binding protein 1	CHD1	O14646 Chromodomain-helicase-DNA-binding protein 1 OS=Homo sapiens OX=9606 GN=CHD1 PE=1 SV=2	1	20	20	13	26349000	0	17134000	0	0	0	28243000	12843000	21141000	0	23800000	0	24090000	0	24254000	0	26754000	0	0	0	19381000	0	30335000	0	20021000	0	16100000	0	31668000	0	19580000	0	19072000	0	19959000	0	0	0
O14647	O14647	15	8	8	Chromodomain-helicase-DNA-binding protein 2	CHD2	O14647 Chromodomain-helicase-DNA-binding protein 2 OS=Homo sapiens OX=9606 GN=CHD2 PE=1 SV=2	1	15	8	8	0	0	0	0	0	0	0	0	0	0	0	0	0	0	0	0	0	0	0	0	0	0	0	0	0	0	0	0	0	0	0	0	0	0	0	0	0	0
O14653	O14653	8	8	8	Golgi SNAP receptor complex member 2	GOSR2	O14653 Golgi SNAP receptor complex member 2 OS=Homo sapiens OX=9606 GN=GOSR2 PE=1 SV=2	1	8	8	8	57724000	52489000	55826000	56761000	55491000	0	67546000	50766000	73081000	63512000	52929000	43459000	52859000	0	100790000	59300000	85847000	79140000	54121000	40431000	52802000	71622000	54183000	68857000	82108000	35082000	64435000	62646000	38741000	36762000	62841000	48526000	61638000	167080000	54175000	0	53182000	75868000
O14656	O14656	10	10	10	Torsin-1A	TOR1A	O14656 Torsin-1A OS=Homo sapiens OX=9606 GN=TOR1A PE=1 SV=1	1	10	10	10	48366000	38850000	49053000	0	51202000	0	35112000	41326000	28383000	34061000	40519000	24653000	34111000	0	34734000	34007000	39799000	41729000	43104000	25052000	24383000	27904000	0	0	32476000	40664000	28837000	0	52104000	42166000	56294000	31662000	31280000	0	49420000	35845000	0	25710000
O14657	O14657	14	14	14	Torsin-1B	TOR1B	O14657 Torsin-1B OS=Homo sapiens OX=9606 GN=TOR1B PE=1 SV=2	1	14	14	14	29862000	49276000	43178000	35940000	36647000	33230000	36106000	76657000	37261000	47879000	25933000	49360000	26761000	0	29450000	44321000	34669000	38805000	40056000	47235000	27571000	38408000	30973000	39090000	17945000	34449000	34582000	35700000	62017000	72199000	35244000	45789000	60552000	30279000	59551000	47190000	25137000	42147000
O14662	O14662	9	9	9	Syntaxin-16	STX16	O14662 Syntaxin-16 OS=Homo sapiens OX=9606 GN=STX16 PE=1 SV=3	1	9	9	9	25737000	0	27562000	0	0	0	0	0	33140000	0	26041000	0	30948000	0	35102000	0	26951000	0	24619000	40498000	32663000	34456000	42124000	0	0	0	0	0	0	33717000	22058000	0	21693000	17824000	34043000	27120000	0	55846000
O14672	O14672	28	28	28	Disintegrin and metalloproteinase domain-containing protein 10	ADAM10	O14672 Disintegrin and metalloproteinase domain-containing protein 10 OS=Homo sapiens OX=9606 GN=ADAM10 PE=1 SV=1	1	28	28	28	171060000	154590000	138550000	154990000	107290000	127510000	131890000	114410000	142380000	237770000	80004000	189380000	119870000	116940000	120010000	138380000	115940000	134120000	197550000	180490000	221840000	122890000	95712000	164790000	122600000	147160000	135970000	135400000	50074000	155820000	95590000	201640000	116190000	129560000	203110000	212760000	116550000	122730000
O14678	O14678	2	2	2	ATP-binding cassette sub-family D member 4	ABCD4	O14678 Lysosomal cobalamin transporter ABCD4 OS=Homo sapiens OX=9606 GN=ABCD4 PE=1 SV=1	1	2	2	2	0	0	0	0	0	0	0	0	0	0	0	0	0	0	0	0	0	0	0	0	0	0	0	0	0	0	0	0	0	0	0	0	0	0	0	0	0	0
O14681	O14681	8	8	8	Etoposide-induced protein 2.4 homolog	EI24	O14681 Etoposide-induced protein 2.4 homolog OS=Homo sapiens OX=9606 GN=EI24 PE=1 SV=4	1	8	8	8	0	0	0	0	0	0	35633000	39819000	56273000	28335000	51620000	30846000	0	0	23822000	0	34172000	0	28710000	0	39909000	34433000	31201000	29170000	36427000	43560000	42081000	36039000	72199000	0	36530000	30305000	0	33426000	35942000	0	0	0
O14683	O14683	3	3	3	Tumor protein p53-inducible protein 11	TP53I11	O14683 Tumor protein p53-inducible protein 11 OS=Homo sapiens OX=9606 GN=TP53I11 PE=1 SV=2	1	3	3	3	137700000	89353000	88222000	105460000	81851000	66917000	0	30462000	0	71684000	0	85776000	30408000	0	0	59139000	0	0	98736000	66764000	117370000	94379000	109550000	71456000	0	79178000	0	64330000	0	0	35925000	0	39919000	0	87636000	0	0	32244000
O14684	O14684	3	3	3	Prostaglandin E synthase	PTGES	O14684 Prostaglandin E synthase OS=Homo sapiens OX=9606 GN=PTGES PE=1 SV=2	1	3	3	3	0	71366000	0	0	68134000	0	62350000	0	0	0	0	0	61088000	0	0	0	0	0	0	0	0	0	9769700	0	0	0	12430000	0	0	0	229220000	0	273160000	0	0	0	0	24444000
O14686	O14686	11	11	11	Histone-lysine N-methyltransferase 2D	KMT2D	O14686 Histone-lysine N-methyltransferase 2D OS=Homo sapiens OX=9606 GN=KMT2D PE=1 SV=2	1	11	11	11	0	0	0	0	0	0	0	0	0	0	0	0	0	0	0	0	0	0	0	0	0	0	0	0	0	0	0	0	0	0	0	0	0	0	0	0	0	0
O14715;Q99666	O14715;Q99666	30;29	1;0	1;0	RANBP2-like and GRIP domain-containing protein 8;RANBP2-like and GRIP domain-containing protein 5/6	RGPD8;RGPD5	O14715 RANBP2-like and GRIP domain-containing protein 8 OS=Homo sapiens OX=9606 GN=RGPD8 PE=1 SV=2;Q99666 RANBP2-like and GRIP domain-containing protein 5/6 OS=Homo sapiens OX=9606 GN=RGPD5 PE=1 SV=3	2	30	1	1	0	0	0	0	0	0	0	0	0	0	0	0	0	0	0	0	0	0	0	0	0	0	0	0	0	0	0	0	0	0	0	0	0	0	0	0	0	0
O14727	O14727	25	25	25	Apoptotic protease-activating factor 1	APAF1	O14727 Apoptotic protease-activating factor 1 OS=Homo sapiens OX=9606 GN=APAF1 PE=1 SV=2	1	25	25	25	152330000	137580000	183440000	174490000	0	117910000	170530000	202220000	162640000	161300000	103490000	0	122140000	0	139810000	334030000	79807000	271040000	241620000	182220000	161690000	220280000	220090000	204570000	159700000	165150000	152660000	230210000	0	120510000	132260000	208390000	0	0	209130000	254560000	0	237880000
O14732	O14732	6	6	6	Inositol monophosphatase 2	IMPA2	O14732 Inositol monophosphatase 2 OS=Homo sapiens OX=9606 GN=IMPA2 PE=1 SV=1	1	6	6	6	134530000	0	0	50215000	0	65430000	54643000	37236000	0	53199000	0	33891000	0	0	0	65995000	0	0	44903000	47065000	49147000	37974000	0	49778000	0	0	45093000	75834000	0	0	0	0	0	0	0	45251000	0	0
O14734	O14734	10	10	10	Acyl-coenzyme A thioesterase 8	ACOT8	O14734 Acyl-coenzyme A thioesterase 8 OS=Homo sapiens OX=9606 GN=ACOT8 PE=1 SV=1	1	10	10	10	92155000	58428000	76194000	0	41371000	0	63868000	63512000	0	65424000	55776000	0	38489000	0	99760000	0	93182000	77221000	30392000	94786000	37306000	62363000	104460000	86592000	113580000	0	0	84923000	0	65189000	90585000	0	52533000	0	41894000	58320000	0	35356000
O14735	O14735	5	5	5	CDP-diacylglycerol--inositol 3-phosphatidyltransferase	CDIPT	O14735 CDP-diacylglycerol--inositol 3-phosphatidyltransferase OS=Homo sapiens OX=9606 GN=CDIPT PE=1 SV=1	1	5	5	5	31349000	37783000	28564000	35772000	33748000	46929000	41771000	37939000	44705000	41716000	35199000	54687000	72151000	75690000	57404000	51172000	57568000	40889000	42721000	41893000	46356000	45909000	39738000	64055000	36552000	59899000	34845000	61666000	23708000	61882000	69680000	70374000	58086000	65899000	42013000	65555000	89947000	120420000
O14737	O14737	8	8	8	Programmed cell death protein 5	PDCD5	O14737 Programmed cell death protein 5 OS=Homo sapiens OX=9606 GN=PDCD5 PE=1 SV=3	1	8	8	8	212560000	63935000	180030000	131310000	143390000	96015000	121410000	99805000	147110000	0	207940000	95545000	95633000	126840000	384130000	350310000	146620000	0	99158000	107360000	175170000	134210000	204870000	103210000	127330000	90648000	0	81861000	148100000	0	0	109610000	104660000	261690000	305390000	141270000	246690000	181280000
O14744	O14744	24	24	24	Protein arginine N-methyltransferase 5;Protein arginine N-methyltransferase 5, N-terminally processed	PRMT5	O14744 Protein arginine N-methyltransferase 5 OS=Homo sapiens OX=9606 GN=PRMT5 PE=1 SV=4	1	24	24	24	821820000	363200000	537680000	361070000	554370000	504290000	558320000	564680000	623410000	447070000	618410000	432400000	451230000	298610000	322760000	395450000	490380000	212130000	405840000	379930000	554270000	451910000	388260000	360150000	405950000	419340000	457380000	427040000	517160000	344190000	498780000	412870000	397530000	369000000	446330000	347860000	189200000	291430000
O14745	O14745	20	20	20	Na(+)/H(+) exchange regulatory cofactor NHE-RF1	SLC9A3R1	O14745 Na(+)/H(+) exchange regulatory cofactor NHE-RF1 OS=Homo sapiens OX=9606 GN=SLC9A3R1 PE=1 SV=4	1	20	20	20	36856000	202290000	196990000	249560000	177470000	307180000	243990000	222810000	206090000	308720000	183100000	283740000	150590000	150190000	271150000	274830000	241800000	1478500000	190520000	288950000	200850000	298740000	282590000	360170000	242350000	321650000	165950000	321230000	249280000	255100000	161910000	306600000	316490000	372810000	262780000	303620000	29054000	135950000
O14763	O14763	2	2	2	Tumor necrosis factor receptor superfamily member 10B	TNFRSF10B	O14763 Tumor necrosis factor receptor superfamily member 10B OS=Homo sapiens OX=9606 GN=TNFRSF10B PE=1 SV=2	1	2	2	2	0	0	25897000	0	0	0	21490000	0	0	0	23442000	0	0	0	0	0	0	0	0	0	18281000	0	14786000	0	0	0	0	0	0	0	0	0	0	0	0	0	0	0
O14772	O14772	10	10	10	Fucose-1-phosphate guanylyltransferase	FPGT	O14772 Fucose-1-phosphate guanylyltransferase OS=Homo sapiens OX=9606 GN=FPGT PE=1 SV=3	1	10	10	10	0	0	0	0	20364000	0	0	0	13133000	0	0	0	0	0	0	0	0	0	0	0	10074000	0	0	0	0	0	0	0	0	0	0	0	0	0	0	0	0	0
O14773	O14773	15	15	15	Tripeptidyl-peptidase 1	TPP1	O14773 Tripeptidyl-peptidase 1 OS=Homo sapiens OX=9606 GN=TPP1 PE=1 SV=2	1	15	15	15	175050000	874960000	452460000	747850000	382540000	802130000	481320000	525730000	461660000	573600000	310690000	588540000	457850000	462130000	416880000	695070000	572170000	383900000	532440000	796450000	387230000	551650000	414240000	672720000	560500000	618260000	446950000	754880000	353730000	923060000	878920000	951670000	468660000	1180400000	480840000	779610000	347870000	1432100000
O14776	O14776	32	32	32	Transcription elongation regulator 1	TCERG1	O14776 Transcription elongation regulator 1 OS=Homo sapiens OX=9606 GN=TCERG1 PE=1 SV=2	1	32	32	32	123610000	84868000	148370000	93562000	138800000	87120000	131170000	123950000	120540000	80343000	185250000	71979000	96378000	64565000	150760000	92664000	125130000	67380000	99806000	90675000	131460000	91773000	150240000	72625000	142890000	84639000	90500000	75554000	172010000	85489000	114560000	61853000	101760000	116230000	107820000	72088000	98599000	87549000
O14786	O14786	17	17	17	Neuropilin-1	NRP1	O14786 Neuropilin-1 OS=Homo sapiens OX=9606 GN=NRP1 PE=1 SV=3	1	17	17	17	0	31548000	0	75157000	0	46117000	0	0	0	0	0	55997000	101170000	61262000	0	66432000	44989000	0	0	57871000	0	39686000	0	40202000	70675000	54514000	0	0	0	53320000	66453000	46720000	0	49628000	0	47633000	0	77550000
O14787	O14787	21	13	13	Transportin-2	TNPO2	O14787 Transportin-2 OS=Homo sapiens OX=9606 GN=TNPO2 PE=1 SV=3	1	21	13	13	0	53213000	48609000	19797000	48197000	52765000	53233000	33081000	63397000	22520000	75313000	8353400	47042000	0	53756000	47024000	52745000	20829000	36993000	21661000	53674000	34921000	48133000	36909000	39712000	46299000	38375000	43378000	45802000	0	60040000	20612000	30235000	47452000	35296000	30635000	0	36735000
O14791	O14791	8	8	8	Apolipoprotein L1	APOL1	O14791 Apolipoprotein L1 OS=Homo sapiens OX=9606 GN=APOL1 PE=1 SV=5	1	8	8	8	0	0	48212000	59439000	24906000	0	0	0	0	0	0	44358000	0	91511000	0	0	0	0	0	0	0	60290000	20263000	52294000	0	0	0	31251000	51664000	0	0	0	0	0	0	0	90221000	57395000
O14795	O14795	8	8	7	Protein unc-13 homolog B	UNC13B	O14795 Protein unc-13 homolog B OS=Homo sapiens OX=9606 GN=UNC13B PE=1 SV=2	1	8	8	7	0	0	0	0	0	0	0	0	0	0	0	0	0	0	0	0	0	0	0	0	0	0	0	0	0	0	0	0	0	0	0	0	0	0	0	0	0	0
O14802	O14802	20	19	19	DNA-directed RNA polymerase III subunit RPC1	POLR3A	O14802 DNA-directed RNA polymerase III subunit RPC1 OS=Homo sapiens OX=9606 GN=POLR3A PE=1 SV=2	1	20	19	19	0	0	59608000	0	0	0	0	0	55963000	0	77899000	0	0	0	69158000	0	52809000	0	0	45930000	0	0	92283000	0	77260000	0	0	0	57217000	0	0	0	0	0	52860000	0	0	0
O14815	O14815	16	16	16	Calpain-9	CAPN9	O14815 Calpain-9 OS=Homo sapiens OX=9606 GN=CAPN9 PE=1 SV=1	1	16	16	16	0	49500000	0	0	0	0	19282000	21113000	0	115360000	0	64588000	16064000	0	0	0	50846000	54775000	49740000	69415000	59657000	49810000	32144000	70277000	0	16649000	19565000	0	0	71638000	0	64628000	0	18759000	52838000	92271000	0	0
O14818;Q8TAA3	O14818	15;5	15;5	15;5	Proteasome subunit alpha type-7	PSMA7	O14818 Proteasome subunit alpha type-7 OS=Homo sapiens OX=9606 GN=PSMA7 PE=1 SV=1	2	15	15	15	770430000	568340000	760800000	619060000	719460000	626660000	704180000	724800000	618250000	545830000	859440000	601310000	466140000	391340000	734490000	591530000	506010000	577830000	590200000	516820000	552570000	627140000	648980000	500740000	583860000	622290000	494450000	527740000	670510000	494280000	628290000	537680000	508500000	508020000	536850000	442340000	402670000	503900000
O14828	O14828	7	7	7	Secretory carrier-associated membrane protein 3	SCAMP3	O14828 Secretory carrier-associated membrane protein 3 OS=Homo sapiens OX=9606 GN=SCAMP3 PE=1 SV=3	1	7	7	7	76270000	47010000	90557000	73425000	54579000	46281000	69716000	62702000	91946000	68276000	96202000	49680000	75005000	0	94095000	65873000	46864000	0	83693000	43661000	82489000	92519000	76421000	88399000	89231000	90897000	86537000	73475000	103240000	84892000	80851000	64734000	101440000	89484000	65845000	40011000	47837000	76777000
O14832	O14832	5	5	5	Phytanoyl-CoA dioxygenase, peroxisomal	PHYH	O14832 Phytanoyl-CoA dioxygenase, peroxisomal OS=Homo sapiens OX=9606 GN=PHYH PE=1 SV=1	1	5	5	5	25558000	0	0	0	0	0	0	0	0	0	0	0	0	0	0	0	0	0	0	0	0	0	0	0	0	0	0	0	0	0	0	0	0	0	0	0	0	0
O14841	O14841	40	40	40	5-oxoprolinase	OPLAH	O14841 5-oxoprolinase OS=Homo sapiens OX=9606 GN=OPLAH PE=1 SV=3	1	40	40	40	77232000	110100000	69737000	84367000	73346000	96141000	112890000	82754000	90697000	121460000	72184000	112090000	78026000	76334000	81315000	84656000	53728000	48147000	85168000	111340000	180150000	99679000	79257000	115580000	47063000	70269000	64663000	105410000	51783000	75888000	168380000	109920000	112510000	88693000	79603000	115520000	35024000	49704000
O14874	O14874	8	8	8	[3-methyl-2-oxobutanoate dehydrogenase [lipoamide]] kinase, mitochondrial	BCKDK	O14874 [3-methyl-2-oxobutanoate dehydrogenase [lipoamide]] kinase, mitochondrial OS=Homo sapiens OX=9606 GN=BCKDK PE=1 SV=2	1	8	8	8	0	0	0	18047000	31667000	0	28798000	0	0	31856000	0	34976000	0	0	27780000	0	0	0	29474000	0	29446000	0	46687000	0	41221000	0	29111000	0	0	0	26508000	25378000	34509000	0	27282000	0	0	0
O14879	O14879	12	12	12	Interferon-induced protein with tetratricopeptide repeats 3	IFIT3	O14879 Interferon-induced protein with tetratricopeptide repeats 3 OS=Homo sapiens OX=9606 GN=IFIT3 PE=1 SV=1	1	12	12	12	0	0	43304000	0	0	0	0	34387000	0	0	0	0	49305000	0	54749000	34657000	23648000	0	0	0	0	0	22802000	0	0	0	0	19680000	96162000	0	56109000	0	33520000	0	0	0	166470000	20540000
O14880	O14880	6	6	6	Microsomal glutathione S-transferase 3	MGST3	O14880 Microsomal glutathione S-transferase 3 OS=Homo sapiens OX=9606 GN=MGST3 PE=1 SV=1	1	6	6	6	832090000	500620000	459870000	536900000	509540000	418740000	478430000	318810000	799680000	854500000	271890000	705960000	464100000	341660000	563200000	448980000	793490000	643400000	782160000	591410000	590100000	284240000	218810000	420270000	467890000	615000000	702640000	390720000	279140000	484880000	523500000	636040000	776490000	612810000	579640000	533970000	257590000	302920000
O14893	O14893	2	2	2	Gem-associated protein 2	GEMIN2	O14893 Gem-associated protein 2 OS=Homo sapiens OX=9606 GN=GEMIN2 PE=1 SV=1	1	2	2	2	0	0	0	0	0	0	0	0	0	0	0	0	0	0	0	0	0	0	0	0	0	0	0	0	0	0	0	0	0	0	0	0	0	0	0	0	0	0
O14896	O14896	12	12	12	Interferon regulatory factor 6	IRF6	O14896 Interferon regulatory factor 6 OS=Homo sapiens OX=9606 GN=IRF6 PE=1 SV=1	1	12	12	12	34328000	0	33197000	0	0	26725000	29011000	19800000	35202000	0	21487000	59680000	0	0	22766000	30958000	32871000	28063000	32647000	36330000	49572000	38757000	15625000	41056000	20190000	34513000	26441000	44726000	0	33724000	23205000	40744000	69211000	35789000	33577000	40005000	0	0
O14907	O14907	3	3	3	Tax1-binding protein 3	TAX1BP3	O14907 Tax1-binding protein 3 OS=Homo sapiens OX=9606 GN=TAX1BP3 PE=1 SV=2	1	3	3	3	76913000	107850000	199690000	204410000	105910000	195880000	159740000	117490000	107410000	215770000	111450000	195680000	255820000	126730000	110810000	164980000	207410000	184680000	251540000	301930000	212010000	225970000	159640000	291560000	159770000	215270000	245680000	271860000	0	254880000	246970000	245860000	214790000	271760000	313950000	197590000	84928000	171750000
O14908	O14908	16	16	15	PDZ domain-containing protein GIPC1	GIPC1	O14908 PDZ domain-containing protein GIPC1 OS=Homo sapiens OX=9606 GN=GIPC1 PE=1 SV=2	1	16	16	15	64895000	87571000	104600000	134500000	63251000	92407000	91460000	96712000	89413000	162650000	91552000	112010000	88489000	31425000	105220000	118870000	63306000	0	99825000	85525000	62809000	127130000	72033000	121690000	93684000	115900000	95819000	142330000	111190000	93044000	62945000	132030000	73457000	81792000	104810000	96554000	45420000	48989000
O14920	O14920	13	13	12	Inhibitor of nuclear factor kappa-B kinase subunit beta	IKBKB	O14920 Inhibitor of nuclear factor kappa-B kinase subunit beta OS=Homo sapiens OX=9606 GN=IKBKB PE=1 SV=1	1	13	13	12	0	32002000	33917000	36125000	46431000	40646000	37373000	39989000	28078000	30970000	62075000	29853000	0	0	31252000	42988000	23158000	24589000	36444000	18993000	23759000	0	37940000	48357000	26476000	0	29985000	0	0	0	41834000	34984000	34823000	25969000	33512000	40614000	0	36531000
O14925;Q5SRD1	O14925;Q5SRD1	4;2	4;2	4;2	Mitochondrial import inner membrane translocase subunit Tim23;Putative mitochondrial import inner membrane translocase subunit Tim23B	TIMM23;TIMM23B	O14925 Mitochondrial import inner membrane translocase subunit Tim23 OS=Homo sapiens OX=9606 GN=TIMM23 PE=1 SV=1;Q5SRD1 Mitochondrial import inner membrane translocase subunit Tim23B OS=Homo sapiens OX=9606 GN=TIMM23B PE=1 SV=3	2	4	4	4	23144000	0	0	0	0	0	53759000	0	34460000	0	31406000	0	0	0	0	0	51965000	0	0	0	43430000	0	57351000	0	52520000	0	0	0	0	17458000	21312000	0	0	0	0	0	0	42083000
O14929	O14929	9	9	9	Histone acetyltransferase type B catalytic subunit	HAT1	O14929 Histone acetyltransferase type B catalytic subunit OS=Homo sapiens OX=9606 GN=HAT1 PE=1 SV=1	1	9	9	9	91707000	47123000	105470000	55314000	128080000	52105000	96824000	92224000	81264000	55125000	130330000	48609000	47120000	40516000	121200000	52104000	63878000	34815000	66308000	46188000	91366000	45990000	147340000	50088000	84936000	52381000	73898000	57239000	58270000	38401000	58811000	42133000	54273000	56950000	67142000	45153000	0	97370000
O14933	O14933	6	6	6	Ubiquitin/ISG15-conjugating enzyme E2 L6	UBE2L6	O14933 Ubiquitin/ISG15-conjugating enzyme E2 L6 OS=Homo sapiens OX=9606 GN=UBE2L6 PE=1 SV=4	1	6	6	6	31702000	38642000	62426000	55185000	62435000	42766000	45437000	102940000	51678000	30670000	40024000	14922000	59282000	23619000	77746000	60683000	74053000	68958000	66809000	0	48749000	33428000	86274000	0	30101000	32656000	46915000	0	195330000	44016000	63572000	29190000	59007000	38193000	25057000	24831000	0	0
O14936	O14936	38	38	38	Peripheral plasma membrane protein CASK	CASK	O14936 Peripheral plasma membrane protein CASK OS=Homo sapiens OX=9606 GN=CASK PE=1 SV=3	1	38	38	38	235300000	205130000	156180000	174970000	71817000	130020000	120400000	102810000	276460000	218290000	283280000	245450000	118530000	147900000	342020000	157580000	246160000	171160000	213900000	189930000	216480000	154120000	152810000	175430000	193800000	167180000	223510000	157150000	47679000	206500000	163530000	223190000	167080000	176170000	198400000	182760000	166250000	169910000
O14939	O14939	2	2	2	Phospholipase D2	PLD2	O14939 Phospholipase D2 OS=Homo sapiens OX=9606 GN=PLD2 PE=1 SV=2	1	2	2	2	0	0	0	0	0	0	0	0	0	0	0	0	0	0	0	0	0	0	0	0	0	0	0	0	0	0	0	0	0	0	0	0	0	0	0	0	0	0
O14949	O14949	6	6	6	Cytochrome b-c1 complex subunit 8	UQCRQ	O14949 Cytochrome b-c1 complex subunit 8 OS=Homo sapiens OX=9606 GN=UQCRQ PE=1 SV=4	1	6	6	6	285590000	305290000	189110000	270540000	268640000	252180000	142330000	152610000	169150000	275440000	218250000	305820000	141430000	254730000	260090000	316010000	135920000	231660000	176840000	342550000	159220000	230880000	193180000	240250000	0	156220000	199550000	247940000	209860000	255050000	155550000	256480000	220430000	367900000	279680000	432540000	111290000	207870000
P19105;O14950	P19105;O14950	10;10	4;4	4;4	Myosin regulatory light chain 12A;Myosin regulatory light chain 12B	MYL12A;MYL12B	P19105 Myosin regulatory light chain 12A OS=Homo sapiens OX=9606 GN=MYL12A PE=1 SV=2;O14950 Myosin regulatory light chain 12B OS=Homo sapiens OX=9606 GN=MYL12B PE=1 SV=2	2	10	4	4	1047900000	607860000	1371300000	833380000	1013100000	966410000	1264000000	968840000	1428300000	1280700000	1433600000	826370000	1754600000	1093400000	880060000	636150000	976550000	519180000	1244300000	1284400000	1399100000	1263600000	915440000	1665600000	1233200000	1098500000	1481800000	1345000000	1433500000	1157400000	1454500000	1047600000	1191600000	1023800000	1142800000	851290000	2050900000	843710000
O14964	O14964	20	20	20	Hepatocyte growth factor-regulated tyrosine kinase substrate	HGS	O14964 Hepatocyte growth factor-regulated tyrosine kinase substrate OS=Homo sapiens OX=9606 GN=HGS PE=1 SV=1	1	20	20	20	80596000	160360000	115860000	94694000	82618000	116730000	151020000	126150000	131230000	114120000	131270000	117790000	159590000	108000000	103620000	140580000	97991000	99445000	124970000	101520000	134390000	138850000	136940000	134790000	117050000	132770000	138020000	135030000	86152000	106210000	101080000	146470000	87558000	111400000	143600000	142160000	125630000	102510000
O14965	O14965	3	2	2	Aurora kinase A	AURKA	O14965 Aurora kinase A OS=Homo sapiens OX=9606 GN=AURKA PE=1 SV=2	1	3	2	2	0	0	0	0	0	0	0	0	0	0	0	0	0	0	0	0	0	0	0	0	0	0	0	0	0	0	0	0	0	0	0	0	0	0	0	0	0	0
O14966	O14966	3	2	2	Ras-related protein Rab-7L1	RAB29	O14966 Ras-related protein Rab-7L1 OS=Homo sapiens OX=9606 GN=RAB29 PE=1 SV=1	1	3	2	2	12150000	0	0	0	0	0	0	0	14280000	0	0	0	10163000	0	0	0	0	0	0	0	0	0	0	0	0	0	0	0	0	0	0	0	0	0	0	0	0	0
O14972	O14972	10	10	10	Down syndrome critical region protein 3	DSCR3	O14972 Vacuolar protein sorting-associated protein 26C OS=Homo sapiens OX=9606 GN=VPS26C PE=1 SV=1	1	10	10	10	41416000	50066000	25918000	36343000	29457000	36292000	38038000	42013000	29540000	39505000	0	33382000	35017000	40796000	0	47447000	34444000	33507000	38916000	37046000	30173000	41572000	22774000	36235000	39940000	34328000	42017000	40961000	23194000	43225000	0	54302000	26866000	36672000	29111000	32811000	0	22296000
O14974	O14974	29	29	28	Protein phosphatase 1 regulatory subunit 12A	PPP1R12A	O14974 Protein phosphatase 1 regulatory subunit 12A OS=Homo sapiens OX=9606 GN=PPP1R12A PE=1 SV=1	1	29	29	28	138780000	198280000	169970000	197830000	159230000	163090000	175950000	131130000	208340000	179360000	191460000	140820000	306600000	509370000	200040000	218580000	176590000	230650000	179370000	155080000	233220000	198350000	199680000	177390000	179470000	198620000	181410000	164190000	203020000	187980000	228330000	210120000	185610000	175720000	212060000	230900000	1006400000	270690000
O14975	O14975	24	24	24	Very long-chain acyl-CoA synthetase	SLC27A2	O14975 Very long-chain acyl-CoA synthetase OS=Homo sapiens OX=9606 GN=SLC27A2 PE=1 SV=2	1	24	24	24	326190000	130270000	114640000	110140000	117390000	122070000	150750000	139430000	346220000	130040000	78581000	77973000	19988000	0	87438000	98345000	161230000	181000000	127050000	137100000	134190000	117980000	81483000	96803000	111830000	142960000	134200000	153370000	100910000	112800000	52531000	125240000	95086000	198340000	191840000	128180000	0	47339000
O14976	O14976	37	37	37	Cyclin-G-associated kinase	GAK	O14976 Cyclin-G-associated kinase OS=Homo sapiens OX=9606 GN=GAK PE=1 SV=2	1	37	37	37	255960000	115440000	156850000	121890000	114690000	150690000	182740000	187900000	184020000	155500000	110700000	56639000	130900000	0	130230000	124040000	115610000	112300000	175660000	126550000	157760000	100620000	119920000	124610000	115420000	160640000	179110000	108640000	87843000	129170000	82163000	118480000	149530000	131550000	163800000	148230000	92806000	274000000
O14979	O14979	15	13	13	Heterogeneous nuclear ribonucleoprotein D-like	HNRNPDL	O14979 Heterogeneous nuclear ribonucleoprotein D-like OS=Homo sapiens OX=9606 GN=HNRNPDL PE=1 SV=3	1	15	13	13	417620000	222130000	608930000	309450000	563300000	318840000	690970000	382570000	472610000	267430000	606930000	189750000	481610000	271510000	644750000	331670000	603260000	363520000	515250000	341450000	765960000	495900000	648120000	353570000	780250000	489350000	461450000	334230000	487900000	318750000	547080000	402570000	674740000	345980000	530040000	371890000	129030000	194640000
O14980	O14980	39	39	39	Exportin-1	XPO1	O14980 Exportin-1 OS=Homo sapiens OX=9606 GN=XPO1 PE=1 SV=1	1	39	39	39	255050000	167320000	216450000	160800000	226760000	180170000	232330000	186590000	229340000	170210000	215690000	177470000	190670000	151690000	266970000	169810000	214930000	161130000	201810000	160740000	217710000	164250000	267300000	179030000	218560000	157660000	178670000	176810000	182250000	173670000	267950000	190180000	237690000	158170000	192920000	161140000	139870000	231740000
O14981	O14981	24	24	24	TATA-binding protein-associated factor 172	BTAF1	O14981 TATA-binding protein-associated factor 172 OS=Homo sapiens OX=9606 GN=BTAF1 PE=1 SV=2	1	24	24	24	32220000	50949000	66407000	0	74059000	38559000	51757000	53682000	57642000	45253000	62649000	36254000	54569000	0	42953000	56805000	55709000	53542000	41324000	42340000	53465000	47516000	56211000	17707000	38081000	45597000	49338000	39805000	63026000	55817000	37982000	0	44465000	38372000	56124000	0	0	35716000
O14994	O14994	4	4	4	Synapsin-3	SYN3	O14994 Synapsin-3 OS=Homo sapiens OX=9606 GN=SYN3 PE=1 SV=2	1	4	4	4	0	0	0	0	0	0	0	0	0	0	0	0	0	0	0	0	0	0	0	0	0	0	0	0	0	0	0	0	0	0	0	0	0	0	0	0	0	0
O15013	O15013	7	6	6	Rho guanine nucleotide exchange factor 10	ARHGEF10	O15013 Rho guanine nucleotide exchange factor 10 OS=Homo sapiens OX=9606 GN=ARHGEF10 PE=1 SV=4	1	7	6	6	0	0	0	0	0	0	0	0	0	0	0	0	0	0	0	0	0	0	0	0	0	0	0	0	0	0	0	0	0	0	0	0	0	0	0	0	0	0
O15020	O15020	40	31	31	Spectrin beta chain, non-erythrocytic 2	SPTBN2	O15020 Spectrin beta chain, non-erythrocytic 2 OS=Homo sapiens OX=9606 GN=SPTBN2 PE=1 SV=3	1	40	31	31	126380000	0	0	0	121400000	0	122280000	0	120150000	126900000	109370000	0	137090000	0	0	0	72671000	0	0	0	126410000	0	0	0	101060000	0	148790000	0	0	0	124150000	0	101120000	0	126580000	0	0	0
O15027	O15027	57	57	57	Protein transport protein Sec16A	SEC16A	O15027 Protein transport protein Sec16A OS=Homo sapiens OX=9606 GN=SEC16A PE=1 SV=4	1	57	57	57	233910000	25700000	168630000	48059000	129660000	41675000	177680000	95876000	327490000	50747000	113150000	14235000	114490000	0	45758000	22289000	112890000	20045000	132500000	58562000	289460000	61134000	134470000	40172000	179080000	84916000	135610000	27543000	78779000	91399000	97706000	34890000	64096000	66923000	133310000	50924000	33363000	26769000
O15031	O15031	58	58	56	Plexin-B2	PLXNB2	O15031 Plexin-B2 OS=Homo sapiens OX=9606 GN=PLXNB2 PE=1 SV=3	1	58	58	56	77234000	90958000	97818000	93225000	74143000	101340000	96736000	92167000	91767000	89814000	74159000	102290000	106040000	62578000	74954000	98814000	85022000	78847000	79885000	99321000	91398000	102670000	71868000	111200000	68735000	91537000	88101000	94560000	77853000	87634000	76548000	109530000	87750000	85104000	105290000	103210000	11955000	76093000
O15037	O15037	8	8	8	Protein KHNYN	KHNYN	O15037 Protein KHNYN OS=Homo sapiens OX=9606 GN=KHNYN PE=1 SV=3	1	8	8	8	0	0	0	0	0	0	9755400	0	0	0	0	0	0	0	0	0	0	0	0	0	0	0	0	0	0	0	0	0	0	0	10404000	0	0	0	0	0	0	0
O15042	O15042	22	22	22	U2 snRNP-associated SURP motif-containing protein	U2SURP	O15042 U2 snRNP-associated SURP motif-containing protein OS=Homo sapiens OX=9606 GN=U2SURP PE=1 SV=2	1	22	22	22	93013000	45644000	115230000	74908000	107710000	54519000	138380000	82596000	154780000	33776000	143860000	28938000	78330000	0	199390000	60467000	152330000	37885000	91151000	83185000	170250000	71903000	188410000	45776000	198830000	70882000	111260000	68138000	124030000	71875000	94077000	59116000	109270000	81246000	122260000	58621000	0	22167000
O15047	O15047	5	5	4	Histone-lysine N-methyltransferase SETD1A	SETD1A	O15047 Histone-lysine N-methyltransferase SETD1A OS=Homo sapiens OX=9606 GN=SETD1A PE=1 SV=3	1	5	5	4	0	0	0	0	0	0	0	0	0	0	0	0	0	0	0	0	0	0	0	0	0	0	0	0	0	0	0	0	0	0	0	0	0	0	0	0	0	0
O15056	O15056	13	13	13	Synaptojanin-2	SYNJ2	O15056 Synaptojanin-2 OS=Homo sapiens OX=9606 GN=SYNJ2 PE=1 SV=3	1	13	13	13	32426000	0	0	0	42458000	0	0	0	0	0	0	0	0	0	0	0	0	0	0	0	0	0	0	25145000	0	0	0	0	0	0	33776000	0	0	0	0	0	0	0
O15061	O15061	80	80	79	Synemin	SYNM	O15061 Synemin OS=Homo sapiens OX=9606 GN=SYNM PE=1 SV=2	1	80	80	79	287720	22987000	1013400	25076000	1585800	6616600	12475000	8099800	2144000	4506400	0	50787000	707840000	4537100000	874830	41495000	21625000	4544700	0	25934000	960490	83325000	627830	9910400	193710	40936000	791830	12054000	256930	45670000	460280000	21365000	4662200	20534000	405300	28977000	11016000000	956390000
O15066	O15066	9	9	5	Kinesin-like protein KIF3B;Kinesin-like protein KIF3B, N-terminally processed	KIF3B	O15066 Kinesin-like protein KIF3B OS=Homo sapiens OX=9606 GN=KIF3B PE=1 SV=1	1	9	9	5	0	0	0	0	0	0	0	0	0	0	0	0	0	0	0	0	0	0	0	0	0	0	0	0	0	0	0	0	0	0	0	0	0	0	0	0	0	0
O15067	O15067	37	37	37	Phosphoribosylformylglycinamidine synthase	PFAS	O15067 Phosphoribosylformylglycinamidine synthase OS=Homo sapiens OX=9606 GN=PFAS PE=1 SV=4	1	37	37	37	424350000	567900000	692170000	651950000	432690000	669020000	762170000	662130000	471560000	433670000	679570000	518740000	409450000	539980000	562720000	650390000	605110000	482470000	606550000	471670000	748870000	597700000	552240000	486940000	423970000	556950000	628430000	587460000	493810000	464540000	374720000	506980000	493730000	476040000	513230000	426500000	569400000	409460000
O15068	O15068	6	6	6	Guanine nucleotide exchange factor DBS	MCF2L	O15068 Guanine nucleotide exchange factor DBS OS=Homo sapiens OX=9606 GN=MCF2L PE=1 SV=2	1	6	6	6	17413000	0	0	0	0	0	0	0	0	0	0	0	0	0	0	0	0	0	0	0	8715100	0	0	0	0	0	16753000	0	0	0	0	0	0	0	0	0	0	0
O15075	O15075	9	9	9	Serine/threonine-protein kinase DCLK1	DCLK1	O15075 Serine/threonine-protein kinase DCLK1 OS=Homo sapiens OX=9606 GN=DCLK1 PE=1 SV=2	1	9	9	9	0	0	0	33471000	0	0	0	0	0	25165000	0	0	14222000	36790000	0	27670000	0	30170000	0	0	0	22640000	0	0	0	26716000	26039000	0	0	0	0	0	0	27729000	0	28964000	56675000	42872000
O15084;Q8NB46	O15084	17;1	17;1	15;1	Serine/threonine-protein phosphatase 6 regulatory ankyrin repeat subunit A	ANKRD28	O15084 Serine/threonine-protein phosphatase 6 regulatory ankyrin repeat subunit A OS=Homo sapiens OX=9606 GN=ANKRD28 PE=1 SV=5	2	17	17	15	82573000	73965000	74674000	0	59881000	51229000	52241000	59141000	56736000	53153000	61225000	45545000	45158000	0	0	68950000	43142000	33010000	52732000	38500000	0	0	55988000	43759000	60661000	65738000	60540000	60162000	75467000	51238000	31099000	53965000	40665000	49036000	67967000	0	0	0
O15085	O15085	12	12	12	Rho guanine nucleotide exchange factor 11	ARHGEF11	O15085 Rho guanine nucleotide exchange factor 11 OS=Homo sapiens OX=9606 GN=ARHGEF11 PE=1 SV=1	1	12	12	12	0	0	0	0	0	0	0	0	0	0	0	0	0	0	0	0	0	0	0	0	0	0	0	0	0	0	0	0	0	0	0	0	0	0	0	0	0	0
O15091	O15091	15	15	15	Mitochondrial ribonuclease P protein 3	KIAA0391	O15091 Mitochondrial ribonuclease P catalytic subunit OS=Homo sapiens OX=9606 GN=PRORP PE=1 SV=2	1	15	15	15	19747000	15107000	21150000	15020000	35120000	17208000	41282000	19240000	23067000	0	14096000	14042000	12595000	16752000	0	22002000	20531000	18364000	15842000	18046000	18189000	7916600	16306000	9834700	21076000	15735000	22270000	13835000	18635000	16199000	14791000	0	20582000	16919000	22561000	14108000	0	7306200
O15111	O15111	7	6	6	Inhibitor of nuclear factor kappa-B kinase subunit alpha	CHUK	O15111 Inhibitor of nuclear factor kappa-B kinase subunit alpha OS=Homo sapiens OX=9606 GN=CHUK PE=1 SV=2	1	7	6	6	0	0	0	0	0	0	0	0	0	0	0	0	0	0	0	0	0	0	0	0	0	0	0	0	0	0	0	0	0	0	49596000	0	46148000	0	0	0	0	0
O15116	O15116	5	5	5	U6 snRNA-associated Sm-like protein LSm1	LSM1	O15116 U6 snRNA-associated Sm-like protein LSm1 OS=Homo sapiens OX=9606 GN=LSM1 PE=1 SV=1	1	5	5	5	29194000	31196000	39253000	31617000	39249000	0	47373000	34870000	41909000	35172000	55314000	0	33083000	0	36185000	30360000	44232000	0	30670000	39718000	41853000	30780000	44911000	0	28381000	0	29491000	0	85277000	24846000	39518000	33813000	0	32834000	40312000	0	0	98493000
O15117	O15117	6	6	6	FYN-binding protein	FYB	O15117 FYN-binding protein 1 OS=Homo sapiens OX=9606 GN=FYB1 PE=1 SV=2	1	6	6	6	0	0	21875000	0	0	0	21766000	0	0	0	16197000	0	0	0	0	0	22622000	0	18371000	0	0	31792000	0	0	16826000	23987000	0	0	0	18072000	0	0	0	29334000	0	29869000	0	22493000
O15118	O15118	11	11	11	Niemann-Pick C1 protein	NPC1	O15118 NPC intracellular cholesterol transporter 1 OS=Homo sapiens OX=9606 GN=NPC1 PE=1 SV=2	1	11	11	11	0	22694000	0	0	24620000	0	0	0	31953000	0	21665000	0	32597000	0	25665000	0	0	0	0	0	0	0	0	0	0	0	0	0	0	0	53881000	0	25394000	22668000	31969000	0	0	0
O15120	O15120	6	6	6	1-acyl-sn-glycerol-3-phosphate acyltransferase beta	AGPAT2	O15120 1-acyl-sn-glycerol-3-phosphate acyltransferase beta OS=Homo sapiens OX=9606 GN=AGPAT2 PE=1 SV=1	1	6	6	6	29878000	0	37110000	0	0	39442000	32906000	22018000	0	23875000	0	0	0	0	0	22630000	19987000	0	40814000	20186000	30220000	0	0	27786000	32063000	0	26263000	0	0	0	30825000	0	24770000	30118000	0	26691000	0	29464000
O15121	O15121	2	2	2	Sphingolipid delta(4)-desaturase DES1	DEGS1	O15121 Sphingolipid delta(4)-desaturase DES1 OS=Homo sapiens OX=9606 GN=DEGS1 PE=1 SV=1	1	2	2	2	0	0	23031000	0	0	0	0	0	0	0	0	0	33296000	0	0	0	0	0	0	0	0	0	0	0	22606000	0	23190000	0	0	0	31579000	0	25361000	0	0	0	40123000	32299000
O15126	O15126	11	11	11	Secretory carrier-associated membrane protein 1	SCAMP1	O15126 Secretory carrier-associated membrane protein 1 OS=Homo sapiens OX=9606 GN=SCAMP1 PE=1 SV=2	1	11	11	11	1532500000	418120000	611310000	812650000	712650000	749330000	554840000	386260000	1192400000	618730000	854220000	471380000	1047900000	1154200000	771520000	586430000	394530000	0	529930000	468900000	990090000	0	1397800000	778810000	980420000	875350000	601650000	752260000	697390000	1055700000	886040000	759930000	583400000	480100000	875470000	539750000	373360000	527560000
O15127	O15127	3	3	3	Secretory carrier-associated membrane protein 2	SCAMP2	O15127 Secretory carrier-associated membrane protein 2 OS=Homo sapiens OX=9606 GN=SCAMP2 PE=1 SV=2	1	3	3	3	200500000	196950000	156200000	256480000	151140000	140110000	165090000	168260000	311570000	284520000	117380000	256180000	246920000	121180000	130110000	118550000	175780000	95433000	190220000	172100000	156000000	198360000	133880000	197710000	160210000	266280000	214590000	134680000	193830000	235270000	212210000	279050000	154470000	231340000	202340000	171190000	0	106370000
O15143	O15143	23	23	20	Actin-related protein 2/3 complex subunit 1B	ARPC1B	O15143 Actin-related protein 2/3 complex subunit 1B OS=Homo sapiens OX=9606 GN=ARPC1B PE=1 SV=3	1	23	23	20	693050000	495920000	631200000	427560000	726460000	408050000	724690000	578390000	584760000	548320000	338310000	509010000	790750000	329670000	748850000	573540000	526960000	547750000	610460000	483530000	455180000	542720000	606170000	523980000	528670000	431520000	644220000	435250000	422060000	573280000	550280000	435270000	611800000	589230000	708090000	607350000	224050000	474030000
O15144	O15144	20	20	20	Actin-related protein 2/3 complex subunit 2	ARPC2	O15144 Actin-related protein 2/3 complex subunit 2 OS=Homo sapiens OX=9606 GN=ARPC2 PE=1 SV=1	1	20	20	20	792790000	745490000	713860000	653990000	861950000	718100000	700480000	806570000	802720000	708930000	564450000	697260000	893740000	498920000	722620000	789540000	597580000	728980000	761960000	691730000	550940000	772730000	640950000	700190000	684570000	678320000	762410000	691430000	593600000	744500000	783540000	728250000	731550000	693550000	826650000	680850000	472450000	756940000
O15145	O15145	10	10	10	Actin-related protein 2/3 complex subunit 3	ARPC3	O15145 Actin-related protein 2/3 complex subunit 3 OS=Homo sapiens OX=9606 GN=ARPC3 PE=1 SV=3	1	10	10	10	472870000	492670000	492880000	383020000	484650000	630940000	417150000	536130000	518040000	513540000	389640000	460710000	771970000	386760000	491460000	543070000	429780000	532370000	585000000	581390000	398860000	605760000	431690000	649950000	585970000	580760000	562230000	608770000	364060000	584260000	677520000	564520000	536850000	687550000	455010000	503530000	453180000	648980000
O15155	O15155	2	2	2	BET1 homolog	BET1	O15155 BET1 homolog OS=Homo sapiens OX=9606 GN=BET1 PE=1 SV=1	1	2	2	2	68081000	0	88982000	0	57014000	40959000	86329000	0	64538000	0	0	0	0	0	41352000	0	51500000	0	58081000	0	64161000	0	79853000	0	64384000	0	58953000	0	58751000	0	0	0	0	0	55787000	0	0	0
O15156	O15156	5	5	5	Zinc finger and BTB domain-containing protein 7B	ZBTB7B	O15156 Zinc finger and BTB domain-containing protein 7B OS=Homo sapiens OX=9606 GN=ZBTB7B PE=1 SV=2	1	5	5	5	0	0	0	0	0	0	0	0	0	0	0	0	0	0	0	0	0	0	0	0	31992000	0	0	0	0	0	0	0	0	0	0	0	0	0	0	0	0	0
O15160	O15160	17	17	17	DNA-directed RNA polymerases I and III subunit RPAC1	POLR1C	O15160 DNA-directed RNA polymerases I and III subunit RPAC1 OS=Homo sapiens OX=9606 GN=POLR1C PE=1 SV=1	1	17	17	17	78997000	44911000	122220000	0	87929000	45990000	139830000	62769000	83713000	60259000	184790000	34038000	52025000	34874000	154700000	45874000	95083000	41119000	70766000	42045000	104570000	50133000	155520000	53719000	126150000	58983000	79996000	60828000	124280000	53216000	104630000	52666000	151840000	51787000	77126000	44534000	0	34828000
O15162	O15162	8	8	8	Phospholipid scramblase 1	PLSCR1	O15162 Phospholipid scramblase 1 OS=Homo sapiens OX=9606 GN=PLSCR1 PE=1 SV=1	1	8	8	8	69675000	63829000	92898000	75630000	74079000	64796000	58486000	65528000	79722000	39248000	51520000	56998000	65713000	36608000	73077000	76131000	112730000	108860000	87105000	57359000	62592000	77396000	104780000	67760000	62307000	57152000	82207000	78669000	218650000	40028000	113440000	98245000	105960000	45281000	64698000	39842000	0	85007000
O15164	O15164	10	10	9	Transcription intermediary factor 1-alpha	TRIM24	O15164 Transcription intermediary factor 1-alpha OS=Homo sapiens OX=9606 GN=TRIM24 PE=1 SV=3	1	10	10	9	0	0	0	0	0	0	0	0	0	0	0	0	0	0	0	0	19806000	0	0	0	0	0	0	0	0	0	0	0	0	0	0	0	0	0	0	0	0	0
O15173	O15173	12	11	11	Membrane-associated progesterone receptor component 2	PGRMC2	O15173 Membrane-associated progesterone receptor component 2 OS=Homo sapiens OX=9606 GN=PGRMC2 PE=1 SV=1	1	12	11	11	382080000	486360000	418910000	518090000	404400000	448440000	375040000	526740000	535580000	576080000	336340000	549570000	384490000	440330000	302370000	379630000	401780000	647860000	392170000	434000000	387080000	506900000	357160000	483150000	392730000	539860000	353310000	454270000	294150000	526340000	275470000	375380000	251140000	493220000	472440000	522530000	408490000	387250000
O15182	O15182	2	2	2	Centrin-3	CETN3	O15182 Centrin-3 OS=Homo sapiens OX=9606 GN=CETN3 PE=1 SV=2	1	2	2	2	0	0	0	0	0	0	0	0	0	0	0	0	0	0	0	0	0	0	0	0	0	0	0	0	0	0	0	0	0	0	0	0	0	0	0	0	0	0
O15194	O15194	3	2	2	CTD small phosphatase-like protein	CTDSPL	O15194 CTD small phosphatase-like protein OS=Homo sapiens OX=9606 GN=CTDSPL PE=1 SV=2	1	3	2	2	0	0	0	0	0	0	0	0	0	0	0	0	0	0	0	0	0	0	0	0	0	0	0	0	0	0	0	0	0	0	0	0	0	0	0	0	0	0
O15195	O15195	34	34	34	Villin-like protein	VILL	O15195 Villin-like protein OS=Homo sapiens OX=9606 GN=VILL PE=1 SV=3	1	34	34	34	125520000	132760000	165930000	179240000	87188000	241310000	186180000	112620000	257130000	322900000	21416000	238990000	111000000	29677000	78078000	154770000	120040000	296050000	202280000	279780000	173810000	233000000	53536000	163980000	89656000	200920000	193520000	271210000	0	12929000	6105200	156980000	203250000	209930000	324130000	254970000	121020000	70362000
O15204	O15204	8	8	8	ADAM DEC1	ADAMDEC1	O15204 ADAM DEC1 OS=Homo sapiens OX=9606 GN=ADAMDEC1 PE=1 SV=2	1	8	8	8	0	0	0	68951000	0	86070000	0	52201000	0	37309000	17943000	33065000	135440000	0	0	0	0	0	0	0	0	0	0	0	0	147320000	37030000	0	0	62763000	0	0	0	74841000	0	162630000	0	61098000
O15205	O15205	3	3	3	Ubiquitin D	UBD	O15205 Ubiquitin D OS=Homo sapiens OX=9606 GN=UBD PE=1 SV=2	1	3	3	3	0	0	0	0	0	0	0	0	0	0	0	0	0	0	0	0	0	0	0	0	0	0	0	0	0	0	0	0	0	0	0	0	0	0	0	0	0	0
O15211	O15211	3	3	3	Ral guanine nucleotide dissociation stimulator-like 2	RGL2	O15211 Ral guanine nucleotide dissociation stimulator-like 2 OS=Homo sapiens OX=9606 GN=RGL2 PE=1 SV=1	1	3	3	3	0	0	0	0	0	0	0	0	0	0	0	0	0	0	0	0	0	0	0	0	0	0	0	0	0	0	0	0	0	0	0	0	0	0	0	0	0	0
O15212	O15212	6	6	6	Prefoldin subunit 6	PFDN6	O15212 Prefoldin subunit 6 OS=Homo sapiens OX=9606 GN=PFDN6 PE=1 SV=1	1	6	6	6	251830000	143400000	174070000	152100000	233770000	110760000	209830000	125020000	169210000	149180000	228150000	147450000	146720000	189570000	245520000	147910000	171630000	114240000	178850000	108140000	150970000	123870000	177730000	142810000	183290000	129620000	159600000	91372000	241450000	105380000	138700000	112840000	120720000	99886000	108270000	87403000	150070000	105860000
O15213	O15213	16	16	16	WD repeat-containing protein 46	WDR46	O15213 WD repeat-containing protein 46 OS=Homo sapiens OX=9606 GN=WDR46 PE=1 SV=3	1	16	16	16	27359000	0	25258000	0	39969000	0	38404000	0	23112000	0	43561000	0	0	0	30261000	0	23592000	0	0	0	25065000	0	48178000	0	32954000	0	26023000	0	36667000	0	27599000	0	25252000	0	15988000	0	0	23304000
O15226	O15226	18	18	18	NF-kappa-B-repressing factor	NKRF	O15226 NF-kappa-B-repressing factor OS=Homo sapiens OX=9606 GN=NKRF PE=1 SV=2	1	18	18	18	0	0	119380000	0	77395000	0	117990000	0	99343000	49779000	168720000	0	0	0	168170000	0	187310000	0	95138000	0	0	0	128150000	0	92766000	0	115240000	0	99690000	0	120180000	0	0	0	0	0	0	0
O15228	O15228	17	17	17	Dihydroxyacetone phosphate acyltransferase	GNPAT	O15228 Dihydroxyacetone phosphate acyltransferase OS=Homo sapiens OX=9606 GN=GNPAT PE=1 SV=1	1	17	17	17	70648000	43923000	40185000	45283000	48984000	58828000	0	0	28539000	48010000	56477000	40253000	37786000	0	57770000	40452000	46293000	54350000	30409000	43366000	45511000	27633000	28907000	45289000	32976000	0	38562000	34894000	52711000	0	83771000	0	43663000	0	23208000	32400000	0	0
O15230	O15230	99	99	97	Laminin subunit alpha-5	LAMA5	O15230 Laminin subunit alpha-5 OS=Homo sapiens OX=9606 GN=LAMA5 PE=1 SV=8	1	99	99	97	6830100	147450000	47293000	188700000	99622000	298160000	101860000	86146000	34775000	111250000	58792000	183180000	175690000	483710000	118900000	256510000	116330000	190290000	94385000	180510000	41072000	144190000	43219000	172870000	99798000	218130000	84391000	168990000	16051000	91609000	159880000	181240000	178180000	207330000	72708000	144270000	2153700000	688600000
O15231	O15231	18	18	18	Zinc finger protein 185	ZNF185	O15231 Zinc finger protein 185 OS=Homo sapiens OX=9606 GN=ZNF185 PE=1 SV=3	1	18	18	18	0	0	0	0	21449000	0	0	0	45683000	30799000	21274000	0	46413000	0	0	0	27950000	0	0	0	30404000	0	21762000	0	19597000	0	24795000	0	0	0	30160000	0	53846000	0	21234000	0	0	0
O15234	O15234	6	6	6	Protein CASC3	CASC3	O15234 Protein CASC3 OS=Homo sapiens OX=9606 GN=CASC3 PE=1 SV=2	1	6	6	6	0	0	0	0	0	0	0	0	0	0	0	0	0	0	0	0	0	0	0	0	0	0	0	0	0	0	0	0	0	0	0	0	0	0	0	0	0	0
O15235	O15235	4	4	4	28S ribosomal protein S12, mitochondrial	MRPS12	O15235 28S ribosomal protein S12, mitochondrial OS=Homo sapiens OX=9606 GN=MRPS12 PE=1 SV=1	1	4	4	4	0	0	37497000	0	0	0	34573000	0	33415000	0	0	0	25262000	0	0	0	41228000	0	0	0	47501000	0	39813000	0	38611000	0	43067000	0	0	23372000	25890000	0	35493000	0	45752000	0	0	0
O15240	O15240	3	3	3	Neurosecretory protein VGF;Neuroendocrine regulatory peptide-1;Neuroendocrine regulatory peptide-2;Antimicrobial peptide VGF[554-577]	VGF	O15240 Neurosecretory protein VGF OS=Homo sapiens OX=9606 GN=VGF PE=1 SV=2	1	3	3	3	0	0	0	0	0	0	0	0	0	0	0	0	0	0	0	0	0	0	0	0	0	0	0	0	0	0	0	0	0	0	0	0	0	0	0	0	0	0
O15247	O15247	14	13	13	Chloride intracellular channel protein 2	CLIC2	O15247 Chloride intracellular channel protein 2 OS=Homo sapiens OX=9606 GN=CLIC2 PE=1 SV=3	1	14	13	13	73572000	82735000	35812000	123970000	77159000	109300000	52329000	72750000	30104000	85414000	0	79113000	55905000	94746000	35489000	187690000	72039000	137210000	74630000	68978000	33768000	90537000	33880000	101130000	62120000	118930000	49944000	95099000	0	84776000	60035000	89395000	81104000	107360000	38427000	93070000	81497000	84543000
O15254	O15254	15	15	15	Peroxisomal acyl-coenzyme A oxidase 3	ACOX3	O15254 Peroxisomal acyl-coenzyme A oxidase 3 OS=Homo sapiens OX=9606 GN=ACOX3 PE=1 SV=2	1	15	15	15	128010000	57492000	91547000	0	41886000	86296000	100400000	0	109690000	58011000	113770000	57588000	71851000	0	0	60342000	94522000	99205000	78658000	64822000	76687000	95213000	53477000	0	68691000	78017000	132840000	99422000	0	73563000	87200000	82066000	75585000	122340000	69985000	64913000	0	58911000
O15258	O15258	7	7	7	Protein RER1	RER1	O15258 Protein RER1 OS=Homo sapiens OX=9606 GN=RER1 PE=1 SV=1	1	7	7	7	561350000	461670000	503470000	467100000	447840000	398670000	493140000	535860000	365450000	437750000	500840000	499800000	576380000	336840000	255030000	280060000	427930000	478000000	483920000	391110000	521820000	508530000	397480000	507320000	405290000	531860000	493360000	493800000	499080000	473470000	499580000	528520000	459500000	470170000	437850000	427300000	169370000	289160000
O15260	O15260	8	8	8	Surfeit locus protein 4	SURF4	O15260 Surfeit locus protein 4 OS=Homo sapiens OX=9606 GN=SURF4 PE=1 SV=3	1	8	8	8	338890000	188430000	162260000	132390000	223800000	159150000	171640000	194100000	241610000	208130000	231190000	195010000	176180000	125210000	163030000	176910000	265000000	237990000	281020000	212370000	186720000	275970000	166300000	206000000	219950000	191120000	245350000	204500000	210430000	221210000	304190000	232250000	287880000	214260000	243510000	196000000	155710000	218870000
O15264	O15264	21	21	20	Mitogen-activated protein kinase 13	MAPK13	O15264 Mitogen-activated protein kinase 13 OS=Homo sapiens OX=9606 GN=MAPK13 PE=1 SV=1	1	21	21	20	107700000	168330000	142310000	107170000	156140000	154970000	208940000	143260000	146480000	210160000	192670000	177510000	103900000	81888000	217830000	145220000	180570000	152730000	181030000	139740000	184690000	144990000	244150000	152360000	260910000	181520000	177350000	132700000	107120000	167420000	159690000	140140000	121650000	149670000	260760000	179960000	0	100620000
O15269	O15269	16	16	16	Serine palmitoyltransferase 1	SPTLC1	O15269 Serine palmitoyltransferase 1 OS=Homo sapiens OX=9606 GN=SPTLC1 PE=1 SV=1	1	16	16	16	115410000	59984000	109850000	77021000	90622000	83006000	73288000	98358000	92546000	81346000	115840000	74947000	95576000	57860000	66960000	85522000	106570000	51407000	90444000	64137000	113690000	82021000	112800000	90578000	156150000	113220000	97993000	117570000	144340000	102620000	95989000	78464000	64504000	50741000	105270000	82223000	0	43468000
O15270	O15270	20	20	19	Serine palmitoyltransferase 2	SPTLC2	O15270 Serine palmitoyltransferase 2 OS=Homo sapiens OX=9606 GN=SPTLC2 PE=1 SV=1	1	20	20	19	252050000	121400000	186380000	131030000	161790000	142840000	189650000	250840000	186970000	140710000	216280000	106390000	112340000	94829000	114230000	157160000	167600000	33281000	150420000	146310000	203170000	148370000	189820000	164670000	168360000	117300000	204870000	209430000	237700000	125230000	118510000	157370000	150440000	240730000	193850000	140860000	0	66366000
O15294	O15294	30	30	30	UDP-N-acetylglucosamine--peptide N-acetylglucosaminyltransferase 110 kDa subunit	OGT	O15294 UDP-N-acetylglucosamine--peptide N-acetylglucosaminyltransferase 110 kDa subunit OS=Homo sapiens OX=9606 GN=OGT PE=1 SV=3	1	30	30	30	46407000	55726000	67061000	50736000	78662000	45943000	97275000	45520000	57281000	38206000	66414000	37763000	40484000	18387000	59410000	39510000	70995000	13073000	42423000	33154000	47949000	43218000	50724000	38084000	72593000	28956000	61497000	32867000	59036000	31981000	50042000	30753000	48544000	27909000	45761000	33884000	0	13702000
O15305	O15305	11	11	10	Phosphomannomutase 2	PMM2	O15305 Phosphomannomutase 2 OS=Homo sapiens OX=9606 GN=PMM2 PE=1 SV=1	1	11	11	10	540640000	230670000	194840000	192370000	302190000	241710000	293680000	307930000	284840000	264000000	282660000	251460000	157820000	187060000	260300000	220590000	264700000	283420000	335060000	262870000	271780000	252130000	298100000	244700000	334290000	236690000	216080000	225450000	227310000	283880000	247970000	283170000	301300000	277020000	340920000	234360000	149110000	197280000
O15318	O15318	2	2	2	DNA-directed RNA polymerase III subunit RPC7	POLR3G	O15318 DNA-directed RNA polymerase III subunit RPC7 OS=Homo sapiens OX=9606 GN=POLR3G PE=1 SV=2	1	2	2	2	0	0	0	0	0	0	0	0	0	0	0	0	0	0	0	0	0	0	0	0	0	0	0	0	0	0	0	0	0	0	0	0	0	0	0	0	0	0
O15321	O15321	11	11	11	Transmembrane 9 superfamily member 1	TM9SF1	O15321 Transmembrane 9 superfamily member 1 OS=Homo sapiens OX=9606 GN=TM9SF1 PE=2 SV=2	1	11	11	11	88669000	72191000	65072000	71611000	72436000	137390000	0	91740000	58531000	0	58373000	75315000	49481000	0	59480000	0	66585000	0	79210000	85203000	51850000	0	38107000	90409000	43866000	72062000	54728000	67141000	0	73971000	70656000	0	72701000	108270000	81410000	61544000	0	0
O15327	O15327	19	19	19	Type II inositol 3,4-bisphosphate 4-phosphatase	INPP4B	O15327 Inositol polyphosphate 4-phosphatase type II OS=Homo sapiens OX=9606 GN=INPP4B PE=1 SV=4	1	19	19	19	0	0	0	0	0	0	46931000	0	24878000	0	27014000	0	117470000	0	0	0	0	0	20188000	0	35568000	0	13859000	0	16122000	0	31252000	0	0	0	23593000	0	17092000	0	23278000	0	0	0
O15344	O15344	8	8	8	E3 ubiquitin-protein ligase Midline-1	MID1	O15344 E3 ubiquitin-protein ligase Midline-1 OS=Homo sapiens OX=9606 GN=MID1 PE=1 SV=1	1	8	8	8	19069000	0	24370000	0	25993000	0	0	18273000	24699000	18210000	18106000	0	25687000	41922000	29914000	0	26576000	0	21172000	26274000	0	0	0	0	26782000	0	25175000	0	0	0	24657000	0	26275000	0	20137000	27299000	39312000	32865000
O15347	O15347	9	8	8	High mobility group protein B3	HMGB3	O15347 High mobility group protein B3 OS=Homo sapiens OX=9606 GN=HMGB3 PE=1 SV=4	1	9	8	8	411380000	0	299090000	181230000	398890000	192760000	288700000	174570000	366700000	108250000	622130000	99624000	122130000	116360000	344180000	105100000	426370000	124480000	170480000	127630000	177480000	111680000	403800000	135410000	353300000	184480000	311090000	158090000	651500000	113790000	200480000	104830000	195910000	190310000	208100000	115390000	0	32773000
O15355	O15355	20	20	20	Protein phosphatase 1G	PPM1G	O15355 Protein phosphatase 1G OS=Homo sapiens OX=9606 GN=PPM1G PE=1 SV=1	1	20	20	20	150680000	90510000	134990000	89049000	163440000	75745000	153910000	115590000	159910000	75731000	223060000	86238000	99995000	45830000	198040000	75737000	107410000	36402000	133880000	78868000	164140000	78290000	260990000	67271000	162450000	70498000	112640000	60181000	118380000	62177000	116700000	62751000	115030000	90586000	131650000	63002000	0	77003000
O15357	O15357	23	21	21	Phosphatidylinositol 3,4,5-trisphosphate 5-phosphatase 2	INPPL1	O15357 Phosphatidylinositol 3,4,5-trisphosphate 5-phosphatase 2 OS=Homo sapiens OX=9606 GN=INPPL1 PE=1 SV=2	1	23	21	21	30993000	0	35922000	0	42249000	0	27061000	38938000	22668000	0	35473000	31339000	39973000	0	45741000	0	29349000	0	0	0	0	24454000	49980000	0	31196000	34584000	38497000	0	35916000	23020000	35055000	0	44176000	0	0	0	39945000	0
O15371	O15371	20	20	20	Eukaryotic translation initiation factor 3 subunit D	EIF3D	O15371 Eukaryotic translation initiation factor 3 subunit D OS=Homo sapiens OX=9606 GN=EIF3D PE=1 SV=1	1	20	20	20	191150000	219310000	283680000	233990000	312790000	233160000	295140000	247230000	243560000	192260000	247020000	219990000	225160000	158270000	235510000	197080000	228480000	177630000	212970000	202280000	277110000	239650000	332040000	192100000	247740000	223400000	246360000	152510000	233420000	198260000	191840000	202930000	213690000	211780000	247040000	151130000	91735000	132700000
O15372	O15372	16	16	16	Eukaryotic translation initiation factor 3 subunit H	EIF3H	O15372 Eukaryotic translation initiation factor 3 subunit H OS=Homo sapiens OX=9606 GN=EIF3H PE=1 SV=1	1	16	16	16	217070000	171800000	241790000	202090000	248630000	201190000	321140000	249750000	223350000	169390000	242610000	173570000	247560000	150860000	223870000	196800000	221120000	137710000	197630000	200710000	244200000	211300000	273980000	183750000	244780000	195110000	197820000	181120000	235370000	199670000	218120000	175990000	208620000	208930000	235030000	168700000	77739000	103590000
O15379	O15379	9	8	8	Histone deacetylase 3	HDAC3	O15379 Histone deacetylase 3 OS=Homo sapiens OX=9606 GN=HDAC3 PE=1 SV=2	1	9	8	8	35241000	0	0	0	0	0	44098000	41687000	36663000	0	0	0	0	0	41777000	0	29888000	0	30308000	0	34201000	0	0	0	35894000	0	32619000	0	0	0	0	0	49995000	0	0	0	0	0
O15381	O15381	8	8	8	Nuclear valosin-containing protein-like	NVL	O15381 Nuclear valosin-containing protein-like OS=Homo sapiens OX=9606 GN=NVL PE=1 SV=1	1	8	8	8	17289000	0	0	0	0	0	0	0	0	0	0	0	0	0	0	0	0	0	0	0	0	0	0	0	0	0	0	0	0	0	24440000	0	0	0	0	0	0	0
O15382	O15382	20	20	20	Branched-chain-amino-acid aminotransferase, mitochondrial	BCAT2	O15382 Branched-chain-amino-acid aminotransferase, mitochondrial OS=Homo sapiens OX=9606 GN=BCAT2 PE=1 SV=2	1	20	20	20	196960000	190870000	116320000	206680000	104010000	182710000	119560000	139030000	129920000	299060000	119880000	223580000	96022000	174690000	147320000	181750000	151000000	107210000	104900000	195190000	188440000	163630000	50066000	174420000	125740000	182570000	184950000	204620000	132960000	238450000	109030000	216400000	162090000	169370000	95405000	223810000	50041000	96979000
O15393	O15393	5	5	5	Transmembrane protease serine 2;Transmembrane protease serine 2 non-catalytic chain;Transmembrane protease serine 2 catalytic chain	TMPRSS2	O15393 Transmembrane protease serine 2 OS=Homo sapiens OX=9606 GN=TMPRSS2 PE=1 SV=3	1	5	5	5	0	0	0	0	0	0	0	0	26810000	0	0	0	0	0	0	0	0	0	0	0	0	0	46782000	0	0	0	0	0	0	0	0	0	37089000	0	22851000	0	0	0
O15394	O15394	4	4	4	Neural cell adhesion molecule 2	NCAM2	O15394 Neural cell adhesion molecule 2 OS=Homo sapiens OX=9606 GN=NCAM2 PE=1 SV=2	1	4	4	4	0	0	0	0	0	0	0	0	0	0	0	0	0	0	0	0	0	0	0	0	0	0	0	0	0	0	0	0	0	0	0	0	0	0	0	0	0	0
O15397	O15397	13	12	12	Importin-8	IPO8	O15397 Importin-8 OS=Homo sapiens OX=9606 GN=IPO8 PE=1 SV=2	1	13	12	12	53424000	54857000	138600000	0	40108000	72382000	43897000	58941000	0	0	97867000	0	40776000	0	41109000	0	42483000	36740000	0	0	48412000	35591000	46996000	71795000	47375000	28509000	29366000	58616000	0	63581000	43671000	78129000	0	0	36212000	49839000	63574000	0
O15400	O15400	10	10	10	Syntaxin-7	STX7	O15400 Syntaxin-7 OS=Homo sapiens OX=9606 GN=STX7 PE=1 SV=4	1	10	10	10	169110000	156890000	163140000	165240000	143880000	135350000	126260000	117850000	158330000	148070000	95580000	184450000	221230000	158780000	130670000	169180000	163870000	177990000	172150000	153320000	120850000	195090000	193020000	131510000	194050000	141340000	135660000	138700000	183050000	142470000	176560000	234300000	162090000	133930000	121170000	153520000	153550000	210760000
O15427	O15427	11	11	11	Monocarboxylate transporter 4	SLC16A3	O15427 Monocarboxylate transporter 4 OS=Homo sapiens OX=9606 GN=SLC16A3 PE=1 SV=1	1	11	11	11	128710000	77730000	172090000	80147000	98527000	82759000	212040000	142050000	161730000	110610000	90889000	89955000	214530000	0	120250000	121820000	98738000	0	96430000	89658000	153750000	86073000	354660000	100010000	185100000	80885000	160740000	110670000	84660000	87676000	173060000	101260000	169760000	67147000	109510000	58406000	45738000	157690000
O15431	O15431	2	2	2	High affinity copper uptake protein 1	SLC31A1	O15431 High affinity copper uptake protein 1 OS=Homo sapiens OX=9606 GN=SLC31A1 PE=1 SV=1	1	2	2	2	55124000	0	0	0	47000000	0	36141000	0	72369000	0	33959000	0	0	0	36411000	0	44181000	0	69049000	0	34513000	33660000	40879000	47769000	0	28103000	0	0	43051000	0	47225000	0	38332000	0	0	0	0	0
O15438	O15438	37	37	35	Canalicular multispecific organic anion transporter 2	ABCC3	O15438 ATP-binding cassette sub-family C member 3 OS=Homo sapiens OX=9606 GN=ABCC3 PE=1 SV=3	1	37	37	35	201850000	182310000	183390000	187350000	114440000	295540000	138330000	116200000	205980000	237650000	60933000	276900000	68901000	129540000	40569000	184420000	148900000	130530000	214110000	254780000	266930000	181020000	113220000	271460000	84228000	188340000	172710000	257410000	165970000	187250000	74157000	263140000	211950000	276360000	258540000	191170000	0	7926300
O15439	O15439	27	26	26	Multidrug resistance-associated protein 4	ABCC4	O15439 ATP-binding cassette sub-family C member 4 OS=Homo sapiens OX=9606 GN=ABCC4 PE=1 SV=3	1	27	26	26	18709000	29186000	21457000	41181000	31680000	22997000	32388000	29258000	37391000	25633000	14990000	33075000	0	30208000	33274000	27806000	29768000	20541000	26128000	32341000	10763000	26126000	18349000	26117000	34740000	30612000	25836000	30532000	24024000	60323000	25500000	18080000	25373000	22377000	30616000	23995000	0	0
O15446	O15446	12	12	12	DNA-directed RNA polymerase I subunit RPA34	CD3EAP	O15446 DNA-directed RNA polymerase I subunit RPA34 OS=Homo sapiens OX=9606 GN=POLR1G PE=1 SV=1	1	12	12	12	0	0	0	0	50774000	0	53115000	0	40496000	0	0	0	0	0	69468000	0	0	0	0	0	0	0	54516000	0	0	0	0	0	78240000	0	41800000	0	0	0	0	0	0	0
O15455	O15455	9	9	9	Toll-like receptor 3	TLR3	O15455 Toll-like receptor 3 OS=Homo sapiens OX=9606 GN=TLR3 PE=1 SV=1	1	9	9	9	0	0	0	0	0	0	0	0	0	0	0	0	0	0	0	0	0	0	0	0	0	0	0	0	0	0	0	0	0	0	0	0	0	0	0	0	0	0
O15460	O15460	19	19	19	Prolyl 4-hydroxylase subunit alpha-2	P4HA2	O15460 Prolyl 4-hydroxylase subunit alpha-2 OS=Homo sapiens OX=9606 GN=P4HA2 PE=1 SV=1	1	19	19	19	87361000	0	27687000	0	0	39558000	25733000	0	30786000	0	41263000	0	117310000	0	34321000	0	39779000	0	0	0	30810000	0	47268000	24694000	44535000	0	51056000	0	28017000	21371000	65125000	0	39739000	19252000	37472000	0	0	62095000
O15484	O15484	28	28	28	Calpain-5	CAPN5	O15484 Calpain-5 OS=Homo sapiens OX=9606 GN=CAPN5 PE=1 SV=2	1	28	28	28	265080000	479500000	224780000	362150000	214760000	397100000	185690000	239610000	283530000	477750000	129440000	482240000	28276000	146290000	84315000	291050000	266120000	251640000	414870000	489060000	389730000	361480000	155060000	474700000	147040000	294020000	234590000	407350000	49324000	343500000	162690000	532210000	271060000	350060000	344720000	498360000	20497000	145790000
O15496	O15496	2	2	2	Group 10 secretory phospholipase A2	PLA2G10	O15496 Group 10 secretory phospholipase A2 OS=Homo sapiens OX=9606 GN=PLA2G10 PE=1 SV=3	1	2	2	2	0	0	0	0	0	0	0	0	0	0	0	0	0	0	0	0	0	0	0	0	0	0	0	0	0	0	0	0	0	0	0	0	0	0	0	0	0	0
O15498	O15498	10	10	10	Synaptobrevin homolog YKT6	YKT6	O15498 Synaptobrevin homolog YKT6 OS=Homo sapiens OX=9606 GN=YKT6 PE=1 SV=1	1	10	10	10	137840000	73123000	101080000	74702000	104170000	80222000	99437000	83758000	89573000	76518000	94799000	85691000	119350000	75272000	115360000	94083000	95698000	73723000	95831000	87981000	97964000	94047000	112500000	99295000	102970000	89493000	86856000	88311000	91726000	96779000	149070000	86934000	123340000	83962000	101990000	80180000	77724000	61245000
O15504	O15504	4	4	4	Nucleoporin-like protein 2	NUPL2	O15504 Nucleoporin NUP42 OS=Homo sapiens OX=9606 GN=NUP42 PE=1 SV=1	1	4	4	4	0	0	0	0	0	0	0	0	0	0	0	0	0	0	0	0	0	0	0	0	0	0	0	0	0	0	0	0	0	0	0	0	0	0	0	0	0	0
O15511	O15511	7	6	6	Actin-related protein 2/3 complex subunit 5	ARPC5	O15511 Actin-related protein 2/3 complex subunit 5 OS=Homo sapiens OX=9606 GN=ARPC5 PE=1 SV=3	1	7	6	6	500180000	341480000	612870000	361700000	551380000	386490000	460730000	542400000	633480000	565470000	450290000	359500000	909120000	383400000	570050000	374130000	512370000	339040000	618690000	516600000	502590000	572500000	570090000	534000000	631420000	487990000	564770000	466690000	467590000	512760000	550780000	536590000	520220000	492070000	447060000	375030000	549830000	722160000
O15514	O15514	5	5	5	DNA-directed RNA polymerase II subunit RPB4	POLR2D	O15514 DNA-directed RNA polymerase II subunit RPB4 OS=Homo sapiens OX=9606 GN=POLR2D PE=1 SV=1	1	5	5	5	12247000	21834000	0	0	0	0	21006000	0	0	20822000	24467000	20811000	16285000	0	22549000	0	0	0	0	0	20469000	0	0	0	30370000	0	0	14560000	30850000	15522000	0	0	0	25391000	0	0	0	0
O15523	O15523	28	3	3	ATP-dependent RNA helicase DDX3Y	DDX3Y	O15523 ATP-dependent RNA helicase DDX3Y OS=Homo sapiens OX=9606 GN=DDX3Y PE=1 SV=2	1	28	3	3	0	0	0	0	0	0	0	0	0	0	0	0	0	0	0	0	0	0	0	0	0	0	0	0	0	0	0	0	0	0	0	0	0	0	0	0	0	0
O15530;Q6A1A2	O15530;Q6A1A2	18;14	18;14	18;14	3-phosphoinositide-dependent protein kinase 1;Putative 3-phosphoinositide-dependent protein kinase 2	PDPK1;PDPK2P	O15530 3-phosphoinositide-dependent protein kinase 1 OS=Homo sapiens OX=9606 GN=PDPK1 PE=1 SV=1;Q6A1A2 Putative 3-phosphoinositide-dependent protein kinase 2 OS=Homo sapiens OX=9606 GN=PDPK2P PE=5 SV=1	2	18	18	18	64867000	44150000	46279000	45932000	35508000	84006000	36117000	43262000	52008000	0	52870000	75012000	40453000	0	49844000	61020000	37780000	62431000	45407000	50554000	42248000	40091000	50209000	52182000	54280000	60393000	32121000	49871000	0	50540000	41069000	49797000	49417000	36893000	26541000	44803000	37454000	43635000
O15533	O15533	9	9	9	Tapasin	TAPBP	O15533 Tapasin OS=Homo sapiens OX=9606 GN=TAPBP PE=1 SV=1	1	9	9	9	133340000	197750000	444390000	194360000	305830000	151510000	248300000	324370000	183730000	119820000	295390000	165040000	206940000	196180000	262980000	456080000	221010000	169710000	314920000	166170000	233900000	226720000	312820000	108030000	343620000	207760000	262790000	223150000	99583000	198740000	222290000	207830000	333830000	191730000	252240000	189210000	192520000	164620000
O15541;Q8IZP6	O15541	5;1	5;1	5;1	RING finger protein 113A	RNF113A	O15541 E3 ubiquitin-protein ligase RNF113A OS=Homo sapiens OX=9606 GN=RNF113A PE=1 SV=1	2	5	5	5	0	0	0	0	0	0	0	0	0	0	0	0	0	0	49040000	0	0	0	0	0	0	0	0	0	0	0	0	0	0	0	0	0	0	0	53413000	0	0	102890000
O15551;O95484;P56747	O15551	4;1;1	4;1;1	3;0;0	Claudin-3	CLDN3	O15551 Claudin-3 OS=Homo sapiens OX=9606 GN=CLDN3 PE=1 SV=1	3	4	4	3	519420000	293500000	501690000	393290000	273020000	356560000	772790000	350890000	885160000	372780000	500400000	414430000	261020000	324070000	345950000	466850000	543990000	213820000	535050000	480220000	435220000	396080000	600460000	403850000	369320000	577110000	421130000	561400000	359310000	417680000	491720000	501520000	629480000	384460000	596780000	390390000	0	209610000
O15554	O15554	7	7	7	Intermediate conductance calcium-activated potassium channel protein 4	KCNN4	O15554 Intermediate conductance calcium-activated potassium channel protein 4 OS=Homo sapiens OX=9606 GN=KCNN4 PE=1 SV=1	1	7	7	7	0	0	0	0	0	0	0	0	0	0	0	0	0	0	0	0	0	0	0	0	0	0	0	0	0	0	0	0	0	0	0	0	0	0	0	0	0	0
O43143	O43143	35	35	34	Pre-mRNA-splicing factor ATP-dependent RNA helicase DHX15	DHX15	O43143 Pre-mRNA-splicing factor ATP-dependent RNA helicase DHX15 OS=Homo sapiens OX=9606 GN=DHX15 PE=1 SV=2	1	35	35	34	586170000	288450000	373610000	291730000	426780000	276580000	394690000	351220000	436990000	277730000	438250000	301180000	302240000	166090000	465220000	259650000	385690000	258180000	348950000	277370000	419430000	296310000	537570000	282560000	436780000	308340000	344840000	302790000	573580000	284160000	298570000	274120000	321160000	277630000	396040000	281770000	105910000	263680000
O43148	O43148	13	13	13	mRNA cap guanine-N7 methyltransferase	RNMT	O43148 mRNA cap guanine-N7 methyltransferase OS=Homo sapiens OX=9606 GN=RNMT PE=1 SV=1	1	13	13	13	157290000	111690000	152930000	107280000	136140000	116600000	295630000	103690000	164860000	212930000	109570000	134050000	126020000	98198000	192500000	135490000	133350000	135900000	153900000	103900000	200150000	104050000	165940000	111630000	167150000	102430000	160420000	78568000	152760000	0	256240000	96047000	138830000	115650000	99782000	70819000	0	66644000
O43149	O43149	64	64	64	Zinc finger ZZ-type and EF-hand domain-containing protein 1	ZZEF1	O43149 Zinc finger ZZ-type and EF-hand domain-containing protein 1 OS=Homo sapiens OX=9606 GN=ZZEF1 PE=1 SV=6	1	64	64	64	22695000	76630000	60787000	74672000	33473000	108820000	45083000	93034000	0	118690000	40821000	92717000	20804000	15924000	13593000	60971000	62279000	199060000	76483000	105170000	35753000	77354000	29820000	73015000	17799000	97554000	46736000	101100000	15879000	86894000	0	79078000	25976000	83367000	83055000	109170000	41349000	28305000
O43150	O43150	15	15	13	Arf-GAP with SH3 domain, ANK repeat and PH domain-containing protein 2	ASAP2	O43150 Arf-GAP with SH3 domain, ANK repeat and PH domain-containing protein 2 OS=Homo sapiens OX=9606 GN=ASAP2 PE=1 SV=3	1	15	15	13	303330000	233370000	186310000	254050000	180460000	149530000	171720000	36023000	157780000	160810000	128530000	189170000	138610000	93512000	152920000	199420000	164490000	277810000	147260000	202670000	177840000	199870000	156140000	153130000	164280000	143200000	111150000	164220000	143620000	215980000	158250000	214770000	240120000	153740000	204580000	160800000	0	185300000
O43156	O43156	6	6	6	TELO2-interacting protein 1 homolog	TTI1	O43156 TELO2-interacting protein 1 homolog OS=Homo sapiens OX=9606 GN=TTI1 PE=1 SV=3	1	6	6	6	0	0	0	0	0	0	0	0	0	0	0	0	0	0	0	0	0	0	0	0	0	0	0	0	0	0	0	0	0	0	0	0	0	0	0	0	0	0
O43157	O43157	10	9	9	Plexin-B1	PLXNB1	O43157 Plexin-B1 OS=Homo sapiens OX=9606 GN=PLXNB1 PE=1 SV=3	1	10	9	9	29875000	0	15544000	0	0	0	15106000	0	20063000	0	0	0	19299000	0	0	0	0	0	0	0	18611000	0	0	0	43796000	0	20360000	0	0	0	0	0	0	0	0	0	0	0
O43159	O43159	11	11	11	Ribosomal RNA-processing protein 8	RRP8	O43159 Ribosomal RNA-processing protein 8 OS=Homo sapiens OX=9606 GN=RRP8 PE=1 SV=2	1	11	11	11	29580000	0	22696000	0	25209000	24360000	27250000	0	22850000	0	48046000	0	14857000	0	18850000	0	28202000	0	12606000	0	28445000	0	33685000	0	36639000	0	22752000	0	23056000	0	28236000	0	0	0	22282000	11213000	0	0
O43166	O43166	9	9	9	Signal-induced proliferation-associated 1-like protein 1	SIPA1L1	O43166 Signal-induced proliferation-associated 1-like protein 1 OS=Homo sapiens OX=9606 GN=SIPA1L1 PE=1 SV=4	1	9	9	9	0	0	0	0	0	0	0	0	0	0	0	0	0	0	0	0	0	0	0	0	0	0	0	0	0	0	0	0	0	0	0	0	0	0	0	0	0	0
O43169	O43169	6	6	6	Cytochrome b5 type B	CYB5B	O43169 Cytochrome b5 type B OS=Homo sapiens OX=9606 GN=CYB5B PE=1 SV=3	1	6	6	6	806150000	420870000	458580000	474670000	573980000	350650000	645810000	554200000	707110000	593970000	716910000	604880000	365700000	307700000	614640000	435440000	759680000	433790000	494740000	548080000	560590000	490710000	1286200000	659210000	952350000	545240000	734940000	584010000	912300000	535850000	1144300000	636170000	407950000	505120000	580780000	515210000	302830000	709500000
O43172	O43172	20	20	20	U4/U6 small nuclear ribonucleoprotein Prp4	PRPF4	O43172 U4/U6 small nuclear ribonucleoprotein Prp4 OS=Homo sapiens OX=9606 GN=PRPF4 PE=1 SV=2	1	20	20	20	74935000	51686000	77513000	46939000	72789000	47119000	85317000	51249000	92970000	40547000	79230000	23923000	55421000	33649000	74114000	50671000	66342000	43846000	58014000	33505000	60504000	41652000	55048000	31646000	66691000	40104000	58257000	39145000	71687000	32577000	55739000	36248000	48103000	52716000	56420000	28561000	0	26564000
O43175	O43175	21	21	21	D-3-phosphoglycerate dehydrogenase	PHGDH	O43175 D-3-phosphoglycerate dehydrogenase OS=Homo sapiens OX=9606 GN=PHGDH PE=1 SV=4	1	21	21	21	86507000	99676000	95498000	70105000	527080000	125030000	176650000	103470000	179460000	84333000	70915000	104870000	44115000	151510000	101660000	153440000	131330000	53868000	120300000	96952000	18233000	102260000	210380000	70632000	274470000	108550000	49139000	72032000	882510000	60945000	110510000	103640000	144650000	90648000	54537000	82919000	208120000	83140000
O43181	O43181	5	5	5	NADH dehydrogenase [ubiquinone] iron-sulfur protein 4, mitochondrial	NDUFS4	O43181 NADH dehydrogenase [ubiquinone] iron-sulfur protein 4, mitochondrial OS=Homo sapiens OX=9606 GN=NDUFS4 PE=1 SV=1	1	5	5	5	139260000	192390000	46252000	152330000	0	176810000	100790000	177230000	96952000	237770000	110510000	125670000	157110000	146930000	162780000	147070000	156040000	225470000	148150000	221040000	169380000	136460000	0	257790000	78179000	99046000	131330000	173290000	80688000	166230000	158900000	231320000	102850000	286690000	131800000	231600000	111290000	93270000
O43237	O43237	16	15	15	Cytoplasmic dynein 1 light intermediate chain 2	DYNC1LI2	O43237 Cytoplasmic dynein 1 light intermediate chain 2 OS=Homo sapiens OX=9606 GN=DYNC1LI2 PE=1 SV=1	1	16	15	15	250810000	153590000	183010000	124440000	163610000	142300000	149590000	168670000	181680000	206770000	147140000	133870000	189500000	167480000	96240000	138080000	188010000	83301000	170380000	164340000	179290000	193330000	134880000	191690000	157180000	197620000	174460000	168240000	196350000	199610000	202980000	166530000	116580000	158510000	203380000	149480000	287200000	201560000
O43240	O43240	2	2	2	Kallikrein-10	KLK10	O43240 Kallikrein-10 OS=Homo sapiens OX=9606 GN=KLK10 PE=1 SV=3	1	2	2	2	0	0	0	0	0	0	0	0	0	0	0	0	297530000	0	0	0	0	0	0	0	0	0	0	0	0	0	0	0	0	0	0	0	207630000	0	0	388210000	0	0
O43242	O43242	32	32	32	26S proteasome non-ATPase regulatory subunit 3	PSMD3	O43242 26S proteasome non-ATPase regulatory subunit 3 OS=Homo sapiens OX=9606 GN=PSMD3 PE=1 SV=2	1	32	32	32	194950000	157530000	195190000	171620000	178340000	159330000	204390000	179530000	190550000	134460000	174130000	159180000	143350000	99382000	190630000	144140000	171590000	155830000	179590000	140490000	167800000	153690000	193380000	156550000	178020000	154100000	171030000	148580000	278350000	155320000	137580000	155280000	166400000	157540000	175500000	111820000	66692000	110400000
O43251;Q9NWB1;A6NFN3	O43251;Q9NWB1	4;3;1	4;3;1	4;3;1	RNA binding protein fox-1 homolog 2;RNA binding protein fox-1 homolog 1	RBFOX2;RBFOX1	O43251 RNA binding protein fox-1 homolog 2 OS=Homo sapiens OX=9606 GN=RBFOX2 PE=1 SV=3;Q9NWB1 RNA binding protein fox-1 homolog 1 OS=Homo sapiens OX=9606 GN=RBFOX1 PE=1 SV=2	3	4	4	4	0	0	35357000	26623000	39764000	24697000	37231000	0	0	22699000	37874000	0	30676000	0	36677000	0	20487000	17594000	17584000	0	23791000	22736000	23839000	0	27827000	0	31260000	25722000	40475000	0	0	0	0	0	25373000	0	62897000	0
O43252	O43252	21	21	21	Bifunctional 3-phosphoadenosine 5-phosphosulfate synthase 1;Sulfate adenylyltransferase;Adenylyl-sulfate kinase	PAPSS1	O43252 Bifunctional 3-phosphoadenosine 5-phosphosulfate synthase 1 OS=Homo sapiens OX=9606 GN=PAPSS1 PE=1 SV=2	1	21	21	21	129530000	96320000	118070000	105120000	97631000	60052000	86203000	116080000	112110000	104710000	114630000	127560000	134740000	107920000	118000000	91721000	104040000	104150000	133680000	116780000	146890000	120350000	115950000	97795000	91558000	109040000	93206000	78782000	184360000	146610000	80599000	92970000	110600000	81175000	136730000	104360000	32910000	102060000
O43264	O43264	26	26	26	Centromere/kinetochore protein zw10 homolog	ZW10	O43264 Centromere/kinetochore protein zw10 homolog OS=Homo sapiens OX=9606 GN=ZW10 PE=1 SV=3	1	26	26	26	91781000	67778000	130720000	64747000	104570000	51252000	95309000	80184000	88827000	65420000	91563000	71662000	54170000	42852000	93810000	58626000	81948000	51299000	92850000	61829000	92025000	80643000	106960000	78228000	103850000	51202000	77842000	76085000	81165000	62260000	76880000	84665000	66622000	53300000	95499000	71367000	25588000	47923000
O43272	O43272	17	17	17	Proline dehydrogenase 1, mitochondrial	PRODH	O43272 Proline dehydrogenase 1, mitochondrial OS=Homo sapiens OX=9606 GN=PRODH PE=1 SV=3	1	17	17	17	0	0	0	0	0	0	0	0	0	0	0	0	0	18136000	0	0	0	143440000	0	0	0	0	15950000	0	0	0	0	0	0	0	0	0	0	0	0	0	0	0
O43278	O43278	23	23	23	Kunitz-type protease inhibitor 1	SPINT1	O43278 Kunitz-type protease inhibitor 1 OS=Homo sapiens OX=9606 GN=SPINT1 PE=1 SV=2	1	23	23	23	73860000	50358000	73823000	91706000	45091000	51762000	55596000	56746000	82585000	78955000	50310000	81282000	52636000	15507000	51433000	53244000	45179000	63292000	63247000	81110000	46890000	54743000	44207000	73663000	50005000	60544000	59990000	85445000	46355000	50763000	31260000	76996000	74613000	53209000	85682000	87605000	0	0
O43280	O43280	4	4	4	Trehalase	TREH	O43280 Trehalase OS=Homo sapiens OX=9606 GN=TREH PE=1 SV=2	1	4	4	4	0	0	0	0	0	0	0	0	0	0	0	0	0	0	0	0	0	0	0	0	0	0	0	0	0	0	0	0	0	0	0	0	0	0	0	0	0	0
O43286	O43286	2	2	2	Beta-1,4-galactosyltransferase 5	B4GALT5	O43286 Beta-1,4-galactosyltransferase 5 OS=Homo sapiens OX=9606 GN=B4GALT5 PE=1 SV=1	1	2	2	2	0	0	0	0	0	0	50257000	0	0	0	0	0	0	0	0	0	0	0	0	0	0	0	0	0	0	0	0	0	0	0	0	0	0	0	0	0	0	0
O43290	O43290	28	28	28	U4/U6.U5 tri-snRNP-associated protein 1	SART1	O43290 U4/U6.U5 tri-snRNP-associated protein 1 OS=Homo sapiens OX=9606 GN=SART1 PE=1 SV=1	1	28	28	28	563240000	435720000	894930000	688200000	601300000	842950000	803460000	290630000	998690000	553660000	989810000	89909000	642490000	0	934420000	171050000	749460000	297510000	567710000	439340000	1015100000	770890000	764180000	394370000	1070600000	444050000	796300000	436460000	1356400000	409470000	739950000	938110000	627780000	625710000	635050000	155730000	0	341140000
O43291	O43291	8	8	8	Kunitz-type protease inhibitor 2	SPINT2	O43291 Kunitz-type protease inhibitor 2 OS=Homo sapiens OX=9606 GN=SPINT2 PE=1 SV=2	1	8	8	8	47565000	0	0	0	0	0	32134000	0	63192000	0	0	0	22200000	0	33579000	0	24844000	0	31887000	0	41410000	0	121650000	0	51132000	0	0	0	0	0	33019000	0	46221000	0	52305000	19645000	0	0
O43292	O43292	11	11	11	Glycosylphosphatidylinositol anchor attachment 1 protein	GPAA1	O43292 Glycosylphosphatidylinositol anchor attachment 1 protein OS=Homo sapiens OX=9606 GN=GPAA1 PE=1 SV=3	1	11	11	11	68107000	50142000	87858000	80111000	0	92053000	40763000	64997000	56553000	66482000	0	73361000	0	0	62975000	64197000	43688000	86914000	61353000	75966000	56139000	71779000	0	0	21293000	24680000	0	0	59118000	83480000	40795000	64607000	61451000	0	0	72334000	0	33142000
O43293	O43293	13	13	12	Death-associated protein kinase 3	DAPK3	O43293 Death-associated protein kinase 3 OS=Homo sapiens OX=9606 GN=DAPK3 PE=1 SV=1	1	13	13	12	98749000	92099000	72357000	66367000	120840000	49350000	88207000	0	102330000	88317000	66456000	62211000	190810000	0	160020000	67673000	83643000	106270000	67887000	51685000	80352000	0	80599000	100920000	117820000	128810000	168210000	146080000	99549000	0	275980000	96197000	93113000	0	96086000	0	219680000	304300000
O43294	O43294	26	26	26	Transforming growth factor beta-1-induced transcript 1 protein	TGFB1I1	O43294 Transforming growth factor beta-1-induced transcript 1 protein OS=Homo sapiens OX=9606 GN=TGFB1I1 PE=1 SV=2	1	26	26	26	15146000	80878000	55668000	70222000	49772000	48775000	66768000	26138000	42627000	68159000	42567000	72803000	507440000	252620000	74735000	87292000	71066000	21294000	43227000	27441000	44964000	36759000	55572000	30832000	125430000	37046000	119730000	38084000	22909000	48845000	382780000	60206000	60423000	17650000	48420000	74742000	446930000	201190000
O43296;Q5CZA5;Q14592	O43296;Q5CZA5	4;3;1	3;2;1	3;2;1	Zinc finger protein 264;Zinc finger protein 805	ZNF264;ZNF805	O43296 Zinc finger protein 264 OS=Homo sapiens OX=9606 GN=ZNF264 PE=1 SV=1;Q5CZA5 Zinc finger protein 805 OS=Homo sapiens OX=9606 GN=ZNF805 PE=2 SV=3	3	4	3	3	0	0	0	0	0	0	0	0	0	0	0	0	0	0	0	0	0	0	0	0	0	0	0	0	0	0	0	0	0	0	0	0	0	0	0	0	0	0
O43299	O43299	5	5	5	AP-5 complex subunit zeta-1	AP5Z1	O43299 AP-5 complex subunit zeta-1 OS=Homo sapiens OX=9606 GN=AP5Z1 PE=1 SV=2	1	5	5	5	0	0	0	0	0	0	0	0	0	0	0	0	0	0	0	0	0	0	0	0	0	0	0	0	0	0	0	0	0	0	0	0	0	0	0	0	0	0
O43301	O43301	19	19	18	Heat shock 70 kDa protein 12A	HSPA12A	O43301 Heat shock 70 kDa protein 12A OS=Homo sapiens OX=9606 GN=HSPA12A PE=1 SV=2	1	19	19	18	0	238460000	50844000	470540000	169260000	353870000	156260000	114130000	0	252580000	0	405700000	118060000	377310000	165440000	348990000	135280000	344810000	0	178670000	49278000	188530000	111850000	286110000	51337000	271490000	63229000	289730000	151660000	344640000	147180000	159870000	78716000	336940000	44695000	270030000	250560000	231110000
O43314	O43314	21	21	18	Inositol hexakisphosphate and diphosphoinositol-pentakisphosphate kinase 2	PPIP5K2	O43314 Inositol hexakisphosphate and diphosphoinositol-pentakisphosphate kinase 2 OS=Homo sapiens OX=9606 GN=PPIP5K2 PE=1 SV=3	1	21	21	18	57941000	77221000	0	83531000	65041000	104880000	66723000	68053000	58210000	97750000	71062000	73530000	0	0	65167000	69258000	62814000	89351000	70562000	77541000	77429000	78610000	62438000	0	63663000	91583000	40726000	76153000	0	77611000	69949000	79057000	55083000	85633000	76336000	0	0	105940000
O43318	O43318	6	6	6	Mitogen-activated protein kinase kinase kinase 7	MAP3K7	O43318 Mitogen-activated protein kinase kinase kinase 7 OS=Homo sapiens OX=9606 GN=MAP3K7 PE=1 SV=1	1	6	6	6	38292000	37401000	0	38041000	38947000	38419000	29335000	38970000	33212000	0	27493000	0	28462000	0	0	40147000	37669000	35630000	0	42273000	0	35056000	39338000	0	31137000	38571000	38240000	0	0	0	0	0	0	0	0	0	0	0
O43324	O43324	10	10	10	Eukaryotic translation elongation factor 1 epsilon-1	EEF1E1	O43324 Eukaryotic translation elongation factor 1 epsilon-1 OS=Homo sapiens OX=9606 GN=EEF1E1 PE=1 SV=1	1	10	10	10	147440000	95198000	189270000	102800000	205490000	80960000	167520000	96282000	153770000	100080000	171310000	84249000	116470000	67239000	184700000	102520000	95032000	58169000	127390000	89455000	131580000	101210000	175280000	65723000	130960000	78488000	124130000	76767000	190410000	85255000	94530000	83980000	76610000	87920000	101160000	82267000	24212000	95425000
O43347	O43347	4	2	2	RNA-binding protein Musashi homolog 1	MSI1	O43347 RNA-binding protein Musashi homolog 1 OS=Homo sapiens OX=9606 GN=MSI1 PE=1 SV=1	1	4	2	2	0	0	0	0	0	0	0	0	0	0	0	0	0	0	0	0	0	0	0	0	0	0	0	0	0	0	0	0	0	0	0	0	0	0	0	0	0	0
O43353	O43353	7	7	7	Receptor-interacting serine/threonine-protein kinase 2	RIPK2	O43353 Receptor-interacting serine/threonine-protein kinase 2 OS=Homo sapiens OX=9606 GN=RIPK2 PE=1 SV=2	1	7	7	7	0	0	16811000	0	0	0	20234000	0	0	0	21716000	0	21206000	0	0	0	19526000	0	0	0	0	0	0	0	20383000	0	0	0	0	0	0	0	0	0	0	17154000	0	0
O43390	O43390	32	32	25	Heterogeneous nuclear ribonucleoprotein R	HNRNPR	O43390 Heterogeneous nuclear ribonucleoprotein R OS=Homo sapiens OX=9606 GN=HNRNPR PE=1 SV=1	1	32	32	25	626060000	510220000	642010000	539810000	709170000	421370000	708550000	532540000	557560000	507240000	780590000	517490000	645040000	470950000	722400000	450750000	627680000	456410000	664440000	422050000	698620000	494590000	719450000	442430000	723080000	466800000	601160000	435000000	718740000	400940000	680650000	414380000	524580000	437640000	629160000	466060000	228780000	376490000
O43395	O43395	22	22	22	U4/U6 small nuclear ribonucleoprotein Prp3	PRPF3	O43395 U4/U6 small nuclear ribonucleoprotein Prp3 OS=Homo sapiens OX=9606 GN=PRPF3 PE=1 SV=2	1	22	22	22	93373000	86253000	165500000	86588000	141440000	105070000	134720000	76181000	185270000	86021000	212420000	87241000	88658000	0	102260000	77775000	150450000	0	124610000	74909000	138240000	57332000	144820000	72414000	150600000	63762000	85070000	43931000	290490000	72137000	129170000	95833000	100230000	79109000	126790000	133140000	102270000	85281000
O43396	O43396	16	16	16	Thioredoxin-like protein 1	TXNL1	O43396 Thioredoxin-like protein 1 OS=Homo sapiens OX=9606 GN=TXNL1 PE=1 SV=3	1	16	16	16	165280000	278680000	327190000	320670000	251520000	293930000	322900000	294790000	214140000	326600000	248400000	313310000	253570000	284630000	334870000	255180000	226440000	268850000	220030000	280740000	337610000	254410000	249250000	267110000	237960000	317270000	315510000	311980000	186690000	270540000	203730000	238330000	219270000	344910000	339960000	254090000	321250000	204780000
O43399	O43399	12	12	12	Tumor protein D54	TPD52L2	O43399 Tumor protein D54 OS=Homo sapiens OX=9606 GN=TPD52L2 PE=1 SV=2	1	12	12	12	500140000	237840000	304660000	288640000	344960000	197120000	382250000	194640000	578700000	251880000	369920000	256380000	475270000	305790000	704390000	276450000	630710000	154330000	313230000	246580000	343570000	299830000	728980000	301460000	419220000	287250000	329740000	215630000	242630000	253240000	640690000	290440000	278870000	204180000	358120000	241140000	334460000	309750000
O43402	O43402	6	6	6	ER membrane protein complex subunit 8	EMC8	O43402 ER membrane protein complex subunit 8 OS=Homo sapiens OX=9606 GN=EMC8 PE=1 SV=1	1	6	6	6	58366000	47863000	50836000	0	54658000	29379000	54073000	55008000	61791000	49360000	50691000	44279000	39473000	0	52218000	59387000	60985000	165830000	47229000	41276000	68829000	0	78433000	38201000	62940000	40670000	45411000	61788000	81340000	48171000	59513000	38686000	41343000	65584000	62648000	52821000	0	0
O43405	O43405	9	9	9	Cochlin	COCH	O43405 Cochlin OS=Homo sapiens OX=9606 GN=COCH PE=1 SV=1	1	9	9	9	0	0	0	0	0	0	0	0	0	0	0	0	0	0	0	0	0	0	0	0	0	0	0	0	0	0	0	0	0	0	0	0	0	0	0	0	0	0
O43414	O43414	6	6	6	ERI1 exoribonuclease 3	ERI3	O43414 ERI1 exoribonuclease 3 OS=Homo sapiens OX=9606 GN=ERI3 PE=1 SV=2	1	6	6	6	63302000	38539000	0	42551000	51089000	43402000	39487000	38518000	46056000	29466000	43312000	40003000	50318000	42528000	52066000	101030000	56915000	36136000	38005000	47308000	38144000	51976000	48344000	0	55759000	45175000	44152000	0	0	56192000	57020000	41284000	44798000	32605000	37954000	53549000	57208000	50063000
O43427	O43427	10	10	10	Acidic fibroblast growth factor intracellular-binding protein	FIBP	O43427 Acidic fibroblast growth factor intracellular-binding protein OS=Homo sapiens OX=9606 GN=FIBP PE=1 SV=3	1	10	10	10	0	49561000	32958000	29698000	0	30210000	20807000	24580000	19039000	0	35537000	27271000	18338000	0	19213000	25560000	29861000	25898000	26946000	0	23083000	14166000	0	20157000	27692000	21874000	19602000	24543000	27393000	22011000	20608000	32421000	19247000	31112000	16359000	0	0	0
O43432;O43439	O43432	25;1	20;1	19;1	Eukaryotic translation initiation factor 4 gamma 3	EIF4G3	O43432 Eukaryotic translation initiation factor 4 gamma 3 OS=Homo sapiens OX=9606 GN=EIF4G3 PE=1 SV=2	2	25	20	19	50025000	48775000	29442000	0	32428000	30780000	30908000	31508000	0	0	26139000	0	38022000	23316000	30380000	31204000	30041000	0	36172000	28350000	41290000	14952000	39235000	36421000	47916000	0	40835000	30021000	37546000	0	33483000	26579000	37757000	25668000	36187000	31927000	37170000	24621000
O43447	O43447	9	9	9	Peptidyl-prolyl cis-trans isomerase H	PPIH	O43447 Peptidyl-prolyl cis-trans isomerase H OS=Homo sapiens OX=9606 GN=PPIH PE=1 SV=1	1	9	9	9	161370000	106860000	105670000	143630000	113930000	138180000	106320000	190220000	159380000	101180000	285060000	105740000	110660000	110280000	118780000	125710000	190740000	156130000	181840000	148130000	151820000	179860000	209080000	184530000	143180000	168920000	131800000	163910000	229170000	129950000	125910000	154080000	88024000	183160000	110780000	119540000	69621000	120380000
O43451	O43451	43	42	38	Maltase-glucoamylase, intestinal;Maltase;Glucoamylase	MGAM	O43451 Maltase-glucoamylase, intestinal OS=Homo sapiens OX=9606 GN=MGAM PE=1 SV=5	1	43	42	38	239700	0	0	250930	647190	6318800	1887800	7426000	5050900	0	0	1206100	2235800	0	3661100	0	5434700	1568000000	2254800	2373500	0	0	481050	0	152410	235440	0	0	882300	0	0	0	2943300	0	699810	400180	324440	7919800
O43464	O43464	8	7	7	Serine protease HTRA2, mitochondrial	HTRA2	O43464 Serine protease HTRA2, mitochondrial OS=Homo sapiens OX=9606 GN=HTRA2 PE=1 SV=2	1	8	7	7	38286000	43224000	39858000	55113000	46816000	51091000	46045000	36137000	44323000	39042000	41983000	43752000	39304000	58937000	37456000	47225000	47845000	0	0	55982000	33950000	44886000	41107000	43587000	39756000	42693000	47038000	49347000	18944000	37416000	29377000	47318000	44804000	48215000	29177000	31228000	0	0
O43488	O43488	11	10	8	Aflatoxin B1 aldehyde reductase member 2	AKR7A2	O43488 Aflatoxin B1 aldehyde reductase member 2 OS=Homo sapiens OX=9606 GN=AKR7A2 PE=1 SV=3	1	11	10	8	714950000	802820000	391980000	673250000	430730000	533220000	334330000	421710000	390850000	739010000	349000000	656450000	428700000	681770000	388090000	633690000	399010000	612810000	458270000	623950000	663520000	618310000	414300000	776030000	377270000	702810000	363530000	649930000	200090000	811610000	471040000	709030000	291400000	757550000	767660000	821680000	497240000	458530000
O43490	O43490	19	19	19	Prominin-1	PROM1	O43490 Prominin-1 OS=Homo sapiens OX=9606 GN=PROM1 PE=1 SV=1	1	19	19	19	13082000	0	0	14978000	0	0	0	0	0	0	43497000	0	61422000	0	115340000	0	17500000	0	0	0	0	0	41874000	0	72611000	0	0	0	0	0	0	0	20673000	0	0	0	0	25388000
O43491	O43491	53	53	47	Band 4.1-like protein 2	EPB41L2	O43491 Band 4.1-like protein 2 OS=Homo sapiens OX=9606 GN=EPB41L2 PE=1 SV=1	1	53	53	47	376570000	214190000	443880000	231210000	330120000	228930000	363190000	171000000	310890000	222840000	178340000	195180000	171660000	236900000	239280000	268510000	194640000	146060000	290050000	205210000	435300000	226990000	244670000	211850000	394800000	281730000	310560000	209980000	192970000	229030000	127150000	145510000	167550000	273140000	236830000	176510000	137840000	125910000
O43493	O43493	12	12	12	Trans-Golgi network integral membrane protein 2	TGOLN2	O43493 Trans-Golgi network integral membrane protein 2 OS=Homo sapiens OX=9606 GN=TGOLN2 PE=1 SV=4	1	12	12	12	117670000	102050000	134790000	80503000	83618000	51913000	104280000	148770000	136610000	77185000	100360000	80706000	80915000	42691000	98691000	55899000	146440000	0	157560000	121290000	109630000	113280000	114700000	162770000	127120000	139560000	83451000	120140000	73025000	193580000	76820000	92092000	97905000	85775000	116650000	71636000	0	75624000
O43504	O43504	5	5	5	Ragulator complex protein LAMTOR5	LAMTOR5	O43504 Ragulator complex protein LAMTOR5 OS=Homo sapiens OX=9606 GN=LAMTOR5 PE=1 SV=1	1	5	5	5	131890000	188180000	188830000	144710000	142810000	119200000	191290000	147940000	178120000	177490000	189280000	99665000	180140000	76095000	158170000	208490000	250040000	122990000	178170000	165740000	172700000	163630000	127630000	167080000	167730000	180420000	162510000	156470000	144620000	118780000	181230000	180270000	104600000	128970000	113550000	130180000	95533000	155000000
O43505	O43505	7	7	7	Beta-1,4-glucuronyltransferase 1	B4GAT1	O43505 Beta-1,4-glucuronyltransferase 1 OS=Homo sapiens OX=9606 GN=B4GAT1 PE=1 SV=1	1	7	7	7	0	0	0	0	0	0	0	0	0	0	0	0	0	0	0	0	0	0	0	0	0	0	24022000	0	0	0	0	0	0	13360000	0	0	0	0	11718000	0	0	0
O43516	O43516	7	7	7	WAS/WASL-interacting protein family member 1	WIPF1	O43516 WAS/WASL-interacting protein family member 1 OS=Homo sapiens OX=9606 GN=WIPF1 PE=1 SV=3	1	7	7	7	26900000	0	32706000	40300000	33432000	0	26218000	24308000	20943000	0	0	0	107070000	0	58888000	0	70415000	0	49961000	37309000	57262000	63348000	99407000	0	63846000	41992000	26939000	27858000	29047000	32752000	70555000	0	70646000	0	49940000	60028000	43840000	0
O43520;P98198	O43520	34;2	34;2	31;0	Phospholipid-transporting ATPase IC	ATP8B1	O43520 Phospholipid-transporting ATPase IC OS=Homo sapiens OX=9606 GN=ATP8B1 PE=1 SV=3	2	34	34	31	205280000	278750000	184540000	289060000	95724000	266010000	164490000	226770000	120560000	408890000	100740000	314510000	12203000	153890000	68026000	237660000	169610000	170630000	238650000	288520000	305300000	277750000	27311000	283110000	44105000	238160000	183220000	294910000	15441000	323650000	0	332500000	132590000	303220000	274710000	310730000	119040000	47983000
O43524	O43524	3	3	2	Forkhead box protein O3	FOXO3	O43524 Forkhead box protein O3 OS=Homo sapiens OX=9606 GN=FOXO3 PE=1 SV=1	1	3	3	2	0	0	0	0	0	0	0	0	0	0	0	0	0	0	0	0	0	0	0	0	0	0	0	0	0	0	0	0	0	0	0	0	0	0	0	0	0	0
O43556	O43556	7	7	7	Epsilon-sarcoglycan	SGCE	O43556 Epsilon-sarcoglycan OS=Homo sapiens OX=9606 GN=SGCE PE=1 SV=6	1	7	7	7	0	0	0	0	0	0	0	0	0	0	0	30266000	34936000	63515000	0	37437000	0	0	0	26589000	0	29215000	0	0	0	0	0	23025000	0	0	0	40276000	0	11943000	0	41560000	179780000	59623000
O43570	O43570	10	10	10	Carbonic anhydrase 12	CA12	O43570 Carbonic anhydrase 12 OS=Homo sapiens OX=9606 GN=CA12 PE=1 SV=1	1	10	10	10	317940000	201350000	116840000	347410000	109740000	287910000	58891000	136900000	74381000	336410000	42455000	218390000	11730000	189400000	25613000	141710000	159140000	47968000	163190000	378420000	149560000	224090000	0	327780000	85747000	310480000	141810000	480850000	38009000	337810000	41010000	191010000	79175000	399300000	276560000	369020000	0	13563000
O43581	O43581	3	3	3	Synaptotagmin-7	SYT7	O43581 Synaptotagmin-7 OS=Homo sapiens OX=9606 GN=SYT7 PE=1 SV=3	1	3	3	3	0	0	0	0	0	0	0	0	0	0	0	0	0	0	0	0	0	0	0	0	0	0	0	0	0	0	0	0	0	0	0	0	0	0	0	0	0	0
O43583	O43583	8	8	8	Density-regulated protein	DENR	O43583 Density-regulated protein OS=Homo sapiens OX=9606 GN=DENR PE=1 SV=2	1	8	8	8	127870000	97861000	104570000	89952000	148420000	100430000	128090000	92910000	143300000	82263000	99884000	74892000	119580000	86932000	130470000	67454000	135550000	77553000	109010000	92067000	114170000	92413000	130470000	103520000	124510000	86027000	94669000	83482000	119050000	95325000	86593000	84752000	78566000	101510000	98672000	64938000	125570000	100140000
O43592	O43592	27	27	27	Exportin-T	XPOT	O43592 Exportin-T OS=Homo sapiens OX=9606 GN=XPOT PE=1 SV=2	1	27	27	27	151620000	103010000	142580000	92609000	193500000	73795000	233210000	105170000	244010000	97198000	168850000	89779000	152290000	31659000	192490000	133660000	198880000	66047000	125110000	108620000	172090000	100700000	242930000	118270000	205920000	112280000	127220000	132240000	119080000	106760000	171160000	185570000	125860000	91076000	207750000	93259000	55094000	137820000
O43598	O43598	8	8	8	2-deoxynucleoside 5-phosphate N-hydrolase 1	DNPH1	O43598 2-deoxynucleoside 5-phosphate N-hydrolase 1 OS=Homo sapiens OX=9606 GN=DNPH1 PE=1 SV=1	1	8	8	8	379540000	453470000	384160000	516700000	649410000	359640000	404830000	399380000	515540000	559080000	570060000	547240000	283740000	449890000	584420000	345880000	494020000	252310000	484570000	450460000	575980000	421640000	480480000	469010000	608380000	522760000	390070000	437130000	201690000	466740000	422710000	487820000	2316700000	682670000	494010000	619710000	301260000	323130000
O43615	O43615	19	19	19	Mitochondrial import inner membrane translocase subunit TIM44	TIMM44	O43615 Mitochondrial import inner membrane translocase subunit TIM44 OS=Homo sapiens OX=9606 GN=TIMM44 PE=1 SV=2	1	19	19	19	270270000	159470000	267310000	185050000	277130000	203180000	318480000	219990000	271120000	154070000	346340000	188520000	172990000	178400000	324550000	195590000	285480000	165170000	225580000	248240000	325680000	225120000	340570000	244270000	298510000	280320000	255120000	231260000	238510000	246130000	248780000	198230000	157290000	233550000	251680000	216840000	100310000	117190000
O43617	O43617	6	6	6	Trafficking protein particle complex subunit 3	TRAPPC3	O43617 Trafficking protein particle complex subunit 3 OS=Homo sapiens OX=9606 GN=TRAPPC3 PE=1 SV=1	1	6	6	6	169390000	345240000	294480000	502580000	359890000	474340000	311400000	340150000	171890000	341820000	175740000	466500000	204670000	0	262440000	309020000	249720000	296530000	167120000	274480000	208360000	262080000	319550000	313120000	180140000	222890000	233540000	354720000	327660000	305860000	283680000	350480000	278250000	0	220030000	157320000	249610000	424960000
O43633	O43633	10	10	10	Charged multivesicular body protein 2a	CHMP2A	O43633 Charged multivesicular body protein 2a OS=Homo sapiens OX=9606 GN=CHMP2A PE=1 SV=1	1	10	10	10	93360000	95827000	110530000	135620000	111230000	78100000	126080000	115580000	86226000	147640000	121670000	97041000	86511000	103570000	128610000	99095000	109310000	73927000	149430000	136200000	103230000	101890000	67968000	98956000	0	112870000	106390000	101110000	141700000	92347000	95667000	119360000	123820000	122820000	0	89870000	97296000	93862000
O43639	O43639	13	12	12	Cytoplasmic protein NCK2	NCK2	O43639 Cytoplasmic protein NCK2 OS=Homo sapiens OX=9606 GN=NCK2 PE=1 SV=2	1	13	12	12	33323000	35829000	0	36917000	34134000	0	21660000	23147000	30426000	34113000	0	29907000	31282000	34669000	39213000	30293000	37122000	34027000	30720000	33684000	0	0	31881000	31226000	78212000	41246000	26327000	42959000	0	48104000	26522000	38590000	28333000	0	48841000	37583000	132930000	49113000
O43657	O43657	6	6	6	Tetraspanin-6	TSPAN6	O43657 Tetraspanin-6 OS=Homo sapiens OX=9606 GN=TSPAN6 PE=1 SV=1	1	6	6	6	102460000	0	94073000	0	40854000	0	70160000	0	125900000	101340000	77470000	0	0	0	104980000	57787000	100830000	0	142990000	114400000	66180000	0	161040000	0	95077000	82939000	83190000	0	0	113160000	109000000	109490000	50489000	0	126430000	118990000	0	82028000
O43660	O43660	20	20	20	Pleiotropic regulator 1	PLRG1	O43660 Pleiotropic regulator 1 OS=Homo sapiens OX=9606 GN=PLRG1 PE=1 SV=1	1	20	20	20	59786000	63543000	78802000	61816000	63695000	23941000	77861000	46976000	70414000	51239000	74090000	29757000	67488000	29223000	113330000	30317000	72660000	13099000	48124000	26036000	63546000	51755000	99065000	35021000	95054000	54770000	58920000	58618000	79781000	45889000	55112000	45373000	43097000	54456000	51676000	36231000	0	48132000
O43663	O43663	8	8	8	Protein regulator of cytokinesis 1	PRC1	O43663 Protein regulator of cytokinesis 1 OS=Homo sapiens OX=9606 GN=PRC1 PE=1 SV=2	1	8	8	8	0	0	0	0	0	0	0	0	40301000	0	0	0	0	0	0	0	0	0	29801000	0	32344000	0	0	0	32933000	0	0	0	52687000	0	0	0	0	0	0	0	0	0
O43665	O43665	8	8	8	Regulator of G-protein signaling 10	RGS10	O43665 Regulator of G-protein signaling 10 OS=Homo sapiens OX=9606 GN=RGS10 PE=1 SV=3	1	8	8	8	0	126330000	88962000	135210000	144890000	151250000	73453000	106970000	106770000	111910000	109330000	125270000	112250000	161110000	93358000	133470000	62824000	92666000	68616000	99694000	74673000	166080000	44327000	158710000	78472000	149200000	79075000	164230000	0	119360000	63609000	159690000	81278000	107100000	60454000	105560000	191510000	125060000
O43670	O43670	8	8	8	BUB3-interacting and GLEBS motif-containing protein ZNF207	ZNF207	O43670 BUB3-interacting and GLEBS motif-containing protein ZNF207 OS=Homo sapiens OX=9606 GN=ZNF207 PE=1 SV=1	1	8	8	8	214270000	188180000	247030000	193900000	274760000	208730000	373500000	239610000	379230000	212460000	334260000	198620000	238280000	205320000	246920000	84799000	254400000	170150000	351980000	201480000	290470000	220220000	336820000	201290000	394760000	236000000	285500000	201190000	335660000	245170000	266780000	190530000	210750000	254740000	223910000	157780000	121800000	160130000
O43674	O43674	7	7	7	NADH dehydrogenase [ubiquinone] 1 beta subcomplex subunit 5, mitochondrial	NDUFB5	O43674 NADH dehydrogenase [ubiquinone] 1 beta subcomplex subunit 5, mitochondrial OS=Homo sapiens OX=9606 GN=NDUFB5 PE=1 SV=1	1	7	7	7	237960000	274230000	196010000	286080000	160700000	257210000	144450000	216920000	106440000	323130000	163040000	336830000	127310000	257550000	155400000	267410000	184000000	104670000	199800000	390480000	193260000	250490000	220220000	291640000	126070000	229500000	245350000	261020000	127480000	290050000	155390000	244050000	116010000	305610000	175720000	257570000	0	163060000
O43676	O43676	3	3	3	NADH dehydrogenase [ubiquinone] 1 beta subcomplex subunit 3	NDUFB3	O43676 NADH dehydrogenase [ubiquinone] 1 beta subcomplex subunit 3 OS=Homo sapiens OX=9606 GN=NDUFB3 PE=1 SV=3	1	3	3	3	193210000	273120000	149060000	238020000	163200000	318490000	109740000	240890000	124610000	288860000	220980000	288750000	162870000	220070000	175380000	253050000	150420000	181790000	187000000	323570000	203040000	225220000	220990000	289560000	52878000	242520000	174890000	315480000	117400000	249270000	143060000	279420000	110490000	296790000	168370000	285900000	172940000	159820000
O43677	O43677	3	3	3	NADH dehydrogenase [ubiquinone] 1 subunit C1, mitochondrial	NDUFC1	O43677 NADH dehydrogenase [ubiquinone] 1 subunit C1, mitochondrial OS=Homo sapiens OX=9606 GN=NDUFC1 PE=1 SV=1	1	3	3	3	52967000	80664000	47669000	94851000	0	60897000	0	59652000	0	81556000	61465000	96282000	0	0	57771000	77707000	0	65501000	0	55863000	63924000	78886000	70736000	0	37195000	62837000	22431000	0	57632000	0	0	98194000	0	82289000	29029000	87998000	72826000	53379000
O43678;A6NJG2	O43678	5;1	5;1	5;1	NADH dehydrogenase [ubiquinone] 1 alpha subcomplex subunit 2	NDUFA2	O43678 NADH dehydrogenase [ubiquinone] 1 alpha subcomplex subunit 2 OS=Homo sapiens OX=9606 GN=NDUFA2 PE=1 SV=3	2	5	5	5	542880000	496610000	311980000	581630000	337990000	565500000	322370000	446120000	325630000	652780000	333270000	662800000	417770000	569640000	410610000	493740000	395260000	450880000	577620000	762870000	475900000	594700000	490440000	766870000	259900000	536070000	413840000	542910000	307640000	613040000	374340000	723490000	224480000	617140000	397920000	520540000	0	261420000
O43681	O43681	12	12	12	ATPase ASNA1	ASNA1	O43681 ATPase GET3 OS=Homo sapiens OX=9606 GN=GET3 PE=1 SV=2	1	12	12	12	101520000	154800000	146200000	145620000	191300000	121280000	167660000	153210000	208800000	145190000	202840000	152620000	162530000	118840000	208210000	136080000	138600000	137940000	156680000	132810000	154850000	122680000	155440000	107680000	152510000	136810000	144790000	129080000	234870000	133910000	172210000	121790000	127670000	116370000	153620000	127600000	154390000	113100000
O43684	O43684	15	15	15	Mitotic checkpoint protein BUB3	BUB3	O43684 Mitotic checkpoint protein BUB3 OS=Homo sapiens OX=9606 GN=BUB3 PE=1 SV=1	1	15	15	15	204250000	174140000	210540000	170580000	239570000	181480000	254460000	193930000	263800000	174390000	233640000	176230000	145360000	112260000	255530000	153080000	196380000	180910000	195560000	154270000	234800000	168490000	283460000	152640000	293180000	185660000	184710000	170150000	317130000	155820000	200860000	175130000	169360000	207180000	209210000	151150000	352910000	137230000
O43688	O43688	6	6	6	Lipid phosphate phosphohydrolase 2	PPAP2C	O43688 Phospholipid phosphatase 2 OS=Homo sapiens OX=9606 GN=PLPP2 PE=1 SV=1	1	6	6	6	100060000	48309000	67586000	38671000	52153000	65779000	98491000	59881000	60545000	0	64850000	0	43207000	0	59921000	0	31428000	0	49176000	39987000	110800000	0	80956000	39112000	73321000	33792000	71874000	69417000	123520000	0	35754000	0	43861000	38345000	93966000	31165000	0	0
O43704	O43704	17	17	17	Sulfotransferase family cytosolic 1B member 1	SULT1B1	O43704 Sulfotransferase family cytosolic 1B member 1 OS=Homo sapiens OX=9606 GN=SULT1B1 PE=1 SV=2	1	17	17	17	262920000	404740000	353070000	396040000	142660000	524650000	345190000	261310000	178440000	594650000	33518000	343170000	22800000	164720000	56816000	317110000	306650000	483380000	389740000	556920000	341460000	399420000	67121000	595490000	82281000	706130000	402780000	552760000	93020000	602390000	7905500	465440000	193210000	592580000	729070000	574210000	9865600	72545000
O43707	O43707	76	76	50	Alpha-actinin-4	ACTN4	O43707 Alpha-actinin-4 OS=Homo sapiens OX=9606 GN=ACTN4 PE=1 SV=2	1	76	76	50	3164600000	2743700000	3044300000	2790500000	2929000000	2814100000	2914600000	2691200000	3191900000	3002300000	2912700000	3124600000	3990700000	3122200000	2648200000	2906000000	3063500000	2998400000	2933300000	2815300000	2552200000	2824000000	2316100000	3033900000	3302700000	2906000000	3546800000	3242300000	2631900000	2616600000	3992300000	3039700000	3171200000	2754800000	3446400000	2701800000	3712700000	3732000000
O43708	O43708	8	8	8	Maleylacetoacetate isomerase	GSTZ1	O43708 Maleylacetoacetate isomerase OS=Homo sapiens OX=9606 GN=GSTZ1 PE=1 SV=3	1	8	8	8	68432000	89388000	94445000	84894000	42438000	93322000	82895000	90061000	58340000	102550000	58488000	85143000	48375000	61913000	20938000	82035000	107160000	114950000	95047000	110380000	83373000	63395000	40918000	69906000	37851000	77917000	99426000	76214000	319410000	124520000	72106000	128400000	39899000	103170000	89044000	97959000	38981000	46461000
O43709	O43709	6	6	6	Probable 18S rRNA (guanine-N(7))-methyltransferase	WBSCR22	O43709 Probable 18S rRNA (guanine-N(7))-methyltransferase OS=Homo sapiens OX=9606 GN=BUD23 PE=1 SV=2	1	6	6	6	38615000	0	39544000	0	17787000	0	41833000	0	23502000	0	58565000	0	24158000	0	42360000	0	0	0	22488000	20569000	26947000	0	41747000	0	29565000	0	15583000	0	43291000	0	40122000	0	31862000	0	17347000	0	0	0
O43715	O43715	4	4	4	TP53-regulated inhibitor of apoptosis 1	TRIAP1	O43715 TP53-regulated inhibitor of apoptosis 1 OS=Homo sapiens OX=9606 GN=TRIAP1 PE=1 SV=1	1	4	4	4	18467000	0	22507000	0	21437000	0	48299000	0	28819000	17139000	22676000	0	20273000	0	31385000	0	26664000	0	29508000	0	40528000	0	22815000	0	30096000	0	39675000	0	0	0	0	0	0	0	17755000	0	0	0
O43716	O43716	6	6	6	Glutamyl-tRNA(Gln) amidotransferase subunit C, mitochondrial	GATC	O43716 Glutamyl-tRNA(Gln) amidotransferase subunit C, mitochondrial OS=Homo sapiens OX=9606 GN=GATC PE=1 SV=1	1	6	6	6	0	0	35157000	0	26409000	0	37224000	27521000	27653000	25701000	0	0	0	0	0	22146000	0	0	0	0	31627000	0	30390000	0	30264000	0	34340000	0	0	0	0	0	24164000	0	0	0	0	0
O43719	O43719	29	29	29	HIV Tat-specific factor 1	HTATSF1	O43719 HIV Tat-specific factor 1 OS=Homo sapiens OX=9606 GN=HTATSF1 PE=1 SV=1	1	29	29	29	289210000	60962000	162940000	52830000	131990000	81395000	143100000	91335000	654390000	111410000	407470000	0	115850000	47177000	160660000	48260000	230730000	0	117630000	107390000	267630000	154990000	282480000	89110000	201690000	112590000	247550000	95664000	576150000	147400000	99189000	53496000	149390000	125840000	157330000	89916000	0	54001000
O43731	O43731	3	3	3	ER lumen protein-retaining receptor 3	KDELR3	O43731 ER lumen protein-retaining receptor 3 OS=Homo sapiens OX=9606 GN=KDELR3 PE=1 SV=1	1	3	3	3	27077000	0	0	0	0	0	0	0	0	16257000	0	0	0	0	16747000	0	0	0	0	0	0	0	0	0	0	0	0	0	0	0	0	0	0	0	0	0	0	0
O43741	O43741	7	6	6	5-AMP-activated protein kinase subunit beta-2	PRKAB2	O43741 5-AMP-activated protein kinase subunit beta-2 OS=Homo sapiens OX=9606 GN=PRKAB2 PE=1 SV=1	1	7	6	6	27703000	34413000	19128000	0	0	0	0	0	30622000	0	0	0	0	66625000	0	28877000	23403000	0	12558000	31611000	22801000	24540000	0	29047000	18790000	20819000	0	0	0	20388000	0	0	0	19349000	15330000	17520000	140310000	50333000
O43745	O43745	8	8	8	Calcineurin B homologous protein 2	CHP2	O43745 Calcineurin B homologous protein 2 OS=Homo sapiens OX=9606 GN=CHP2 PE=1 SV=3	1	8	8	8	0	45144000	0	47887000	0	55440000	0	0	19287000	18119000	0	44231000	0	0	0	27421000	0	76293000	14709000	35840000	27864000	30179000	0	42758000	0	38899000	0	39262000	0	29414000	0	55646000	0	57521000	17810000	41020000	0	0
O43747	O43747	30	30	30	AP-1 complex subunit gamma-1	AP1G1	O43747 AP-1 complex subunit gamma-1 OS=Homo sapiens OX=9606 GN=AP1G1 PE=1 SV=5	1	30	30	30	180920000	158190000	144300000	157770000	143920000	168000000	143110000	152550000	151080000	165920000	127440000	187490000	122720000	120580000	154370000	189420000	148320000	133090000	149450000	144520000	135230000	178830000	150550000	158990000	134190000	155680000	144630000	152620000	77806000	164900000	114040000	171160000	106520000	151190000	176280000	166770000	37980000	83790000
O43752	O43752	7	7	7	Syntaxin-6	STX6	O43752 Syntaxin-6 OS=Homo sapiens OX=9606 GN=STX6 PE=1 SV=1	1	7	7	7	49971000	0	27746000	0	26527000	0	31903000	0	41297000	34105000	30712000	0	25942000	0	0	0	28900000	0	17554000	0	26922000	29995000	37478000	0	38768000	0	30304000	24037000	35307000	32009000	0	0	23747000	0	25341000	0	0	35094000
O43759	O43759	2	2	2	Synaptogyrin-1	SYNGR1	O43759 Synaptogyrin-1 OS=Homo sapiens OX=9606 GN=SYNGR1 PE=1 SV=2	1	2	2	2	0	0	0	0	0	0	0	0	0	0	0	0	0	0	0	0	0	0	0	0	0	0	0	0	0	0	0	0	0	0	0	0	0	0	0	0	0	0
O43760	O43760	6	6	6	Synaptogyrin-2	SYNGR2	O43760 Synaptogyrin-2 OS=Homo sapiens OX=9606 GN=SYNGR2 PE=1 SV=1	1	6	6	6	0	332080000	236040000	287310000	192920000	286190000	296200000	507310000	779090000	380040000	468000000	383650000	344520000	234970000	137940000	330030000	211190000	192590000	393200000	351170000	439980000	430510000	320530000	300670000	340480000	168000000	293800000	244440000	290240000	314220000	386820000	373210000	220680000	175840000	312500000	221070000	0	362980000
O43765	O43765	9	9	9	Small glutamine-rich tetratricopeptide repeat-containing protein alpha	SGTA	O43765 Small glutamine-rich tetratricopeptide repeat-containing protein alpha OS=Homo sapiens OX=9606 GN=SGTA PE=1 SV=1	1	9	9	9	120640000	73467000	105400000	59895000	93111000	74568000	94762000	104420000	116070000	85578000	106570000	70723000	113210000	74928000	104040000	74826000	107200000	71395000	90971000	79234000	116880000	61168000	144330000	97248000	138240000	59777000	93961000	97622000	67326000	62108000	115840000	74235000	84283000	81735000	122290000	91280000	77764000	37644000
O43766	O43766	3	3	3	Lipoyl synthase, mitochondrial	LIAS	O43766 Lipoyl synthase, mitochondrial OS=Homo sapiens OX=9606 GN=LIAS PE=2 SV=3	1	3	3	3	0	0	0	0	0	0	0	0	18160000	0	0	0	0	0	0	0	0	0	0	26894000	0	0	0	0	0	0	0	0	0	0	0	0	0	0	0	0	0	0
O43768	O43768	6	6	5	Alpha-endosulfine	ENSA	O43768 Alpha-endosulfine OS=Homo sapiens OX=9606 GN=ENSA PE=1 SV=1	1	6	6	5	145540000	0	0	0	0	0	71286000	0	64412000	0	78947000	0	63108000	0	80235000	0	51406000	0	49036000	0	90710000	0	127550000	0	79242000	27433000	0	0	55865000	41655000	60839000	66821000	0	0	65520000	0	0	0
O43772	O43772	17	17	17	Mitochondrial carnitine/acylcarnitine carrier protein	SLC25A20	O43772 Mitochondrial carnitine/acylcarnitine carrier protein OS=Homo sapiens OX=9606 GN=SLC25A20 PE=1 SV=1	1	17	17	17	57653000	104840000	48127000	109080000	43103000	118440000	79451000	117490000	93191000	123460000	59395000	112780000	51226000	77598000	79757000	134670000	62197000	293590000	105220000	131110000	46013000	136240000	45952000	102800000	84290000	112640000	82795000	101970000	48250000	138690000	39467000	137250000	113440000	140860000	100520000	129330000	0	106070000
O43776	O43776	20	20	20	Asparagine--tRNA ligase, cytoplasmic	NARS	O43776 Asparagine--tRNA ligase, cytoplasmic OS=Homo sapiens OX=9606 GN=NARS1 PE=1 SV=1	1	20	20	20	189880000	300700000	367170000	323020000	317050000	335220000	484800000	342010000	221530000	287230000	219730000	264020000	187050000	199110000	240130000	277280000	283530000	264610000	280580000	309820000	410840000	313890000	266530000	315220000	240710000	308280000	352630000	311260000	384380000	288510000	155700000	315150000	246940000	326790000	308680000	285070000	171250000	138860000
O43795	O43795	39	35	34	Unconventional myosin-Ib	MYO1B	O43795 Unconventional myosin-Ib OS=Homo sapiens OX=9606 GN=MYO1B PE=1 SV=3	1	39	35	34	276780000	138570000	177330000	131020000	241160000	195560000	178180000	194770000	134810000	148080000	205100000	139470000	98522000	76931000	196000000	123750000	230370000	128620000	164560000	129410000	137700000	133730000	193590000	138130000	167180000	151850000	195380000	155810000	340330000	136170000	129510000	146970000	188220000	156410000	174700000	155170000	0	140550000
O43805	O43805	2	2	2	Sjoegren syndrome nuclear autoantigen 1	SSNA1	O43805 Sjoegren syndrome nuclear autoantigen 1 OS=Homo sapiens OX=9606 GN=SSNA1 PE=1 SV=2	1	2	2	2	0	0	0	0	0	0	0	0	0	0	0	0	0	0	0	0	0	0	0	0	0	0	0	0	0	0	0	0	0	0	20472000	0	0	0	0	0	0	0
O43808	O43808	5	5	5	Peroxisomal membrane protein PMP34	SLC25A17	O43808 Peroxisomal membrane protein PMP34 OS=Homo sapiens OX=9606 GN=SLC25A17 PE=1 SV=1	1	5	5	5	0	0	0	0	0	0	0	0	0	0	0	0	0	0	0	0	0	0	0	0	0	0	0	0	0	0	0	0	0	0	0	0	0	0	0	0	0	0
O43809	O43809	14	14	14	Cleavage and polyadenylation specificity factor subunit 5	NUDT21	O43809 Cleavage and polyadenylation specificity factor subunit 5 OS=Homo sapiens OX=9606 GN=NUDT21 PE=1 SV=1	1	14	14	14	235400000	211930000	235680000	208950000	260340000	241160000	262440000	245880000	278290000	198530000	300970000	223990000	207400000	219470000	332970000	208730000	301300000	211710000	260050000	195840000	325130000	194030000	313870000	212980000	338200000	212400000	259690000	251600000	284650000	212320000	272920000	220660000	245090000	245930000	302650000	173270000	102530000	188840000
O43813	O43813	13	13	13	LanC-like protein 1	LANCL1	O43813 Glutathione S-transferase LANCL1 OS=Homo sapiens OX=9606 GN=LANCL1 PE=1 SV=1	1	13	13	13	94732000	142160000	89857000	107880000	111280000	100470000	91057000	65076000	170340000	132390000	27604000	120880000	147200000	203570000	141610000	119540000	170620000	179020000	155180000	71578000	181380000	79723000	120660000	87893000	182950000	0	99108000	0	0	96593000	142330000	71054000	146380000	113430000	146000000	145080000	227630000	98923000
O43815	O43815	30	30	29	Striatin	STRN	O43815 Striatin OS=Homo sapiens OX=9606 GN=STRN PE=1 SV=4	1	30	30	29	158130000	74160000	75119000	97858000	108800000	48586000	104280000	74714000	93289000	112680000	90271000	102250000	60691000	46473000	119880000	90821000	79365000	61979000	105560000	76224000	82422000	101310000	90201000	104900000	124330000	90662000	95411000	83666000	120920000	91949000	70170000	80667000	71275000	92579000	71870000	88982000	59496000	104440000
O43818	O43818	12	12	12	U3 small nucleolar RNA-interacting protein 2	RRP9	O43818 U3 small nucleolar RNA-interacting protein 2 OS=Homo sapiens OX=9606 GN=RRP9 PE=1 SV=1	1	12	12	12	87524000	18424000	67358000	57139000	98166000	0	85201000	56059000	65831000	96831000	90937000	65752000	54669000	66328000	95083000	48558000	57809000	0	52907000	39578000	67891000	0	109510000	0	136550000	35667000	54207000	21524000	91142000	23315000	23959000	0	37433000	32209000	49507000	23112000	39960000	22544000
O43819	O43819	9	9	9	Protein SCO2 homolog, mitochondrial	SCO2	O43819 Protein SCO2 homolog, mitochondrial OS=Homo sapiens OX=9606 GN=SCO2 PE=1 SV=3	1	9	9	9	112040000	154380000	73879000	224190000	0	0	92716000	142290000	155240000	138240000	151440000	0	66478000	115660000	132730000	126550000	0	161470000	81076000	110000000	108370000	0	86788000	0	69552000	114760000	126140000	182700000	87984000	179380000	0	217580000	100290000	245160000	0	67090000	0	76335000
O43823	O43823	6	6	6	A-kinase anchor protein 8	AKAP8	O43823 A-kinase anchor protein 8 OS=Homo sapiens OX=9606 GN=AKAP8 PE=1 SV=1	1	6	6	6	23121000	0	0	0	28969000	0	50039000	36103000	33654000	0	49203000	0	31340000	0	55679000	0	28670000	0	32725000	0	46170000	29750000	42619000	23637000	44428000	45582000	41817000	19714000	43920000	27555000	26594000	0	28733000	11509000	38828000	0	0	0
O43824	O43824	11	11	11	Putative GTP-binding protein 6	GTPBP6	O43824 Putative GTP-binding protein 6 OS=Homo sapiens OX=9606 GN=GTPBP6 PE=2 SV=4	1	11	11	11	54708000	0	0	42679000	46157000	0	36985000	0	63832000	0	49498000	0	0	0	0	0	0	41042000	0	0	0	0	39097000	0	41908000	0	31024000	0	35832000	0	0	45173000	0	70829000	0	0	0	0
O43826	O43826	4	4	4	Glucose-6-phosphate translocase	SLC37A4	O43826 Glucose-6-phosphate exchanger SLC37A4 OS=Homo sapiens OX=9606 GN=SLC37A4 PE=1 SV=1	1	4	4	4	0	0	0	0	0	219260000	58048000	0	0	0	0	0	0	0	0	64215000	0	251380000	0	97867000	0	0	0	61146000	62129000	0	0	0	0	0	0	0	0	0	0	0	0	0
O43837	O43837	18	18	18	Isocitrate dehydrogenase [NAD] subunit beta, mitochondrial	IDH3B	O43837 Isocitrate dehydrogenase [NAD] subunit beta, mitochondrial OS=Homo sapiens OX=9606 GN=IDH3B PE=1 SV=2	1	18	18	18	186540000	180170000	105620000	157320000	124180000	151530000	122920000	147270000	113050000	186580000	153960000	183780000	90753000	137790000	165340000	157190000	151380000	216530000	147110000	182720000	134390000	174270000	165370000	184350000	113120000	197800000	163840000	148660000	90999000	183200000	117630000	181110000	165280000	197610000	137780000	173970000	111680000	119590000
O43847	O43847	33	33	33	Nardilysin	NRD1	O43847 Nardilysin OS=Homo sapiens OX=9606 GN=NRDC PE=1 SV=3	1	33	33	33	147510000	87854000	105660000	91327000	171160000	47058000	195360000	130130000	140140000	67863000	143580000	94710000	102980000	77082000	157340000	129720000	111490000	31866000	102210000	45758000	123840000	77669000	171980000	61326000	122180000	86874000	110510000	86285000	118500000	62272000	116140000	25257000	144290000	26216000	107440000	44587000	82002000	90808000
O43852	O43852	16	16	16	Calumenin	CALU	O43852 Calumenin OS=Homo sapiens OX=9606 GN=CALU PE=1 SV=2	1	16	16	16	732400000	421600000	613970000	513720000	538770000	304190000	642250000	652330000	678040000	396130000	713530000	401350000	1001600000	596330000	683860000	368220000	671430000	125190000	477390000	350060000	510930000	508420000	554360000	429240000	723590000	419330000	667480000	420100000	588290000	582170000	1292400000	347990000	651730000	376220000	654870000	333270000	1021800000	720710000
O43854	O43854	8	8	8	EGF-like repeat and discoidin I-like domain-containing protein 3	EDIL3	O43854 EGF-like repeat and discoidin I-like domain-containing protein 3 OS=Homo sapiens OX=9606 GN=EDIL3 PE=1 SV=1	1	8	8	8	0	0	0	0	0	0	0	0	0	0	0	0	0	0	0	0	0	0	0	0	0	0	0	0	0	0	0	0	0	0	0	0	0	0	0	0	0	27562000
O43865	O43865	24	24	12	Putative adenosylhomocysteinase 2	AHCYL1	O43865 S-adenosylhomocysteine hydrolase-like protein 1 OS=Homo sapiens OX=9606 GN=AHCYL1 PE=1 SV=2	1	24	24	12	299000000	351600000	246610000	369280000	230720000	563010000	231350000	353640000	257240000	602410000	223290000	547660000	158870000	249470000	182150000	479510000	302490000	225560000	405280000	525700000	256560000	383930000	203540000	576950000	146740000	322360000	272900000	337560000	54067000	401300000	151660000	435280000	247150000	449040000	415190000	464840000	114010000	151990000
O43866	O43866	12	12	12	CD5 antigen-like	CD5L	O43866 CD5 antigen-like OS=Homo sapiens OX=9606 GN=CD5L PE=1 SV=1	1	12	12	12	87052000	85579000	123420000	96458000	96774000	114600000	46871000	170970000	0	0	120080000	67820000	74077000	97873000	52564000	107690000	77356000	98249000	0	77309000	75064000	179440000	70280000	165240000	66882000	88910000	56708000	71271000	89114000	124290000	0	123880000	128920000	60106000	74699000	118540000	236010000	157230000
O43895	O43895	12	12	12	Xaa-Pro aminopeptidase 2	XPNPEP2	O43895 Xaa-Pro aminopeptidase 2 OS=Homo sapiens OX=9606 GN=XPNPEP2 PE=1 SV=3	1	12	12	12	0	0	0	0	0	3780100	0	0	0	0	0	0	0	0	0	3129800	0	80154000	0	0	0	0	0	0	0	0	0	0	0	0	0	0	0	0	0	0	0	0
O43896	O43896	16	15	11	Kinesin-like protein KIF1C	KIF1C	O43896 Kinesin-like protein KIF1C OS=Homo sapiens OX=9606 GN=KIF1C PE=1 SV=3	1	16	15	11	0	0	0	0	0	0	0	0	0	0	0	0	0	0	200780000	0	0	0	0	0	0	0	0	0	0	0	0	0	0	0	0	0	0	0	0	0	0	0
O43913	O43913	8	8	8	Origin recognition complex subunit 5	ORC5	O43913 Origin recognition complex subunit 5 OS=Homo sapiens OX=9606 GN=ORC5 PE=1 SV=1	1	8	8	8	28694000	0	30134000	0	44458000	0	27105000	0	25868000	0	28104000	76535000	0	0	43046000	18336000	32768000	0	37670000	0	24126000	22592000	54068000	0	41641000	0	22016000	0	40466000	0	31147000	0	13879000	0	27871000	0	0	0
O43920	O43920	6	6	6	NADH dehydrogenase [ubiquinone] iron-sulfur protein 5	NDUFS5	O43920 NADH dehydrogenase [ubiquinone] iron-sulfur protein 5 OS=Homo sapiens OX=9606 GN=NDUFS5 PE=1 SV=3	1	6	6	6	300160000	282290000	195790000	265070000	206540000	268720000	136250000	279910000	188960000	387360000	219010000	274210000	218060000	231090000	247730000	239470000	294760000	224750000	333550000	296490000	324450000	237050000	299080000	249450000	291970000	203520000	297330000	218190000	93415000	318470000	268400000	386350000	155040000	569710000	252970000	487970000	303880000	202910000
O43924	O43924	4	4	4	Retinal rod rhodopsin-sensitive cGMP 3,5-cyclic phosphodiesterase subunit delta	PDE6D	O43924 Retinal rod rhodopsin-sensitive cGMP 3,5-cyclic phosphodiesterase subunit delta OS=Homo sapiens OX=9606 GN=PDE6D PE=1 SV=1	1	4	4	4	37563000	36811000	24117000	33878000	25633000	32600000	33390000	30021000	31581000	31397000	0	34181000	39431000	0	0	44553000	26500000	28120000	30866000	31377000	32333000	28469000	0	34562000	32941000	26460000	23377000	31658000	41005000	0	29673000	31159000	24257000	11261000	30644000	31112000	0	22853000
O43929;Q96NJ5	O43929	10;1	10;1	6;1	Origin recognition complex subunit 4	ORC4	O43929 Origin recognition complex subunit 4 OS=Homo sapiens OX=9606 GN=ORC4 PE=1 SV=2	2	10	10	6	534240000	316840000	390010000	1429100000	692730000	0	318620000	0	279110000	1517400000	447720000	1504400000	208680000	1510300000	647780000	0	457350000	0	311570000	253870000	284280000	0	656890000	0	434150000	201470000	282980000	0	856290000	0	369170000	0	314480000	349570000	284090000	498680000	0	238630000
O43933	O43933	13	13	13	Peroxisome biogenesis factor 1	PEX1	O43933 Peroxisome biogenesis factor 1 OS=Homo sapiens OX=9606 GN=PEX1 PE=1 SV=1	1	13	13	13	18115000	0	0	0	0	0	12072000	0	9774000	0	0	0	0	0	0	0	0	0	0	0	0	0	11763000	0	0	0	0	0	0	0	0	0	0	0	13377000	0	0	0
O60216	O60216	25	25	23	Double-strand-break repair protein rad21 homolog	RAD21	O60216 Double-strand-break repair protein rad21 homolog OS=Homo sapiens OX=9606 GN=RAD21 PE=1 SV=2	1	25	25	23	59668000	65441000	80711000	70349000	72817000	49779000	69267000	67626000	76680000	64200000	82374000	79475000	61449000	40478000	86122000	59332000	86678000	46286000	65644000	55689000	76285000	61362000	90468000	62141000	84942000	70708000	57984000	51982000	76276000	55641000	83774000	48949000	57854000	67201000	62070000	39276000	0	52884000
O60218	O60218	23	23	11	Aldo-keto reductase family 1 member B10	AKR1B10	O60218 Aldo-keto reductase family 1 member B10 OS=Homo sapiens OX=9606 GN=AKR1B10 PE=1 SV=2	1	23	23	11	209510000	203630000	192740000	336830000	175140000	662080000	125390000	137500000	97259000	315850000	4604600	237380000	25534000	101490000	28501000	188080000	306820000	1991000000	148370000	366040000	273310000	228300000	127560000	320290000	45138000	638240000	220650000	611660000	246760000	102170000	17388000	139670000	622790000	767310000	347250000	353350000	0	12369000
O60220	O60220	5	5	5	Mitochondrial import inner membrane translocase subunit Tim8 A	TIMM8A	O60220 Mitochondrial import inner membrane translocase subunit Tim8 A OS=Homo sapiens OX=9606 GN=TIMM8A PE=1 SV=1	1	5	5	5	78299000	77759000	98776000	78148000	106750000	0	87538000	48535000	122010000	95064000	186030000	61202000	55722000	49040000	107460000	97302000	231970000	0	77609000	109510000	95597000	86925000	92101000	0	0	0	187420000	88201000	77390000	0	0	93178000	0	95009000	55634000	0	0	73690000
O60229	O60229	18	18	16	Kalirin	KALRN	O60229 Kalirin OS=Homo sapiens OX=9606 GN=KALRN PE=1 SV=3	1	18	18	16	22496000	16937000	0	0	21598000	0	17090000	0	0	0	0	0	0	0	14672000	0	0	36463000	0	0	0	0	0	0	0	24520000	29885000	0	0	0	17882000	17836000	0	19484000	24014000	0	0	0
O60231	O60231	24	23	23	Putative pre-mRNA-splicing factor ATP-dependent RNA helicase DHX16	DHX16	O60231 Pre-mRNA-splicing factor ATP-dependent RNA helicase DHX16 OS=Homo sapiens OX=9606 GN=DHX16 PE=1 SV=2	1	24	23	23	109350000	151080000	177490000	205010000	213900000	156060000	141120000	199940000	51528000	130430000	328390000	110230000	90555000	164520000	182260000	186830000	126050000	100810000	167150000	139610000	147230000	134400000	301800000	141210000	147460000	33588000	124220000	122830000	345580000	137210000	102540000	142680000	113280000	57864000	111700000	105400000	0	219360000
O60232	O60232	10	10	10	Sjoegren syndrome/scleroderma autoantigen 1	SSSCA1	O60232 Protein ZNRD2 OS=Homo sapiens OX=9606 GN=ZNRD2 PE=1 SV=1	1	10	10	10	0	0	0	0	64473000	0	62459000	0	0	0	0	0	36526000	0	64052000	0	60974000	0	42391000	0	36251000	0	48443000	0	52121000	0	18180000	0	0	0	47855000	0	64751000	0	31030000	0	75108000	45927000
O60234	O60234	7	5	5	Glia maturation factor gamma	GMFG	O60234 Glia maturation factor gamma OS=Homo sapiens OX=9606 GN=GMFG PE=1 SV=1	1	7	5	5	0	92533000	89725000	107150000	130550000	80325000	100660000	121720000	57037000	0	61888000	85616000	84549000	0	120050000	118660000	95385000	113770000	91160000	0	73459000	112690000	88767000	79992000	92399000	75324000	69606000	60853000	102770000	76606000	66173000	72246000	108550000	113290000	64792000	98131000	0	171390000
O60237	O60237	8	7	7	Protein phosphatase 1 regulatory subunit 12B	PPP1R12B	O60237 Protein phosphatase 1 regulatory subunit 12B OS=Homo sapiens OX=9606 GN=PPP1R12B PE=1 SV=2	1	8	7	7	0	77659000	0	0	34801000	0	39145000	0	18533000	54491000	0	20099000	81414000	226270000	0	100070000	0	0	0	0	0	0	0	0	13778000	0	0	0	0	0	81406000	54633000	0	0	0	0	1241700000	164280000
O60240	O60240	20	20	20	Perilipin-1	PLIN1	O60240 Perilipin-1 OS=Homo sapiens OX=9606 GN=PLIN1 PE=1 SV=2	1	20	20	20	0	0	0	0	0	202170000	0	81670000	0	0	0	23954000	0	150800000	0	160000000	0	171430000	0	0	0	0	0	25309000	0	0	0	81833000	0	0	0	0	0	0	0	0	0	0
O60244	O60244	16	16	16	Mediator of RNA polymerase II transcription subunit 14	MED14	O60244 Mediator of RNA polymerase II transcription subunit 14 OS=Homo sapiens OX=9606 GN=MED14 PE=1 SV=2	1	16	16	16	0	0	16554000	0	0	0	13908000	0	0	0	20602000	0	0	0	0	0	0	0	0	0	0	0	14199000	0	16694000	0	0	0	0	0	0	0	0	0	0	0	0	0
O60256	O60256	16	16	15	Phosphoribosyl pyrophosphate synthase-associated protein 2	PRPSAP2	O60256 Phosphoribosyl pyrophosphate synthase-associated protein 2 OS=Homo sapiens OX=9606 GN=PRPSAP2 PE=1 SV=1	1	16	16	15	178610000	178690000	128940000	149850000	123210000	126220000	132760000	132360000	105890000	137790000	99711000	165240000	93382000	139930000	89717000	154440000	126080000	87713000	131150000	137700000	120850000	182070000	100690000	162670000	102060000	158260000	107060000	139270000	183140000	148140000	77564000	180100000	120150000	133440000	123970000	170120000	87389000	120200000
O60262	O60262	4	4	4	Guanine nucleotide-binding protein G(I)/G(S)/G(O) subunit gamma-7	GNG7	O60262 Guanine nucleotide-binding protein G(I)/G(S)/G(O) subunit gamma-7 OS=Homo sapiens OX=9606 GN=GNG7 PE=1 SV=1	1	4	4	4	96857000	119350000	48194000	79121000	94342000	151270000	68093000	109260000	0	94318000	0	121750000	42591000	170100000	0	109970000	113490000	181300000	42589000	76317000	0	146660000	0	135730000	0	0	0	104280000	0	0	0	168440000	79012000	150250000	0	134290000	0	83771000
O60264	O60264	41	41	28	SWI/SNF-related matrix-associated actin-dependent regulator of chromatin subfamily A member 5	SMARCA5	O60264 SWI/SNF-related matrix-associated actin-dependent regulator of chromatin subfamily A member 5 OS=Homo sapiens OX=9606 GN=SMARCA5 PE=1 SV=1	1	41	41	28	89590000	72441000	112650000	82220000	85984000	91605000	120650000	96092000	81923000	62402000	139010000	58389000	74515000	16958000	104220000	83085000	90435000	60623000	81589000	63766000	92389000	69476000	120730000	72517000	107730000	85077000	74969000	75866000	168200000	65985000	78999000	64424000	76349000	90499000	82097000	67858000	0	57553000
O60266	O60266	2	2	2	Adenylate cyclase type 3	ADCY3	O60266 Adenylate cyclase type 3 OS=Homo sapiens OX=9606 GN=ADCY3 PE=1 SV=3	1	2	2	2	0	0	0	0	0	0	0	0	0	0	0	0	0	0	0	0	0	0	0	0	0	0	0	0	0	0	0	0	0	0	0	0	0	0	0	0	0	0
O60268	O60268	2	2	2	Uncharacterized protein KIAA0513	KIAA0513	O60268 Uncharacterized protein KIAA0513 OS=Homo sapiens OX=9606 GN=KIAA0513 PE=1 SV=1	1	2	2	2	0	0	0	0	0	0	0	0	0	0	0	0	0	0	0	0	0	0	0	0	0	0	0	0	0	0	0	0	0	0	0	0	0	0	0	0	0	0
O60271;Q9UPT6	O60271	40;6	40;6	40;6	C-Jun-amino-terminal kinase-interacting protein 4	SPAG9	O60271 C-Jun-amino-terminal kinase-interacting protein 4 OS=Homo sapiens OX=9606 GN=SPAG9 PE=1 SV=4	2	40	40	40	77061000	75174000	75893000	78212000	72688000	57331000	106470000	67956000	108490000	62371000	98667000	36408000	99677000	58683000	53488000	74299000	79976000	71456000	78886000	86230000	75850000	87782000	121040000	86688000	109560000	84430000	79717000	97546000	94898000	74055000	109030000	60239000	117090000	73778000	81643000	51689000	50476000	62673000
O60282	O60282	17	6	5	Kinesin heavy chain isoform 5C	KIF5C	O60282 Kinesin heavy chain isoform 5C OS=Homo sapiens OX=9606 GN=KIF5C PE=1 SV=1	1	17	6	5	0	0	0	0	0	0	0	0	0	0	0	0	0	0	0	0	0	0	0	0	0	0	0	0	0	0	0	0	0	0	0	0	0	0	0	0	0	0
O60287	O60287	30	30	30	Nucleolar pre-ribosomal-associated protein 1	URB1	O60287 Nucleolar pre-ribosomal-associated protein 1 OS=Homo sapiens OX=9606 GN=URB1 PE=1 SV=4	1	30	30	30	66567000	0	42850000	0	33160000	0	70981000	0	42405000	0	62901000	0	0	0	47838000	0	41132000	0	0	0	41579000	0	64199000	0	47423000	0	25214000	0	41638000	0	42484000	0	0	0	36019000	0	35074000	0
O60292	O60292	19	19	19	Signal-induced proliferation-associated 1-like protein 3	SIPA1L3	O60292 Signal-induced proliferation-associated 1-like protein 3 OS=Homo sapiens OX=9606 GN=SIPA1L3 PE=1 SV=3	1	19	19	19	0	0	0	0	0	0	0	0	0	0	0	0	0	0	0	0	0	0	0	0	7867900	0	0	0	0	0	0	0	0	0	0	0	0	0	0	0	0	0
O60293	O60293	5	5	5	Zinc finger C3H1 domain-containing protein	ZFC3H1	O60293 Zinc finger C3H1 domain-containing protein OS=Homo sapiens OX=9606 GN=ZFC3H1 PE=1 SV=3	1	5	5	5	0	0	0	0	0	0	0	0	0	0	0	0	0	0	0	0	0	0	0	0	0	0	0	0	0	0	0	0	0	0	0	0	0	0	0	0	0	0
O60306	O60306	42	42	41	Intron-binding protein aquarius	AQR	O60306 RNA helicase aquarius OS=Homo sapiens OX=9606 GN=AQR PE=1 SV=4	1	42	42	41	185220000	189200000	193260000	195850000	146720000	209990000	243280000	188210000	206710000	186130000	223840000	175910000	113780000	204760000	454410000	164180000	201720000	88004000	174610000	109860000	254960000	160860000	270600000	43776000	250930000	129300000	198820000	144600000	356610000	98299000	156440000	128670000	231110000	101440000	161200000	144150000	221190000	124760000
O60313	O60313	44	44	44	Dynamin-like 120 kDa protein, mitochondrial;Dynamin-like 120 kDa protein, form S1	OPA1	O60313 Dynamin-like 120 kDa protein, mitochondrial OS=Homo sapiens OX=9606 GN=OPA1 PE=1 SV=3	1	44	44	44	271520000	176150000	135170000	149070000	167680000	157490000	136660000	146440000	170820000	162980000	163790000	161730000	115590000	173510000	150270000	168540000	143650000	156050000	146110000	156470000	167940000	153170000	126880000	154640000	167150000	156040000	178020000	157000000	145950000	139630000	171860000	185830000	198270000	147540000	124950000	144700000	139410000	145900000
O60318	O60318	9	9	9	Germinal-center associated nuclear protein	MCM3AP	O60318 Germinal-center associated nuclear protein OS=Homo sapiens OX=9606 GN=MCM3AP PE=1 SV=2	1	9	9	9	0	0	0	0	0	0	0	0	0	0	0	0	0	0	0	0	0	0	0	0	0	0	0	0	0	0	0	0	0	0	0	0	0	0	0	0	0	0
O60331	O60331	4	4	3	Phosphatidylinositol 4-phosphate 5-kinase type-1 gamma	PIP5K1C	O60331 Phosphatidylinositol 4-phosphate 5-kinase type-1 gamma OS=Homo sapiens OX=9606 GN=PIP5K1C PE=1 SV=2	1	4	4	3	0	0	0	0	0	0	0	0	0	0	0	0	0	0	0	0	0	0	0	0	0	0	0	0	0	0	0	0	0	0	0	0	0	0	0	0	0	0
O60333	O60333	14	10	9	Kinesin-like protein KIF1B	KIF1B	O60333 Kinesin-like protein KIF1B OS=Homo sapiens OX=9606 GN=KIF1B PE=1 SV=5	1	14	10	9	0	0	0	0	0	0	0	0	0	0	0	0	0	0	0	0	0	0	0	0	0	0	0	0	0	0	0	0	0	0	0	0	0	0	0	0	0	0
O60341	O60341	23	23	23	Lysine-specific histone demethylase 1A	KDM1A	O60341 Lysine-specific histone demethylase 1A OS=Homo sapiens OX=9606 GN=KDM1A PE=1 SV=2	1	23	23	23	66831000	39559000	58511000	35217000	62421000	46707000	52450000	46045000	40048000	36983000	54135000	35540000	30377000	28580000	58511000	52228000	42891000	38647000	41548000	25447000	70504000	34786000	47118000	30886000	67455000	46407000	51947000	42483000	66097000	34406000	48531000	41663000	33352000	35275000	43005000	42179000	15103000	33056000
O60343	O60343	31	31	29	TBC1 domain family member 4	TBC1D4	O60343 TBC1 domain family member 4 OS=Homo sapiens OX=9606 GN=TBC1D4 PE=1 SV=2	1	31	31	29	89944000	14378000	73417000	24439000	108800000	0	159790000	22427000	114710000	27249000	144830000	0	53458000	0	94987000	0	153500000	0	91629000	24206000	130480000	0	153250000	0	373100000	0	100220000	0	115580000	13556000	303680000	39175000	23013000	84495000	112930000	45216000	90738000	75876000
O60437	O60437	64	64	64	Periplakin	PPL	O60437 Periplakin OS=Homo sapiens OX=9606 GN=PPL PE=1 SV=4	1	64	64	64	75393000	91781000	65222000	92007000	0	38089000	43045000	37543000	64871000	28572000	14373000	92396000	1094100000	43220000	0	127050000	25986000	38695000	109370000	47730000	61100000	26882000	81287000	74571000	29708000	30774000	38785000	66517000	25441000	93882000	258320000	36487000	846660000	38974000	43508000	33688000	0	50464000
O60443	O60443	11	11	11	Non-syndromic hearing impairment protein 5	DFNA5	O60443 Gasdermin-E OS=Homo sapiens OX=9606 GN=GSDME PE=1 SV=2	1	11	11	11	0	0	0	0	0	0	0	0	0	0	0	0	25654000	0	0	0	0	35793000	0	0	0	0	0	0	0	0	0	0	0	0	0	0	0	0	0	0	0	0
O60449	O60449	36	36	36	Lymphocyte antigen 75	LY75	O60449 Lymphocyte antigen 75 OS=Homo sapiens OX=9606 GN=LY75 PE=1 SV=3	1	36	36	36	82266000	93337000	66198000	55025000	39445000	60418000	100690000	46202000	186610000	72137000	24384000	79761000	68108000	27007000	89237000	78681000	50538000	66395000	104360000	111410000	154780000	87390000	47468000	77899000	98736000	66044000	57327000	23759000	25906000	92903000	70576000	115190000	76182000	47271000	60458000	69937000	68480000	43129000
O60462	O60462	15	15	15	Neuropilin-2	NRP2	O60462 Neuropilin-2 OS=Homo sapiens OX=9606 GN=NRP2 PE=1 SV=3	1	15	15	15	0	0	0	0	0	0	0	0	0	0	0	0	30842000	18202000	0	0	0	0	0	0	0	0	0	0	0	0	0	0	0	0	22542000	0	0	0	0	0	289250000	34832000
O60476	O60476	11	10	10	Mannosyl-oligosaccharide 1,2-alpha-mannosidase IB	MAN1A2	O60476 Mannosyl-oligosaccharide 1,2-alpha-mannosidase IB OS=Homo sapiens OX=9606 GN=MAN1A2 PE=1 SV=1	1	11	10	10	46441000	37584000	29248000	45284000	49117000	27105000	33115000	0	42898000	33875000	43145000	37124000	28718000	0	13921000	20365000	27503000	49564000	30619000	22172000	20513000	34283000	0	0	13416000	0	35164000	19215000	0	22176000	0	27118000	141610000	29562000	18115000	0	0	0
O60486	O60486	8	6	6	Plexin-C1	PLXNC1	O60486 Plexin-C1 OS=Homo sapiens OX=9606 GN=PLXNC1 PE=1 SV=1	1	8	6	6	0	0	0	0	0	0	0	0	0	0	0	0	0	0	0	0	0	0	0	0	0	0	0	0	0	0	0	0	0	0	0	0	0	0	0	0	0	0
O60487	O60487	3	3	3	Myelin protein zero-like protein 2	MPZL2	O60487 Myelin protein zero-like protein 2 OS=Homo sapiens OX=9606 GN=MPZL2 PE=1 SV=1	1	3	3	3	0	0	0	0	0	0	0	0	0	0	0	0	0	0	0	0	0	0	0	0	0	0	0	0	0	0	0	0	0	0	0	0	0	0	0	0	0	0
O60488	O60488	26	24	24	Long-chain-fatty-acid--CoA ligase 4	ACSL4	O60488 Long-chain-fatty-acid--CoA ligase 4 OS=Homo sapiens OX=9606 GN=ACSL4 PE=1 SV=2	1	26	24	24	295090000	124600000	208150000	167250000	559290000	58993000	406950000	202800000	324200000	99318000	521130000	91264000	196440000	39330000	551470000	72514000	410390000	43816000	130900000	109940000	174040000	145060000	241680000	146180000	453130000	141110000	342090000	58203000	0	76486000	262350000	80995000	420940000	181080000	185100000	97449000	0	338690000
O60493	O60493	10	10	8	Sorting nexin-3	SNX3	O60493 Sorting nexin-3 OS=Homo sapiens OX=9606 GN=SNX3 PE=1 SV=3	1	10	10	8	443250000	215530000	473790000	320030000	375210000	234650000	393570000	390520000	400820000	292470000	336060000	161360000	447180000	419970000	352290000	159280000	324720000	292200000	358860000	337760000	384950000	374120000	575510000	326960000	425050000	355910000	381090000	337600000	444280000	349720000	548600000	350840000	382270000	255690000	319810000	238480000	500280000	355060000
O60494	O60494	9	9	9	Cubilin	CUBN	O60494 Cubilin OS=Homo sapiens OX=9606 GN=CUBN PE=1 SV=5	1	9	9	9	0	0	0	0	0	0	0	0	0	0	0	0	0	0	0	0	0	0	0	0	0	0	0	0	0	0	0	0	0	0	0	0	0	0	0	0	0	0
O60496	O60496	6	6	6	Docking protein 2	DOK2	O60496 Docking protein 2 OS=Homo sapiens OX=9606 GN=DOK2 PE=1 SV=2	1	6	6	6	0	0	0	0	0	0	0	0	0	0	0	0	0	0	0	0	0	0	0	0	0	0	0	0	0	0	0	0	0	0	0	0	0	0	0	0	0	0
O60499	O60499	6	6	6	Syntaxin-10	STX10	O60499 Syntaxin-10 OS=Homo sapiens OX=9606 GN=STX10 PE=1 SV=1	1	6	6	6	0	0	0	0	19579000	0	18012000	0	15458000	0	27960000	0	0	0	0	0	0	0	0	0	0	0	0	0	26250000	0	21099000	0	24772000	0	0	0	0	0	0	0	0	0
O60502	O60502	23	23	23	Protein O-GlcNAcase	MGEA5	O60502 Protein O-GlcNAcase OS=Homo sapiens OX=9606 GN=OGA PE=1 SV=2	1	23	23	23	31110000	37117000	56943000	35881000	55515000	47288000	70558000	40656000	101180000	37441000	37513000	27265000	44603000	0	38600000	48856000	69723000	39225000	40519000	29732000	54828000	37667000	52388000	30562000	56106000	33819000	31709000	38595000	48448000	27567000	49335000	31964000	27448000	29048000	34837000	27928000	47643000	37105000
O60504	O60504	23	23	23	Vinexin	SORBS3	O60504 Vinexin OS=Homo sapiens OX=9606 GN=SORBS3 PE=1 SV=2	1	23	23	23	87715000	63147000	27274000	77219000	28085000	62052000	47596000	36538000	32690000	54440000	55696000	69835000	92552000	74062000	44907000	0	43680000	42189000	42204000	63410000	38351000	56868000	43516000	48689000	74064000	71422000	59325000	71517000	26584000	61247000	86278000	57788000	24698000	52660000	39953000	45972000	115690000	78635000
O60506	O60506	29	22	22	Heterogeneous nuclear ribonucleoprotein Q	SYNCRIP	O60506 Heterogeneous nuclear ribonucleoprotein Q OS=Homo sapiens OX=9606 GN=SYNCRIP PE=1 SV=2	1	29	22	22	675540000	380670000	834120000	507420000	665830000	442790000	673330000	532950000	672610000	397920000	562130000	429900000	527090000	389100000	678480000	399910000	693180000	371800000	504920000	362630000	610990000	459940000	924390000	423530000	862870000	448880000	515040000	476390000	657330000	370980000	728860000	340840000	323050000	387420000	478990000	405570000	273670000	399470000
O60508	O60508	14	14	14	Pre-mRNA-processing factor 17	CDC40	O60508 Pre-mRNA-processing factor 17 OS=Homo sapiens OX=9606 GN=CDC40 PE=1 SV=1	1	14	14	14	0	0	0	0	23859000	0	28419000	0	26349000	0	0	0	0	0	29141000	0	34291000	39030000	0	0	0	0	23618000	0	23053000	0	0	0	0	0	0	0	0	0	32496000	0	0	0
O60513	O60513	9	9	9	Beta-1,4-galactosyltransferase 4;N-acetyllactosamine synthase;Lactotriaosylceramide beta-1,4-galactosyltransferase	B4GALT4	O60513 Beta-1,4-galactosyltransferase 4 OS=Homo sapiens OX=9606 GN=B4GALT4 PE=1 SV=1	1	9	9	9	51304000	63908000	30079000	52064000	26251000	34220000	21014000	47064000	23684000	62136000	17926000	62604000	0	21513000	0	35667000	42204000	36343000	62900000	69912000	30498000	53721000	18249000	47539000	0	58228000	19480000	42484000	0	87013000	0	56300000	58524000	42649000	65357000	65488000	0	34563000
O60518	O60518	4	2	2	Ran-binding protein 6	RANBP6	O60518 Ran-binding protein 6 OS=Homo sapiens OX=9606 GN=RANBP6 PE=1 SV=2	1	4	2	2	0	0	0	0	0	0	0	0	0	0	0	0	0	0	0	0	0	0	0	0	0	0	0	0	0	0	0	0	0	0	0	0	0	0	0	0	0	0
O60524	O60524	19	19	19	Nuclear export mediator factor NEMF	NEMF	O60524 Nuclear export mediator factor NEMF OS=Homo sapiens OX=9606 GN=NEMF PE=1 SV=4	1	19	19	19	46012000	0	48513000	48183000	96035000	0	51273000	0	36195000	0	56595000	0	36339000	0	64074000	46027000	16423000	56496000	0	47675000	0	42653000	43496000	0	63327000	37857000	48889000	34347000	0	0	38471000	0	19337000	40451000	33936000	0	0	0
O60547	O60547	24	24	24	GDP-mannose 4,6 dehydratase	GMDS	O60547 GDP-mannose 4,6 dehydratase OS=Homo sapiens OX=9606 GN=GMDS PE=1 SV=1	1	24	24	24	2491100000	524550000	939390000	430370000	1142700000	517020000	892590000	897790000	918630000	547670000	851730000	473380000	225680000	305340000	489260000	481560000	612100000	548180000	623800000	527410000	953620000	577820000	773870000	465390000	416630000	703940000	712470000	545830000	450650000	740160000	152310000	512070000	163070000	658400000	827980000	556140000	50235000	278960000
O60551	O60551	11	7	7	Glycylpeptide N-tetradecanoyltransferase 2	NMT2	O60551 Glycylpeptide N-tetradecanoyltransferase 2 OS=Homo sapiens OX=9606 GN=NMT2 PE=1 SV=1	1	11	7	7	0	0	0	0	0	0	0	0	0	0	0	0	0	0	0	0	0	0	0	0	0	0	0	0	0	0	0	0	0	0	0	0	0	0	0	0	0	0
O60563	O60563	3	3	3	Cyclin-T1	CCNT1	O60563 Cyclin-T1 OS=Homo sapiens OX=9606 GN=CCNT1 PE=1 SV=1	1	3	3	3	0	0	0	0	0	0	0	0	0	0	0	0	0	0	0	0	0	0	0	0	0	0	0	0	0	0	0	0	0	0	0	0	0	0	0	0	0	0
O60565	O60565	10	10	9	Gremlin-1	GREM1	O60565 Gremlin-1 OS=Homo sapiens OX=9606 GN=GREM1 PE=1 SV=1	1	10	10	9	0	0	0	0	0	0	0	0	0	0	0	0	109890000	0	0	0	0	0	0	0	0	0	0	0	50065000	0	0	16480000	0	0	41317000	0	0	0	0	0	0	27756000
O60568	O60568	29	29	29	Procollagen-lysine,2-oxoglutarate 5-dioxygenase 3	PLOD3	O60568 Multifunctional procollagen lysine hydroxylase and glycosyltransferase LH3 OS=Homo sapiens OX=9606 GN=PLOD3 PE=1 SV=1	1	29	29	29	281350000	55509000	89120000	40809000	110110000	62811000	121810000	65858000	156230000	83010000	124880000	57101000	138920000	36970000	232730000	54462000	111270000	61234000	96410000	59400000	95383000	38202000	151880000	58454000	189850000	54208000	117290000	65009000	149710000	60567000	246440000	24572000	110350000	61192000	91925000	52867000	48978000	111150000
O60573	O60573	8	8	8	Eukaryotic translation initiation factor 4E type 2	EIF4E2	O60573 Eukaryotic translation initiation factor 4E type 2 OS=Homo sapiens OX=9606 GN=EIF4E2 PE=1 SV=1	1	8	8	8	44969000	49859000	0	49067000	60147000	0	68941000	0	53262000	37881000	0	48510000	54979000	0	38943000	0	41716000	0	28788000	39652000	0	0	68521000	0	44174000	31626000	0	61267000	40294000	0	29328000	0	0	0	51993000	28386000	0	62688000
O60575	O60575	3	3	3	Serine protease inhibitor Kazal-type 4	SPINK4	O60575 Serine protease inhibitor Kazal-type 4 OS=Homo sapiens OX=9606 GN=SPINK4 PE=1 SV=1	1	3	3	3	0	0	0	0	0	0	0	0	0	0	0	0	0	0	0	0	0	0	435080000	0	0	0	0	0	0	0	0	0	0	0	0	0	0	0	504530000	0	0	275940000
O60603	O60603	5	5	5	Toll-like receptor 2	TLR2	O60603 Toll-like receptor 2 OS=Homo sapiens OX=9606 GN=TLR2 PE=1 SV=1	1	5	5	5	0	0	0	0	0	0	0	0	0	0	0	0	0	0	0	0	0	0	0	0	0	0	0	0	0	0	0	0	0	0	0	0	0	0	0	0	0	0
O60609	O60609	2	2	2	GDNF family receptor alpha-3	GFRA3	O60609 GDNF family receptor alpha-3 OS=Homo sapiens OX=9606 GN=GFRA3 PE=1 SV=2	1	2	2	2	0	0	0	0	0	0	0	0	0	0	0	0	0	0	0	0	0	0	0	0	0	0	0	0	0	0	0	0	0	0	0	0	0	0	0	0	0	0
O60610	O60610	44	44	44	Protein diaphanous homolog 1	DIAPH1	O60610 Protein diaphanous homolog 1 OS=Homo sapiens OX=9606 GN=DIAPH1 PE=1 SV=2	1	44	44	44	167730000	102830000	151540000	100830000	147750000	114240000	142080000	121210000	166880000	103280000	177440000	112140000	143000000	49239000	124670000	95472000	114140000	109550000	118040000	93745000	142170000	113300000	147980000	117740000	125010000	103350000	102390000	104330000	90349000	98760000	160260000	98495000	165820000	100700000	136530000	98063000	0	108010000
O60613	O60613	4	4	4	15 kDa selenoprotein	SEP15	O60613 Selenoprotein F OS=Homo sapiens OX=9606 GN=SELENOF PE=1 SV=4	1	4	4	4	91053000	94252000	103360000	94430000	109320000	92622000	117720000	105210000	125960000	82559000	57889000	73350000	96896000	59920000	68058000	79905000	103990000	63289000	88588000	87623000	95965000	71404000	94834000	76572000	102170000	72459000	93034000	92239000	74705000	91669000	98516000	84443000	98322000	93650000	93386000	89089000	36387000	0
O60635	O60635	2	2	2	Tetraspanin-1	TSPAN1	O60635 Tetraspanin-1 OS=Homo sapiens OX=9606 GN=TSPAN1 PE=1 SV=2	1	2	2	2	0	0	0	0	0	0	296830000	0	0	337470000	0	0	172440000	0	0	0	0	0	190840000	0	0	0	0	0	0	0	0	0	0	0	0	0	0	0	0	0	0	0
O60637	O60637	3	3	3	Tetraspanin-3	TSPAN3	O60637 Tetraspanin-3 OS=Homo sapiens OX=9606 GN=TSPAN3 PE=2 SV=1	1	3	3	3	0	0	0	0	0	0	0	0	0	0	0	0	0	0	0	0	0	0	0	0	0	0	0	0	0	0	0	0	0	0	0	0	0	0	0	0	0	0
O60645	O60645	19	19	19	Exocyst complex component 3	EXOC3	O60645 Exocyst complex component 3 OS=Homo sapiens OX=9606 GN=EXOC3 PE=1 SV=3	1	19	19	19	404280000	358820000	285030000	360430000	517260000	268280000	598370000	288270000	449570000	466890000	327670000	352670000	339230000	256630000	403270000	294370000	360270000	345540000	350110000	385910000	289540000	208750000	407680000	382940000	416030000	538030000	401070000	283980000	191550000	347010000	474230000	434910000	439170000	351260000	434150000	239830000	215730000	370390000
O60658	O60658	4	4	4	High affinity cAMP-specific and IBMX-insensitive 3,5-cyclic phosphodiesterase 8A	PDE8A	O60658 High affinity cAMP-specific and IBMX-insensitive 3,5-cyclic phosphodiesterase 8A OS=Homo sapiens OX=9606 GN=PDE8A PE=1 SV=2	1	4	4	4	0	0	0	0	0	0	0	0	0	0	0	0	0	0	0	0	0	0	0	0	0	0	0	0	0	0	0	0	0	0	0	0	0	15619000	0	0	0	0
O60664	O60664	17	17	17	Perilipin-3	PLIN3	O60664 Perilipin-3 OS=Homo sapiens OX=9606 GN=PLIN3 PE=1 SV=3	1	17	17	17	470160000	195270000	309150000	268380000	269780000	146660000	364230000	186830000	280990000	203920000	243960000	225330000	472170000	241740000	364770000	178830000	329080000	286020000	251060000	211130000	306950000	329240000	187270000	270520000	390950000	263000000	384640000	248160000	203730000	261500000	422260000	145670000	230000000	248870000	354860000	225830000	186660000	159440000
O60671	O60671	3	3	3	Cell cycle checkpoint protein RAD1	RAD1	O60671 Cell cycle checkpoint protein RAD1 OS=Homo sapiens OX=9606 GN=RAD1 PE=1 SV=1	1	3	3	3	0	0	0	0	0	0	0	0	0	0	0	0	0	0	0	0	0	0	0	0	0	0	0	0	0	0	0	0	0	0	0	0	0	0	0	0	0	0
O60678	O60678	13	13	13	Protein arginine N-methyltransferase 3	PRMT3	O60678 Protein arginine N-methyltransferase 3 OS=Homo sapiens OX=9606 GN=PRMT3 PE=1 SV=4	1	13	13	13	0	0	22787000	0	39783000	26638000	25458000	0	27704000	0	22120000	0	0	0	30976000	0	18649000	0	0	0	19069000	16780000	46796000	0	17890000	0	13774000	0	0	0	23858000	26543000	10454000	0	0	0	0	0
O60684	O60684	13	13	5	Importin subunit alpha-7	KPNA6	O60684 Importin subunit alpha-7 OS=Homo sapiens OX=9606 GN=KPNA6 PE=1 SV=1	1	13	13	5	99556000	67333000	91318000	67550000	103020000	67601000	102370000	93879000	76831000	63705000	91585000	64903000	82214000	47999000	87333000	83001000	66190000	79131000	84796000	78091000	100800000	82807000	105060000	73086000	95571000	66311000	86609000	80963000	103750000	72185000	103320000	84305000	83771000	62273000	88603000	70304000	69314000	54318000
O60687	O60687	2	2	2	Sushi repeat-containing protein SRPX2	SRPX2	O60687 Sushi repeat-containing protein SRPX2 OS=Homo sapiens OX=9606 GN=SRPX2 PE=1 SV=1	1	2	2	2	0	0	0	0	0	0	0	0	0	0	0	0	60883000	0	0	0	0	0	0	0	0	0	0	0	0	0	0	0	0	0	50279000	0	0	0	0	0	0	0
O60701	O60701	36	36	36	UDP-glucose 6-dehydrogenase	UGDH	O60701 UDP-glucose 6-dehydrogenase OS=Homo sapiens OX=9606 GN=UGDH PE=1 SV=1	1	36	36	36	1441500000	960850000	358800000	955840000	460420000	1324500000	628570000	605560000	450690000	1126100000	365950000	955120000	238770000	607050000	182010000	706680000	613790000	488230000	547230000	1272300000	617890000	998970000	259430000	1162500000	426050000	1188200000	583820000	1323400000	1114300000	960060000	141310000	728270000	504320000	1559300000	650660000	1195000000	119610000	282980000
O60711	O60711	10	10	10	Leupaxin	LPXN	O60711 Leupaxin OS=Homo sapiens OX=9606 GN=LPXN PE=1 SV=1	1	10	10	10	0	18187000	0	0	37452000	0	59642000	0	14868000	20702000	0	0	39537000	0	0	0	19875000	0	28075000	17080000	19758000	0	16994000	0	29547000	0	0	0	0	0	22510000	0	0	36502000	16768000	30560000	0	0
O60716	O60716	45	45	45	Catenin delta-1	CTNND1	O60716 Catenin delta-1 OS=Homo sapiens OX=9606 GN=CTNND1 PE=1 SV=1	1	45	45	45	381100000	317980000	407380000	323510000	402150000	338120000	440120000	294040000	375550000	466520000	226470000	447280000	295530000	225040000	341270000	315630000	489650000	346630000	480750000	471190000	612790000	373490000	396650000	443220000	467250000	408520000	439310000	412260000	228100000	448180000	311600000	455990000	328060000	438210000	629380000	493060000	65855000	177910000
O60725	O60725	2	2	2	Protein-S-isoprenylcysteine O-methyltransferase	ICMT	O60725 Protein-S-isoprenylcysteine O-methyltransferase OS=Homo sapiens OX=9606 GN=ICMT PE=1 SV=1	1	2	2	2	63004000	44489000	56365000	0	64152000	62000000	37738000	38522000	30050000	46384000	47277000	47839000	36500000	0	43215000	24360000	30680000	47151000	31083000	28083000	23868000	0	36331000	0	30741000	25255000	32063000	27565000	60875000	0	37654000	0	32370000	0	29703000	26165000	0	39292000
O60739	O60739	6	2	2	Eukaryotic translation initiation factor 1b	EIF1B	O60739 Eukaryotic translation initiation factor 1b OS=Homo sapiens OX=9606 GN=EIF1B PE=1 SV=2	1	6	2	2	0	0	0	0	0	0	0	0	0	0	0	0	0	0	0	0	0	0	0	0	0	0	0	0	0	0	0	0	0	0	0	0	0	0	0	0	0	0
O60749	O60749	21	21	19	Sorting nexin-2	SNX2	O60749 Sorting nexin-2 OS=Homo sapiens OX=9606 GN=SNX2 PE=1 SV=2	1	21	21	19	253520000	273250000	216610000	283740000	189830000	241570000	214990000	267360000	255550000	232550000	190920000	191290000	262570000	289880000	211920000	215850000	253890000	238880000	246140000	269800000	186460000	278120000	214690000	282200000	191900000	312010000	230610000	268130000	170420000	328080000	206190000	216250000	209730000	271850000	247800000	237980000	306290000	263310000
O60760	O60760	3	3	3	Hematopoietic prostaglandin D synthase	HPGDS	O60760 Hematopoietic prostaglandin D synthase OS=Homo sapiens OX=9606 GN=HPGDS PE=1 SV=3	1	3	3	3	0	22966000	0	23149000	0	18786000	0	0	0	18430000	0	32817000	23027000	0	0	21478000	0	18480000	0	14242000	0	30296000	0	9843400	0	8743400	8314800	0	0	0	0	15919000	0	0	0	0	0	13507000
O60762	O60762	15	15	15	Dolichol-phosphate mannosyltransferase subunit 1	DPM1	O60762 Dolichol-phosphate mannosyltransferase subunit 1 OS=Homo sapiens OX=9606 GN=DPM1 PE=1 SV=1	1	15	15	15	199210000	171230000	164700000	151730000	252380000	152760000	184060000	167510000	125980000	167010000	154490000	188770000	127260000	103050000	176830000	139310000	127330000	145260000	201860000	147350000	126840000	145400000	213280000	134330000	146690000	164180000	166610000	135670000	182890000	150040000	187720000	118060000	145370000	144480000	191170000	132300000	77592000	221050000
O60763;REV__Q5VZ89	O60763	38;1	38;1	38;1	General vesicular transport factor p115	USO1	O60763 General vesicular transport factor p115 OS=Homo sapiens OX=9606 GN=USO1 PE=1 SV=2	2	38	38	38	273290000	245100000	216890000	189600000	228240000	229670000	183980000	319200000	253310000	232910000	283250000	247630000	170180000	149820000	190330000	224780000	230050000	231020000	260230000	262530000	265660000	256760000	213930000	260220000	180420000	206450000	216820000	234670000	168980000	271830000	148360000	252180000	234830000	226010000	234000000	185730000	79014000	153590000
O60783	O60783	3	3	3	28S ribosomal protein S14, mitochondrial	MRPS14	O60783 28S ribosomal protein S14, mitochondrial OS=Homo sapiens OX=9606 GN=MRPS14 PE=1 SV=1	1	3	3	3	50078000	55528000	65809000	54029000	57103000	65866000	35376000	48666000	52501000	54539000	0	39777000	29623000	0	50983000	0	71068000	49489000	55094000	70771000	99417000	69893000	64061000	66407000	72765000	61489000	98754000	76641000	92428000	62474000	55857000	63769000	57831000	62626000	36357000	0	0	0
O60784	O60784	11	11	11	Target of Myb protein 1	TOM1	O60784 Target of Myb protein 1 OS=Homo sapiens OX=9606 GN=TOM1 PE=1 SV=2	1	11	11	11	28536000	31986000	98939000	70618000	74878000	0	73872000	78567000	90244000	63912000	74852000	67604000	124010000	57075000	53660000	30170000	76146000	97250000	59152000	85214000	86058000	87343000	75039000	85160000	87358000	74919000	104550000	87552000	89290000	80067000	95441000	78109000	69371000	70012000	88750000	28358000	0	50270000
O60825	O60825	26	26	20	6-phosphofructo-2-kinase/fructose-2,6-bisphosphatase 2;6-phosphofructo-2-kinase;Fructose-2,6-bisphosphatase	PFKFB2	O60825 6-phosphofructo-2-kinase/fructose-2,6-bisphosphatase 2 OS=Homo sapiens OX=9606 GN=PFKFB2 PE=1 SV=2	1	26	26	20	229710000	162440000	136020000	165080000	168140000	197480000	233570000	207710000	277310000	184190000	207830000	159180000	49940000	96550000	149460000	171050000	136050000	193550000	149550000	213250000	205880000	154110000	121900000	191310000	166000000	214570000	142980000	206620000	117230000	204140000	82513000	160940000	228260000	229480000	171600000	161800000	179900000	66867000
O60826	O60826	24	24	24	Coiled-coil domain-containing protein 22	CCDC22	O60826 Coiled-coil domain-containing protein 22 OS=Homo sapiens OX=9606 GN=CCDC22 PE=1 SV=1	1	24	24	24	52301000	44387000	38414000	48156000	41942000	39233000	39515000	46173000	40553000	44340000	29638000	41718000	43954000	21739000	41322000	57063000	46533000	47825000	43697000	44897000	50740000	56410000	39818000	49159000	54012000	57912000	49899000	52469000	40537000	61927000	31479000	43393000	40747000	52293000	48869000	53384000	18472000	37193000
O60828	O60828	6	6	6	Polyglutamine-binding protein 1	PQBP1	O60828 Polyglutamine-binding protein 1 OS=Homo sapiens OX=9606 GN=PQBP1 PE=1 SV=1	1	6	6	6	0	0	30720000	0	0	0	31176000	0	37757000	0	55968000	0	0	0	39962000	0	25144000	0	20461000	0	43698000	0	48999000	0	43410000	0	28949000	0	0	0	31449000	0	0	31652000	0	0	0	0
O60830	O60830	7	7	7	Mitochondrial import inner membrane translocase subunit Tim17-B	TIMM17B	O60830 Mitochondrial import inner membrane translocase subunit Tim17-B OS=Homo sapiens OX=9606 GN=TIMM17B PE=1 SV=1	1	7	7	7	46220000	36272000	72540000	0	0	98204000	52479000	0	38588000	63989000	58115000	0	0	0	66883000	98966000	65952000	0	0	0	40230000	0	70454000	97568000	61471000	51687000	54094000	0	70586000	60688000	30660000	0	0	29871000	50925000	58460000	0	0
O60831	O60831	2	2	2	PRA1 family protein 2	PRAF2	O60831 PRA1 family protein 2 OS=Homo sapiens OX=9606 GN=PRAF2 PE=1 SV=1	1	2	2	2	0	0	0	0	0	0	0	0	0	0	0	0	0	0	0	0	0	0	0	0	0	0	0	0	0	0	0	0	0	0	0	0	0	0	0	0	0	0
O60832	O60832	25	25	25	H/ACA ribonucleoprotein complex subunit 4	DKC1	O60832 H/ACA ribonucleoprotein complex subunit DKC1 OS=Homo sapiens OX=9606 GN=DKC1 PE=1 SV=3	1	25	25	25	249950000	195930000	277100000	173380000	251340000	214000000	365180000	214290000	530350000	181640000	458730000	182330000	187470000	141760000	308560000	189100000	443390000	152840000	239700000	180490000	369460000	202840000	336410000	160510000	385610000	211050000	335080000	149310000	409320000	201340000	314040000	229540000	172840000	214800000	224500000	141210000	24317000	280510000
O60841	O60841	43	43	43	Eukaryotic translation initiation factor 5B	EIF5B	O60841 Eukaryotic translation initiation factor 5B OS=Homo sapiens OX=9606 GN=EIF5B PE=1 SV=4	1	43	43	43	280040000	106940000	245390000	104180000	282060000	111040000	389010000	171000000	274610000	93644000	177190000	71841000	183530000	42838000	297110000	123300000	201170000	79426000	181280000	109400000	290120000	109130000	277420000	99034000	241170000	123350000	194030000	91574000	223080000	118490000	188740000	66449000	181820000	122170000	207900000	77036000	19157000	135660000
O60844	O60844	8	8	8	Zymogen granule membrane protein 16	ZG16	O60844 Zymogen granule membrane protein 16 OS=Homo sapiens OX=9606 GN=ZG16 PE=1 SV=2	1	8	8	8	0	872250000	403780000	2038000000	61284000	636810000	0	718100000	0	2863100000	19674000	3406300000	20667000	776930000	0	1065200000	1143600000	1762700000	2029700000	3841800000	50708000	2026600000	14178000	2274100000	0	761650000	1089500000	1910700000	69823000	2635100000	28708000	1952800000	97600000	2470900000	2505000000	3177200000	414390000	839600000
O60861	O60861	2	2	2	Growth arrest-specific protein 7	GAS7	O60861 Growth arrest-specific protein 7 OS=Homo sapiens OX=9606 GN=GAS7 PE=1 SV=3	1	2	2	2	0	0	0	0	0	0	0	0	0	0	0	0	0	0	0	0	0	0	0	0	0	0	0	0	0	0	0	0	0	0	0	0	0	0	0	0	0	13235000
O60869	O60869	7	7	7	Endothelial differentiation-related factor 1	EDF1	O60869 Endothelial differentiation-related factor 1 OS=Homo sapiens OX=9606 GN=EDF1 PE=1 SV=1	1	7	7	7	289770000	137990000	241310000	166620000	222640000	61050000	235300000	208160000	233780000	84159000	421090000	108470000	221530000	116480000	250210000	107270000	204250000	94242000	215560000	145170000	263710000	167000000	342170000	160990000	287550000	174660000	237810000	122240000	161410000	103820000	202730000	140340000	173570000	0	206500000	211860000	148350000	140340000
O60870	O60870	10	10	10	DNA/RNA-binding protein KIN17	KIN	O60870 DNA/RNA-binding protein KIN17 OS=Homo sapiens OX=9606 GN=KIN PE=1 SV=2	1	10	10	10	0	0	0	0	0	0	72724000	0	67690000	0	98790000	0	0	0	0	0	0	0	0	0	0	0	113200000	0	0	0	0	0	141620000	0	0	0	0	0	76335000	0	0	0
O60879	O60879	33	33	33	Protein diaphanous homolog 2	DIAPH2	O60879 Protein diaphanous homolog 2 OS=Homo sapiens OX=9606 GN=DIAPH2 PE=1 SV=1	1	33	33	33	149420000	73599000	77708000	82200000	102970000	105810000	106140000	66635000	122850000	87027000	120270000	94061000	65958000	51349000	90201000	83839000	117750000	53782000	90055000	86961000	86064000	73728000	103900000	82581000	103520000	82843000	118430000	81237000	65424000	85426000	85598000	86744000	70442000	0	104860000	71662000	64329000	83558000
O60880	O60880	3	3	3	SH2 domain-containing protein 1A	SH2D1A	O60880 SH2 domain-containing protein 1A OS=Homo sapiens OX=9606 GN=SH2D1A PE=1 SV=1	1	3	3	3	0	0	0	0	0	0	0	0	0	0	0	0	0	0	0	0	0	0	0	0	0	0	0	0	0	0	0	0	0	0	0	0	0	0	0	0	0	14450000
O60884	O60884	20	20	20	DnaJ homolog subfamily A member 2	DNAJA2	O60884 DnaJ homolog subfamily A member 2 OS=Homo sapiens OX=9606 GN=DNAJA2 PE=1 SV=1	1	20	20	20	275040000	175170000	203490000	182140000	218330000	199430000	237880000	212780000	219730000	192190000	193250000	173760000	204570000	190130000	226580000	218660000	190920000	211410000	207200000	208790000	180840000	149990000	274050000	188540000	262270000	204350000	183290000	244200000	292080000	185640000	175140000	149710000	230350000	220940000	214550000	197700000	160100000	131860000
O60885	O60885	21	21	15	Bromodomain-containing protein 4	BRD4	O60885 Bromodomain-containing protein 4 OS=Homo sapiens OX=9606 GN=BRD4 PE=1 SV=2	1	21	21	15	0	0	42282000	0	34160000	41270000	53266000	29886000	57885000	0	53055000	0	30914000	0	50212000	47580000	39194000	37678000	38622000	35705000	61854000	23191000	52251000	23637000	60922000	0	37721000	23062000	66804000	43750000	41049000	0	30991000	40427000	40476000	26649000	35503000	17839000
O60888	O60888	5	5	5	Protein CutA	CUTA	O60888 Protein CutA OS=Homo sapiens OX=9606 GN=CUTA PE=1 SV=2	1	5	5	5	144820000	168480000	346920000	341620000	363760000	315000000	267290000	313940000	210470000	0	487320000	405280000	300150000	0	296160000	295010000	445430000	240460000	413520000	372640000	313820000	402830000	490470000	336280000	514080000	383530000	197280000	361190000	150920000	312930000	349610000	408160000	381100000	265410000	374680000	351460000	501080000	334890000
O60906	O60906	3	3	3	Sphingomyelin phosphodiesterase 2	SMPD2	O60906 Sphingomyelin phosphodiesterase 2 OS=Homo sapiens OX=9606 GN=SMPD2 PE=1 SV=2	1	3	3	3	0	0	0	0	0	0	0	0	0	0	0	0	0	0	0	0	0	0	0	0	0	0	0	0	0	0	0	0	0	0	0	0	0	0	0	0	0	39883000
O60911;Q5NE16	O60911	4;1	3;0	3;0	Cathepsin L2	CTSV	O60911 Cathepsin L2 OS=Homo sapiens OX=9606 GN=CTSV PE=1 SV=2	2	4	3	3	0	0	0	0	0	0	0	0	0	0	0	0	0	0	0	0	0	0	0	0	0	0	0	0	0	0	0	0	0	0	0	0	0	0	0	0	0	0
O60921	O60921	5	5	5	Checkpoint protein HUS1	HUS1	O60921 Checkpoint protein HUS1 OS=Homo sapiens OX=9606 GN=HUS1 PE=1 SV=1	1	5	5	5	0	0	0	0	0	0	0	0	0	0	0	0	0	0	0	0	0	0	0	0	0	0	0	0	0	0	0	0	0	0	0	0	0	0	0	0	0	0
O60925	O60925	5	5	5	Prefoldin subunit 1	PFDN1	O60925 Prefoldin subunit 1 OS=Homo sapiens OX=9606 GN=PFDN1 PE=1 SV=2	1	5	5	5	216070000	85783000	117240000	101020000	236920000	97662000	153060000	99656000	132150000	103770000	133060000	79608000	140100000	147950000	224520000	77209000	127700000	75964000	88193000	87232000	132560000	90899000	113010000	70806000	153390000	83719000	105100000	85912000	125210000	69265000	139480000	80021000	122710000	93586000	83585000	76268000	137580000	112450000
O60927	O60927	3	3	3	Protein phosphatase 1 regulatory subunit 11	PPP1R11	O60927 E3 ubiquitin-protein ligase PPP1R11 OS=Homo sapiens OX=9606 GN=PPP1R11 PE=1 SV=1	1	3	3	3	0	41283000	56861000	0	58213000	0	0	54541000	0	36562000	0	43032000	46860000	0	57943000	40417000	62947000	53513000	61235000	57583000	0	63756000	0	61788000	98522000	0	44010000	44301000	0	55762000	103350000	55810000	60799000	60040000	92386000	0	0	0
O60928	O60928	5	5	5	Inward rectifier potassium channel 13	KCNJ13	O60928 Inward rectifier potassium channel 13 OS=Homo sapiens OX=9606 GN=KCNJ13 PE=1 SV=1	1	5	5	5	0	0	0	0	0	0	0	0	0	0	0	0	0	0	0	0	0	0	0	0	0	0	0	0	0	0	0	0	0	0	0	0	0	0	0	0	0	0
O60930	O60930	2	2	2	Ribonuclease H1	RNASEH1	O60930 Ribonuclease H1 OS=Homo sapiens OX=9606 GN=RNASEH1 PE=1 SV=2	1	2	2	2	0	0	0	0	0	0	0	0	0	0	0	0	0	0	0	0	0	0	0	0	0	0	0	0	0	0	0	0	0	0	0	0	0	0	0	0	0	0
O60934	O60934	18	18	18	Nibrin	NBN	O60934 Nibrin OS=Homo sapiens OX=9606 GN=NBN PE=1 SV=1	1	18	18	18	0	0	36810000	0	30665000	0	30379000	24684000	22604000	0	31439000	0	24189000	0	24886000	0	32563000	0	0	15270000	29761000	0	47682000	0	36554000	21661000	26604000	0	43769000	0	22348000	0	0	0	32065000	0	0	0
O60936	O60936	5	5	5	Nucleolar protein 3	NOL3	O60936 Nucleolar protein 3 OS=Homo sapiens OX=9606 GN=NOL3 PE=1 SV=2	1	5	5	5	0	0	18020000	0	0	23124000	16533000	0	28273000	37470000	34236000	36884000	44527000	0	28873000	0	23662000	0	0	0	29633000	26569000	22604000	0	32996000	27724000	0	25959000	0	30386000	33456000	0	0	0	38111000	0	47920000	0
O60942	O60942	5	5	5	mRNA-capping enzyme;Polynucleotide 5-triphosphatase;mRNA guanylyltransferase	RNGTT	O60942 mRNA-capping enzyme OS=Homo sapiens OX=9606 GN=RNGTT PE=1 SV=1	1	5	5	5	0	0	0	0	0	0	0	0	0	0	0	0	0	0	0	0	0	0	0	0	0	0	0	0	0	0	0	0	0	0	0	0	0	0	0	0	0	0
O75015	O75015	5	5	3	Low affinity immunoglobulin gamma Fc region receptor III-B	FCGR3B	O75015 Low affinity immunoglobulin gamma Fc region receptor III-B OS=Homo sapiens OX=9606 GN=FCGR3B PE=1 SV=2	1	5	5	3	0	0	0	0	0	0	16400000	0	0	0	0	0	0	0	47062000	0	21558000	0	0	0	0	0	0	0	19478000	0	0	0	0	0	29247000	0	31069000	0	0	0	82761000	0
O75023	O75023	10	10	10	Leukocyte immunoglobulin-like receptor subfamily B member 5	LILRB5	O75023 Leukocyte immunoglobulin-like receptor subfamily B member 5 OS=Homo sapiens OX=9606 GN=LILRB5 PE=1 SV=1	1	10	10	10	0	52447000	0	51542000	0	0	0	24949000	0	44008000	0	29373000	0	35221000	0	45579000	0	31537000	0	26877000	0	28318000	0	24392000	7858400	45950000	0	33980000	0	36923000	0	21957000	17324000	33033000	0	21764000	0	16657000
O75027	O75027	16	16	16	ATP-binding cassette sub-family B member 7, mitochondrial	ABCB7	O75027 Iron-sulfur clusters transporter ABCB7, mitochondrial OS=Homo sapiens OX=9606 GN=ABCB7 PE=1 SV=2	1	16	16	16	62046000	56001000	44578000	50780000	59283000	49001000	36645000	42295000	44583000	52739000	117480000	55474000	33618000	40078000	45946000	43366000	62690000	52147000	50041000	54193000	34484000	42484000	52807000	60911000	46216000	48346000	93976000	60877000	60679000	52040000	42381000	57804000	60003000	31100000	37434000	51015000	30321000	49103000
O75044	O75044	10	10	7	SLIT-ROBO Rho GTPase-activating protein 2	SRGAP2	O75044 SLIT-ROBO Rho GTPase-activating protein 2 OS=Homo sapiens OX=9606 GN=SRGAP2 PE=1 SV=3	1	10	10	7	0	0	0	0	0	0	0	0	0	0	0	0	0	0	0	0	0	0	0	0	0	0	0	0	0	0	0	0	0	0	0	0	0	0	0	0	0	0
O75051	O75051	11	11	8	Plexin-A2	PLXNA2	O75051 Plexin-A2 OS=Homo sapiens OX=9606 GN=PLXNA2 PE=1 SV=4	1	11	11	8	13569000	0	0	12361000	0	13137000	0	0	0	27579000	0	12992000	0	0	0	0	0	0	13012000	12325000	0	0	0	0	0	0	9511800	11843000	0	0	0	0	9749100	0	0	0	0	0
O75052	O75052	4	4	4	Carboxyl-terminal PDZ ligand of neuronal nitric oxide synthase protein	NOS1AP	O75052 Carboxyl-terminal PDZ ligand of neuronal nitric oxide synthase protein OS=Homo sapiens OX=9606 GN=NOS1AP PE=1 SV=3	1	4	4	4	0	0	0	0	0	0	0	0	0	0	0	0	0	0	0	0	0	0	0	0	0	0	0	0	0	0	0	0	0	0	0	0	0	0	0	0	0	0
O75063	O75063	7	7	7	Glycosaminoglycan xylosylkinase	FAM20B	O75063 Glycosaminoglycan xylosylkinase OS=Homo sapiens OX=9606 GN=FAM20B PE=1 SV=1	1	7	7	7	0	0	0	0	0	0	0	0	19167000	0	0	0	14411000	0	0	0	0	0	14227000	0	0	0	0	0	0	0	0	0	0	0	0	0	0	0	0	0	0	0
O75071	O75071	8	8	8	EF-hand calcium-binding domain-containing protein 14	EFCAB14	O75071 EF-hand calcium-binding domain-containing protein 14 OS=Homo sapiens OX=9606 GN=EFCAB14 PE=1 SV=1	1	8	8	8	21480000	0	0	0	0	0	0	0	18291000	0	0	0	0	0	0	0	0	0	58349000	0	0	0	0	0	13764000	0	0	0	43662000	0	0	0	0	0	0	0	0	0
O75083	O75083	37	37	37	WD repeat-containing protein 1	WDR1	O75083 WD repeat-containing protein 1 OS=Homo sapiens OX=9606 GN=WDR1 PE=1 SV=4	1	37	37	37	1619100000	1410800000	1099800000	1449800000	1053800000	1270900000	1237300000	1182600000	1122900000	1475200000	961900000	1433100000	1466200000	1803800000	1299100000	1528100000	1044900000	1234300000	1350900000	1348100000	1048000000	1399100000	947120000	1446200000	808240000	1187700000	1251100000	1522400000	1150300000	1314600000	1068600000	1324600000	1099700000	1490900000	1263900000	1458100000	2148200000	1404100000
O75094	O75094	5	5	5	Slit homolog 3 protein	SLIT3	O75094 Slit homolog 3 protein OS=Homo sapiens OX=9606 GN=SLIT3 PE=2 SV=3	1	5	5	5	0	0	0	0	0	0	0	0	0	0	0	0	0	0	0	0	0	0	0	0	0	0	0	0	0	0	0	0	0	0	0	0	0	0	0	0	0	0
O75110	O75110	16	16	13	Probable phospholipid-transporting ATPase IIA	ATP9A	O75110 Probable phospholipid-transporting ATPase IIA OS=Homo sapiens OX=9606 GN=ATP9A PE=1 SV=3	1	16	16	13	47641000	38939000	25916000	28106000	19571000	28122000	25657000	0	53182000	46397000	21853000	39760000	0	27337000	58465000	29032000	34519000	19087000	27565000	34139000	20425000	24216000	33616000	25737000	45100000	29018000	32353000	33326000	30189000	25681000	38665000	45139000	27436000	0	32381000	32944000	0	22220000
O75112	O75112	18	18	18	LIM domain-binding protein 3	LDB3	O75112 LIM domain-binding protein 3 OS=Homo sapiens OX=9606 GN=LDB3 PE=1 SV=2	1	18	18	18	0	6641700	0	5660500	0	5024900	0	0	0	1796200	0	3613600	15439000	155290000	0	20900000	0	0	0	0	0	3460000	0	0	0	0	2580200	24102000	0	0	0	0	0	0	0	0	1046900000	35266000
O75113	O75113	8	8	8	NEDD4-binding protein 1	N4BP1	O75113 NEDD4-binding protein 1 OS=Homo sapiens OX=9606 GN=N4BP1 PE=1 SV=4	1	8	8	8	0	165090000	0	0	0	0	0	0	162910000	0	0	0	0	0	0	0	0	0	0	0	0	0	0	0	175980000	0	0	0	0	0	162230000	0	0	0	0	0	0	0
O75116	O75116	57	57	50	Rho-associated protein kinase 2	ROCK2	O75116 Rho-associated protein kinase 2 OS=Homo sapiens OX=9606 GN=ROCK2 PE=1 SV=4	1	57	57	50	171740000	145820000	121890000	151780000	164720000	157000000	166060000	129620000	152400000	146740000	128020000	155980000	137370000	127690000	123820000	160290000	133030000	143300000	159080000	151700000	162640000	148500000	159250000	164710000	160380000	158250000	132900000	152880000	8520400	150550000	132000000	157080000	148720000	146260000	161760000	148180000	95841000	123570000
O75122	O75122	22	16	16	CLIP-associating protein 2	CLASP2	O75122 CLIP-associating protein 2 OS=Homo sapiens OX=9606 GN=CLASP2 PE=1 SV=3	1	22	16	16	0	122800000	169800000	0	120270000	0	139260000	143040000	154940000	143370000	273750000	158060000	147900000	0	0	209420000	131740000	0	124410000	210060000	166750000	316980000	155310000	0	196250000	189000000	188900000	0	0	132620000	114440000	372110000	0	133480000	205930000	164320000	0	203870000
O75127	O75127	8	8	8	Pentatricopeptide repeat-containing protein 1, mitochondrial	PTCD1	O75127 Pentatricopeptide repeat-containing protein 1, mitochondrial OS=Homo sapiens OX=9606 GN=PTCD1 PE=1 SV=2	1	8	8	8	0	0	15323000	0	0	0	14586000	0	18528000	0	40251000	0	0	0	10527000	0	19134000	0	0	0	10255000	0	25548000	0	11090000	0	10450000	0	14523000	0	14866000	8994000	9355200	0	14671000	0	0	0
O75128	O75128	8	8	8	Protein cordon-bleu	COBL	O75128 Protein cordon-bleu OS=Homo sapiens OX=9606 GN=COBL PE=1 SV=2	1	8	8	8	0	0	0	0	0	0	0	0	0	0	0	0	0	0	0	0	0	0	0	0	0	0	0	0	0	0	0	0	0	0	0	0	0	0	0	0	0	0
O75131;O95741;Q9HCH3;Q9UBL6	O75131	22;1;1;1	22;1;1;1	21;0;0;0	Copine-3	CPNE3	O75131 Copine-3 OS=Homo sapiens OX=9606 GN=CPNE3 PE=1 SV=1	4	22	22	21	154060000	322070000	269990000	290400000	318250000	358740000	281290000	269670000	167220000	150150000	277220000	330590000	305200000	316800000	317990000	290070000	278830000	323540000	245990000	231120000	214620000	220040000	284220000	239560000	270120000	242910000	229030000	243450000	316540000	247880000	277870000	211470000	283490000	225400000	169210000	254520000	195390000	338440000
O75146	O75146	36	36	35	Huntingtin-interacting protein 1-related protein	HIP1R	O75146 Huntingtin-interacting protein 1-related protein OS=Homo sapiens OX=9606 GN=HIP1R PE=1 SV=2	1	36	36	35	176330000	66163000	60652000	51845000	76926000	54820000	122860000	99920000	113420000	73713000	60089000	80302000	45741000	0	39117000	61239000	65841000	84953000	75149000	80257000	56582000	51789000	51707000	17485000	47706000	51458000	83022000	52257000	38884000	63140000	14461000	74290000	50259000	64906000	65168000	22079000	0	36924000
O75150	O75150	25	23	23	E3 ubiquitin-protein ligase BRE1B	RNF40	O75150 E3 ubiquitin-protein ligase BRE1B OS=Homo sapiens OX=9606 GN=RNF40 PE=1 SV=5	1	25	23	23	369520000	0	422750000	838330000	548850000	0	308910000	662200000	447860000	637190000	441730000	539240000	301300000	1714100000	384920000	1006000000	299000000	649770000	405470000	645370000	404780000	510540000	523350000	670500000	399430000	654880000	333000000	684080000	451600000	583310000	352710000	507740000	621390000	569490000	607520000	536370000	754720000	0
O75151	O75151	10	10	9	Lysine-specific demethylase PHF2	PHF2	O75151 Lysine-specific demethylase PHF2 OS=Homo sapiens OX=9606 GN=PHF2 PE=1 SV=4	1	10	10	9	0	0	0	0	0	0	0	0	0	0	0	0	0	0	0	0	19219000	0	0	0	0	0	21059000	0	25822000	0	19594000	0	0	0	20939000	0	0	0	0	0	0	0
O75152	O75152	20	20	13	Zinc finger CCCH domain-containing protein 11A	ZC3H11A	O75152 Zinc finger CCCH domain-containing protein 11A OS=Homo sapiens OX=9606 GN=ZC3H11A PE=1 SV=3	1	20	20	13	204180000	0	200840000	291660000	334950000	632120000	206660000	0	219670000	0	244670000	0	82935000	0	240920000	0	128520000	0	208710000	0	162190000	0	173360000	0	188080000	199050000	189550000	0	178930000	0	171730000	0	128170000	0	0	0	0	0
O75153;Q9Y5I4	O75153	42;1	42;1	42;1	Clustered mitochondria protein homolog	CLUH	O75153 Clustered mitochondria protein homolog OS=Homo sapiens OX=9606 GN=CLUH PE=1 SV=2	2	42	42	42	283130000	330140000	569760000	420320000	344880000	624000000	918450000	493300000	307420000	257510000	518870000	249820000	170360000	122420000	421770000	314410000	395890000	313300000	269950000	302510000	550340000	347450000	502440000	348340000	330480000	294260000	464830000	441610000	487980000	191830000	237370000	342180000	243330000	323310000	285480000	136290000	55539000	79412000
O75155	O75155	8	6	6	Cullin-associated NEDD8-dissociated protein 2	CAND2	O75155 Cullin-associated NEDD8-dissociated protein 2 OS=Homo sapiens OX=9606 GN=CAND2 PE=1 SV=3	1	8	6	6	0	0	0	0	0	0	0	0	0	0	0	0	0	0	0	0	0	0	0	0	0	0	0	0	0	0	0	0	0	0	0	0	0	0	0	0	0	0
O75157	O75157	5	4	3	TSC22 domain family protein 2	TSC22D2	O75157 TSC22 domain family protein 2 OS=Homo sapiens OX=9606 GN=TSC22D2 PE=1 SV=3	1	5	4	3	0	0	0	0	0	0	0	0	0	0	0	0	0	0	0	0	0	0	0	0	0	0	0	0	0	0	0	0	0	0	0	0	0	0	0	0	0	24790000
O75165	O75165	70	70	70	DnaJ homolog subfamily C member 13	DNAJC13	O75165 DnaJ homolog subfamily C member 13 OS=Homo sapiens OX=9606 GN=DNAJC13 PE=1 SV=5	1	70	70	70	107010000	104020000	94773000	111440000	112650000	126490000	85110000	117950000	91604000	105450000	110830000	107210000	89888000	87435000	132050000	128890000	100860000	117390000	112290000	103600000	103160000	93798000	83065000	104290000	116890000	102290000	105580000	121320000	131890000	102920000	109610000	123050000	102290000	114080000	96394000	103990000	41769000	135300000
O75167	O75167	5	5	5	Phosphatase and actin regulator 2	PHACTR2	O75167 Phosphatase and actin regulator 2 OS=Homo sapiens OX=9606 GN=PHACTR2 PE=1 SV=2	1	5	5	5	0	0	0	0	0	0	0	0	0	0	0	0	21464000	0	0	23595000	0	0	26102000	0	0	0	0	0	0	0	0	0	0	0	0	0	0	0	0	0	0	0
O75170	O75170	11	11	11	Serine/threonine-protein phosphatase 6 regulatory subunit 2	PPP6R2	O75170 Serine/threonine-protein phosphatase 6 regulatory subunit 2 OS=Homo sapiens OX=9606 GN=PPP6R2 PE=1 SV=2	1	11	11	11	19337000	0	27091000	68471000	42478000	30708000	28194000	0	18216000	34077000	22475000	37596000	44248000	0	19543000	35231000	19076000	0	24276000	27745000	20879000	20138000	37076000	42954000	31948000	25900000	20071000	43118000	40575000	33013000	34928000	0	37551000	23815000	65183000	30632000	0	36451000
O75175	O75175	8	8	8	CCR4-NOT transcription complex subunit 3	CNOT3	O75175 CCR4-NOT transcription complex subunit 3 OS=Homo sapiens OX=9606 GN=CNOT3 PE=1 SV=1	1	8	8	8	46405000	0	77422000	49949000	0	0	52157000	46547000	47892000	0	67081000	49837000	42751000	0	51079000	0	51239000	0	33606000	0	57925000	72717000	82098000	79836000	58097000	51870000	43240000	51610000	0	55510000	41965000	0	0	103730000	62893000	66557000	0	0
O75179	O75179	29	14	14	Ankyrin repeat domain-containing protein 17	ANKRD17	O75179 Ankyrin repeat domain-containing protein 17 OS=Homo sapiens OX=9606 GN=ANKRD17 PE=1 SV=3	1	29	14	14	26714000	0	0	0	0	0	20459000	0	21914000	0	28433000	0	0	0	32841000	0	0	0	0	0	19607000	0	16901000	0	0	22807000	0	0	58714000	0	23036000	0	0	0	0	0	0	0
O75185	O75185	8	8	8	Calcium-transporting ATPase type 2C member 2	ATP2C2	O75185 Calcium-transporting ATPase type 2C member 2 OS=Homo sapiens OX=9606 GN=ATP2C2 PE=1 SV=3	1	8	8	8	0	0	0	0	0	0	0	0	0	0	0	0	0	0	0	0	0	0	0	0	0	0	0	0	0	0	0	0	0	0	0	0	0	0	0	0	0	0
O75190;Q8WWF6;Q7Z6W7;Q8NHS0	O75190	10;3;2;1	10;3;2;1	9;3;2;0	DnaJ homolog subfamily B member 6	DNAJB6	O75190 DnaJ homolog subfamily B member 6 OS=Homo sapiens OX=9606 GN=DNAJB6 PE=1 SV=2	4	10	10	9	66237000	57339000	72124000	43910000	57113000	71244000	72851000	62059000	70494000	36860000	88650000	0	70858000	0	77718000	0	64043000	82325000	78096000	0	63165000	0	74818000	0	60271000	0	50037000	114270000	113140000	0	65192000	0	40552000	0	57830000	84610000	71136000	81444000
O75191	O75191	14	14	14	Xylulose kinase	XYLB	O75191 Xylulose kinase OS=Homo sapiens OX=9606 GN=XYLB PE=1 SV=3	1	14	14	14	38125000	67397000	52306000	54782000	53327000	85245000	36998000	0	96890000	72124000	0	0	0	0	81064000	0	52408000	70531000	34094000	53821000	38419000	0	0	56424000	40241000	36565000	42903000	0	53316000	42335000	55478000	42027000	0	0	0	46255000	0	0
O75208	O75208	8	8	8	Ubiquinone biosynthesis protein COQ9, mitochondrial	COQ9	O75208 Ubiquinone biosynthesis protein COQ9, mitochondrial OS=Homo sapiens OX=9606 GN=COQ9 PE=1 SV=1	1	8	8	8	139960000	164440000	107670000	174820000	116350000	171840000	78120000	138020000	144300000	213240000	137250000	169490000	47779000	130880000	117480000	167110000	158860000	85800000	137170000	196480000	161210000	184300000	197810000	219880000	138960000	201000000	160600000	167500000	81318000	198480000	102360000	231050000	99172000	289140000	118060000	178050000	103350000	82265000
O75223	O75223	12	12	12	Gamma-glutamylcyclotransferase	GGCT	O75223 Gamma-glutamylcyclotransferase OS=Homo sapiens OX=9606 GN=GGCT PE=1 SV=1	1	12	12	12	365710000	231340000	317350000	264310000	423100000	185170000	374600000	252620000	342520000	232690000	421710000	245260000	249760000	216350000	432630000	234830000	255340000	216050000	274590000	261800000	260620000	198900000	298400000	278650000	265290000	291280000	204770000	259010000	272840000	217170000	512930000	249820000	275930000	274770000	319770000	217330000	127110000	221400000
O75251	O75251	5	5	5	NADH dehydrogenase [ubiquinone] iron-sulfur protein 7, mitochondrial	NDUFS7	O75251 NADH dehydrogenase [ubiquinone] iron-sulfur protein 7, mitochondrial OS=Homo sapiens OX=9606 GN=NDUFS7 PE=1 SV=3	1	5	5	5	0	114030000	56621000	133370000	0	0	0	80072000	0	0	0	111470000	0	0	72537000	102930000	54247000	42662000	82795000	113050000	0	95015000	0	112690000	31610000	126280000	0	106220000	0	0	0	0	0	191950000	85400000	0	98381000	115890000
O75264	O75264	4	4	4	Small integral membrane protein 24	SMIM24	O75264 Small integral membrane protein 24 OS=Homo sapiens OX=9606 GN=SMIM24 PE=2 SV=2	1	4	4	4	0	0	0	0	0	0	0	0	0	0	0	0	0	0	0	0	0	709630000	0	0	0	0	0	0	0	0	0	0	0	0	27031000	0	71149000	0	0	0	0	0
O75298	O75298	3	3	3	Reticulon-2	RTN2	O75298 Reticulon-2 OS=Homo sapiens OX=9606 GN=RTN2 PE=1 SV=1	1	3	3	3	0	0	0	0	0	0	0	0	52955000	34035000	0	0	0	100970000	0	37928000	0	0	0	0	0	0	0	31615000	0	29473000	0	0	0	0	0	0	34918000	0	0	0	165580000	0
O75306	O75306	20	20	20	NADH dehydrogenase [ubiquinone] iron-sulfur protein 2, mitochondrial	NDUFS2	O75306 NADH dehydrogenase [ubiquinone] iron-sulfur protein 2, mitochondrial OS=Homo sapiens OX=9606 GN=NDUFS2 PE=1 SV=2	1	20	20	20	206210000	296080000	157720000	283100000	163010000	306810000	141770000	247400000	154130000	319410000	175380000	304200000	135420000	250990000	221210000	283420000	172120000	246260000	205220000	293600000	162310000	202630000	203260000	264070000	164130000	233290000	195470000	266560000	134040000	247900000	160320000	301150000	110920000	283320000	153060000	266500000	186230000	157090000
O75312	O75312	17	17	17	Zinc finger protein ZPR1	ZPR1	O75312 Zinc finger protein ZPR1 OS=Homo sapiens OX=9606 GN=ZPR1 PE=1 SV=1	1	17	17	17	28289000	29198000	40091000	27303000	52850000	30310000	37579000	30499000	43484000	25481000	50699000	20477000	39192000	0	38865000	23732000	40608000	41239000	35058000	0	32299000	22497000	77496000	0	42258000	36349000	39892000	29020000	84394000	19680000	52449000	29691000	38306000	29342000	29218000	14155000	0	28452000
O75317	O75317	4	4	2	Ubiquitin carboxyl-terminal hydrolase 12	USP12	O75317 Ubiquitin carboxyl-terminal hydrolase 12 OS=Homo sapiens OX=9606 GN=USP12 PE=1 SV=2	1	4	4	2	15351000	0	0	0	0	13429000	14188000	12177000	12263000	20612000	14359000	15629000	0	0	0	0	0	0	0	0	0	0	0	0	0	0	0	0	0	0	13289000	0	0	0	0	0	0	0
O75319	O75319	5	5	5	RNA/RNP complex-1-interacting phosphatase	DUSP11	O75319 RNA/RNP complex-1-interacting phosphatase OS=Homo sapiens OX=9606 GN=DUSP11 PE=1 SV=2	1	5	5	5	0	0	0	0	0	0	0	0	0	0	0	0	0	0	0	0	0	0	0	0	0	0	0	0	0	0	0	0	0	0	0	0	0	0	0	0	0	0
O75323	O75323	12	11	11	Protein NipSnap homolog 2	GBAS	O75323 Protein NipSnap homolog 2 OS=Homo sapiens OX=9606 GN=NIPSNAP2 PE=1 SV=1	1	12	11	11	148820000	217130000	190190000	173730000	182770000	240180000	136310000	148980000	148030000	230030000	221540000	212930000	197020000	219790000	170990000	219860000	253290000	167090000	156330000	178220000	232860000	152090000	261190000	227280000	263120000	0	238480000	109380000	167210000	148880000	216120000	244190000	219960000	354270000	203160000	252990000	203540000	190590000
O75330	O75330	5	5	5	Hyaluronan mediated motility receptor	HMMR	O75330 Hyaluronan mediated motility receptor OS=Homo sapiens OX=9606 GN=HMMR PE=1 SV=2	1	5	5	5	46271000	0	0	0	0	0	0	0	0	0	0	0	0	0	0	0	0	0	0	0	0	0	0	0	0	0	0	0	0	0	0	0	0	0	0	0	0	0
O75339	O75339	13	13	13	Cartilage intermediate layer protein 1;Cartilage intermediate layer protein 1 C1;Cartilage intermediate layer protein 1 C2	CILP	O75339 Cartilage intermediate layer protein 1 OS=Homo sapiens OX=9606 GN=CILP PE=1 SV=4	1	13	13	13	0	0	0	0	0	0	0	0	0	0	0	0	0	62616000	0	0	0	0	0	0	0	0	0	0	0	0	0	0	0	28990000	0	0	0	0	0	0	231670000	43762000
O75340	O75340	8	8	8	Programmed cell death protein 6	PDCD6	O75340 Programmed cell death protein 6 OS=Homo sapiens OX=9606 GN=PDCD6 PE=1 SV=1	1	8	8	8	235340000	184240000	155580000	185320000	199820000	199070000	233620000	211900000	343090000	263090000	184500000	244260000	188790000	268950000	209890000	240540000	236830000	230580000	252410000	178350000	193750000	243960000	158700000	224560000	238910000	204830000	192040000	217370000	174300000	261680000	195270000	193990000	149230000	243840000	151730000	215290000	197830000	246310000
O75347	O75347	7	7	7	Tubulin-specific chaperone A	TBCA	O75347 Tubulin-specific chaperone A OS=Homo sapiens OX=9606 GN=TBCA PE=1 SV=3	1	7	7	7	624420000	336240000	451760000	337780000	511400000	327610000	462130000	416710000	514410000	358570000	565230000	281850000	442360000	422360000	610240000	288250000	325430000	314460000	319540000	311980000	405700000	383330000	505820000	361730000	351310000	291980000	363660000	324660000	398030000	259610000	331380000	372330000	335740000	246010000	301390000	283840000	371370000	248810000
O75348	O75348	3	3	2	V-type proton ATPase subunit G 1	ATP6V1G1	O75348 V-type proton ATPase subunit G 1 OS=Homo sapiens OX=9606 GN=ATP6V1G1 PE=1 SV=3	1	3	3	2	0	0	0	0	36445000	0	0	198320000	0	0	161430000	0	0	0	0	134820000	0	155250000	161370000	168260000	0	171700000	163510000	0	0	177870000	0	153740000	152490000	0	146210000	0	125350000	0	157550000	0	0	0
O75351	O75351	21	21	15	Vacuolar protein sorting-associated protein 4B	VPS4B	O75351 Vacuolar protein sorting-associated protein 4B OS=Homo sapiens OX=9606 GN=VPS4B PE=1 SV=2	1	21	21	15	198140000	201060000	251960000	224420000	176890000	182360000	268970000	205620000	199750000	238840000	118740000	208240000	162410000	207370000	169120000	239130000	186300000	212040000	189420000	240700000	269810000	256690000	186160000	242130000	179630000	241630000	206320000	220520000	196680000	199950000	124100000	243640000	160120000	216660000	240610000	228240000	194320000	165660000
O75352	O75352	4	4	4	Mannose-P-dolichol utilization defect 1 protein	MPDU1	O75352 Mannose-P-dolichol utilization defect 1 protein OS=Homo sapiens OX=9606 GN=MPDU1 PE=1 SV=2	1	4	4	4	61597000	116390000	131060000	108600000	122020000	140770000	124910000	146990000	70830000	167530000	64745000	141600000	92899000	69226000	109960000	125130000	143340000	139580000	136950000	120240000	118950000	114320000	75452000	104880000	105280000	151670000	109610000	119140000	105230000	155400000	100790000	119990000	114290000	131710000	87850000	104290000	49245000	93375000
O75354	O75354	9	9	9	Ectonucleoside triphosphate diphosphohydrolase 6	ENTPD6	O75354 Ectonucleoside triphosphate diphosphohydrolase 6 OS=Homo sapiens OX=9606 GN=ENTPD6 PE=1 SV=3	1	9	9	9	0	0	0	0	0	0	0	0	0	0	0	0	0	0	46971000	0	18366000	0	0	0	15812000	0	40238000	0	0	0	0	0	0	0	0	0	0	0	0	0	0	0
O75356	O75356	15	15	14	Ectonucleoside triphosphate diphosphohydrolase 5	ENTPD5	O75356 Ectonucleoside triphosphate diphosphohydrolase 5 OS=Homo sapiens OX=9606 GN=ENTPD5 PE=1 SV=1	1	15	15	14	309590000	385280000	130360000	374360000	117590000	462200000	143670000	156900000	171290000	393290000	41743000	308360000	19361000	172120000	45268000	255730000	181300000	308480000	217860000	332730000	80431000	238070000	57648000	333900000	70625000	362820000	182560000	400660000	20162000	288130000	37564000	406310000	105070000	355210000	311590000	346870000	26732000	86264000
O75363	O75363	20	20	20	Breast carcinoma-amplified sequence 1	BCAS1	O75363 Breast carcinoma-amplified sequence 1 OS=Homo sapiens OX=9606 GN=BCAS1 PE=1 SV=2	1	20	20	20	202150000	187300000	175560000	170010000	65496000	0	49472000	178940000	250810000	292580000	0	168840000	66780000	108950000	21680000	78993000	186770000	0	392860000	294130000	211540000	309060000	0	305060000	17462000	245470000	206070000	234440000	8921700	534450000	13961000	225320000	97790000	144310000	611930000	278610000	0	59383000
O75366	O75366	12	10	10	Advillin	AVIL	O75366 Advillin OS=Homo sapiens OX=9606 GN=AVIL PE=1 SV=3	1	12	10	10	0	0	0	0	0	0	0	0	0	0	0	0	0	0	0	0	0	0	0	0	0	0	0	0	0	0	0	0	0	0	0	0	0	0	0	0	0	0
O75367	O75367	20	20	18	Core histone macro-H2A.1	H2AFY	O75367 Core histone macro-H2A.1 OS=Homo sapiens OX=9606 GN=MACROH2A1 PE=1 SV=4	1	20	20	18	812530000	833520000	754940000	897120000	878490000	694950000	821160000	670200000	758360000	983420000	869230000	873240000	812300000	764640000	1125200000	720760000	829750000	776570000	774820000	775990000	998560000	921250000	692310000	842080000	911600000	759440000	807190000	758670000	938150000	759700000	1028000000	843510000	745710000	732230000	534240000	855590000	269100000	642800000
O75368	O75368	10	10	10	SH3 domain-binding glutamic acid-rich-like protein	SH3BGRL	O75368 SH3 domain-binding glutamic acid-rich-like protein OS=Homo sapiens OX=9606 GN=SH3BGRL PE=1 SV=1	1	10	10	10	342600000	486780000	362040000	504170000	417010000	598020000	269790000	534690000	454140000	445630000	380370000	543430000	800740000	1044200000	380110000	591960000	379090000	430180000	483610000	450800000	340560000	589060000	200850000	312410000	359210000	359580000	578400000	462950000	289770000	344790000	532360000	541170000	533840000	401070000	346910000	532360000	1631800000	868910000
O75369	O75369	155	139	139	Filamin-B	FLNB	O75369 Filamin-B OS=Homo sapiens OX=9606 GN=FLNB PE=1 SV=2	1	155	139	139	957050000	942030000	939220000	846980000	818800000	1199000000	707870000	569240000	1121800000	1212100000	763210000	1147000000	1102800000	417910000	725060000	772410000	766100000	1086300000	993410000	1058700000	876380000	892520000	656220000	1113600000	762260000	981480000	1157800000	1073600000	873220000	793960000	654930000	979100000	880790000	1064800000	1302100000	941380000	113420000	540940000
O75376	O75376	27	27	26	Nuclear receptor corepressor 1	NCOR1	O75376 Nuclear receptor corepressor 1 OS=Homo sapiens OX=9606 GN=NCOR1 PE=1 SV=2	1	27	27	26	0	0	178330000	0	0	0	208360000	0	144530000	0	139690000	0	0	0	155180000	0	170640000	0	149670000	0	164720000	0	138960000	0	193700000	0	147210000	0	0	0	100980000	0	0	0	0	0	0	0
O75380	O75380	5	5	5	NADH dehydrogenase [ubiquinone] iron-sulfur protein 6, mitochondrial	NDUFS6	O75380 NADH dehydrogenase [ubiquinone] iron-sulfur protein 6, mitochondrial OS=Homo sapiens OX=9606 GN=NDUFS6 PE=1 SV=1	1	5	5	5	278980000	300760000	192160000	175700000	89970000	134340000	166470000	224920000	85260000	298080000	173550000	138830000	235210000	164820000	215080000	195980000	233050000	186730000	295550000	356490000	283140000	262200000	280970000	235120000	141190000	269090000	304600000	251690000	184790000	463260000	234760000	219670000	113410000	472800000	328550000	397490000	163340000	48433000
O75381	O75381	9	9	9	Peroxisomal membrane protein PEX14	PEX14	O75381 Peroxisomal membrane protein PEX14 OS=Homo sapiens OX=9606 GN=PEX14 PE=1 SV=1	1	9	9	9	56384000	28257000	28046000	34912000	33083000	0	32825000	23327000	17080000	0	39435000	24675000	28735000	27461000	30810000	0	26766000	19797000	27437000	44517000	0	20527000	33279000	29266000	23214000	22406000	31129000	0	55557000	18569000	35774000	0	0	19235000	0	22507000	0	0
O75382	O75382	13	11	11	Tripartite motif-containing protein 3	TRIM3	O75382 Tripartite motif-containing protein 3 OS=Homo sapiens OX=9606 GN=TRIM3 PE=1 SV=2	1	13	11	11	0	0	12063000	0	0	0	0	0	0	0	0	0	15274000	0	0	0	0	0	20899000	0	0	0	0	0	14663000	0	0	0	0	0	0	0	0	0	0	18800000	0	0
O75390	O75390	17	17	17	Citrate synthase, mitochondrial	CS	O75390 Citrate synthase, mitochondrial OS=Homo sapiens OX=9606 GN=CS PE=1 SV=2	1	17	17	17	802170000	843810000	675240000	898540000	761100000	849670000	955490000	862830000	662610000	976630000	808310000	834420000	641570000	769420000	770040000	823590000	1012100000	786090000	934950000	1063100000	816700000	741690000	701710000	949480000	775420000	980540000	886870000	960960000	562630000	939730000	830920000	1009300000	590660000	976290000	824150000	840690000	573760000	657050000
O75391	O75391	5	5	5	Sperm-associated antigen 7	SPAG7	O75391 Sperm-associated antigen 7 OS=Homo sapiens OX=9606 GN=SPAG7 PE=1 SV=2	1	5	5	5	0	0	0	0	0	0	49920000	0	0	0	0	0	0	0	0	0	0	0	0	0	0	0	0	26228000	0	0	0	0	0	0	31135000	0	0	0	0	0	0	0
O75394	O75394	2	2	2	39S ribosomal protein L33, mitochondrial	MRPL33	O75394 39S ribosomal protein L33, mitochondrial OS=Homo sapiens OX=9606 GN=MRPL33 PE=1 SV=1	1	2	2	2	0	0	0	0	0	0	28096000	0	32112000	0	0	0	0	0	14645000	0	0	0	0	0	26106000	0	0	0	0	0	0	0	0	0	0	0	0	17062000	0	21249000	0	0
O75396	O75396	10	10	10	Vesicle-trafficking protein SEC22b	SEC22B	O75396 Vesicle-trafficking protein SEC22b OS=Homo sapiens OX=9606 GN=SEC22B PE=1 SV=4	1	10	10	10	522720000	311100000	343010000	285390000	333360000	224560000	271350000	288890000	421620000	278300000	255970000	291730000	324770000	237450000	241760000	334800000	330590000	192450000	312630000	266170000	324880000	428400000	224640000	345880000	255150000	308100000	383680000	299910000	259330000	350410000	316700000	299370000	496030000	305070000	367270000	286800000	223930000	275290000
O75400	O75400	22	22	20	Pre-mRNA-processing factor 40 homolog A	PRPF40A	O75400 Pre-mRNA-processing factor 40 homolog A OS=Homo sapiens OX=9606 GN=PRPF40A PE=1 SV=2	1	22	22	20	127260000	66172000	115590000	65085000	115100000	81231000	117110000	81354000	114890000	65470000	83403000	66176000	68786000	50552000	128710000	72524000	110950000	64551000	91080000	73743000	115770000	75103000	155010000	52991000	155340000	76856000	92485000	56660000	166480000	62471000	89636000	46408000	97854000	65902000	90398000	56893000	0	71741000
O75410	O75410	20	17	17	Transforming acidic coiled-coil-containing protein 1	TACC1	O75410 Transforming acidic coiled-coil-containing protein 1 OS=Homo sapiens OX=9606 GN=TACC1 PE=1 SV=2	1	20	17	17	27933000	58143000	39816000	30749000	41045000	0	35935000	0	46121000	0	0	0	37779000	46126000	20488000	0	42463000	0	37606000	0	30172000	22209000	28170000	55113000	46004000	36908000	43877000	46737000	48090000	31105000	39285000	47608000	27770000	87563000	0	32010000	36711000	25176000
O75414	O75414	4	4	4	Nucleoside diphosphate kinase 6	NME6	O75414 Nucleoside diphosphate kinase 6 OS=Homo sapiens OX=9606 GN=NME6 PE=1 SV=3	1	4	4	4	0	0	0	0	0	0	0	0	0	0	0	0	0	0	0	0	0	0	0	0	0	0	0	0	0	0	0	0	0	0	0	0	0	0	0	0	0	0
O75420	O75420	3	3	3	PERQ amino acid-rich with GYF domain-containing protein 1	GIGYF1	O75420 GRB10-interacting GYF protein 1 OS=Homo sapiens OX=9606 GN=GIGYF1 PE=1 SV=2	1	3	3	3	0	0	0	0	0	0	0	0	0	0	0	0	0	0	0	0	0	0	0	0	0	0	0	0	0	0	0	0	0	0	0	0	0	0	0	0	0	0
O75427	O75427	14	14	14	Leucine-rich repeat and calponin homology domain-containing protein 4	LRCH4	O75427 Leucine-rich repeat and calponin homology domain-containing protein 4 OS=Homo sapiens OX=9606 GN=LRCH4 PE=1 SV=2	1	14	14	14	20419000	0	23579000	0	21185000	0	25933000	17909000	24771000	0	21459000	0	24698000	0	19896000	0	23587000	23525000	32910000	0	15985000	0	22037000	0	29001000	0	21691000	23053000	0	14190000	27447000	0	26951000	0	27795000	21191000	0	0
O75431	O75431	8	8	8	Metaxin-2	MTX2	O75431 Metaxin-2 OS=Homo sapiens OX=9606 GN=MTX2 PE=1 SV=1	1	8	8	8	90014000	128480000	119520000	93904000	90597000	99347000	100410000	91443000	121240000	132990000	96158000	92265000	86854000	78705000	108020000	94889000	122560000	92133000	104950000	121120000	112240000	105180000	126620000	132120000	108620000	113120000	157210000	118180000	126650000	124350000	66509000	93915000	79915000	97252000	98271000	131250000	66551000	84744000
O75436	O75436	18	18	16	Vacuolar protein sorting-associated protein 26A	VPS26A	O75436 Vacuolar protein sorting-associated protein 26A OS=Homo sapiens OX=9606 GN=VPS26A PE=1 SV=2	1	18	18	16	153000000	194940000	174880000	232300000	219070000	180150000	178780000	186300000	218610000	220190000	198170000	228480000	162350000	166560000	170270000	204780000	208210000	210940000	198030000	184900000	171330000	203210000	203410000	196500000	192930000	199140000	180150000	205040000	220130000	207620000	142900000	198210000	176740000	217280000	196710000	169490000	87534000	172220000
O75438	O75438	3	3	3	NADH dehydrogenase [ubiquinone] 1 beta subcomplex subunit 1	NDUFB1	O75438 NADH dehydrogenase [ubiquinone] 1 beta subcomplex subunit 1 OS=Homo sapiens OX=9606 GN=NDUFB1 PE=1 SV=1	1	3	3	3	0	0	94973000	0	0	0	58746000	0	80709000	0	70342000	0	106230000	0	0	112270000	119780000	0	92441000	133640000	95185000	75885000	107280000	99913000	114680000	115570000	99881000	129200000	0	130390000	112570000	148570000	50099000	140940000	75158000	128030000	0	105280000
O75439	O75439	20	19	19	Mitochondrial-processing peptidase subunit beta	PMPCB	O75439 Mitochondrial-processing peptidase subunit beta OS=Homo sapiens OX=9606 GN=PMPCB PE=1 SV=2	1	20	19	19	179440000	116650000	178880000	96486000	150940000	125630000	199800000	133280000	142750000	119780000	246030000	114580000	104670000	88388000	124580000	138480000	174470000	105700000	201190000	140640000	153070000	110080000	274670000	107740000	156730000	142680000	232740000	107550000	107860000	146820000	170050000	141510000	140290000	95776000	154520000	106720000	40436000	105080000
O75446	O75446	2	2	2	Histone deacetylase complex subunit SAP30	SAP30	O75446 Histone deacetylase complex subunit SAP30 OS=Homo sapiens OX=9606 GN=SAP30 PE=1 SV=1	1	2	2	2	0	0	0	0	0	0	0	0	0	0	0	0	0	0	0	0	0	0	0	0	0	0	0	0	0	0	0	0	0	0	0	0	0	0	0	0	0	0
O75448	O75448	10	10	10	Mediator of RNA polymerase II transcription subunit 24	MED24	O75448 Mediator of RNA polymerase II transcription subunit 24 OS=Homo sapiens OX=9606 GN=MED24 PE=1 SV=1	1	10	10	10	0	0	0	0	0	0	12156000	0	0	0	19205000	0	0	0	18599000	0	21970000	0	17120000	0	18498000	0	37732000	0	0	0	13352000	0	21518000	10052000	14699000	0	14115000	0	17505000	0	0	0
O75449	O75449	4	4	3	Katanin p60 ATPase-containing subunit A1	KATNA1	O75449 Katanin p60 ATPase-containing subunit A1 OS=Homo sapiens OX=9606 GN=KATNA1 PE=1 SV=1	1	4	4	3	0	0	0	0	0	0	0	0	0	0	0	0	0	0	0	0	0	0	0	0	0	0	0	0	0	0	0	0	0	0	0	0	0	0	0	0	0	0
O75460	O75460	3	3	3	Serine/threonine-protein kinase/endoribonuclease IRE1;Serine/threonine-protein kinase;Endoribonuclease	ERN1	O75460 Serine/threonine-protein kinase/endoribonuclease IRE1 OS=Homo sapiens OX=9606 GN=ERN1 PE=1 SV=2	1	3	3	3	0	0	0	0	0	0	0	0	0	0	0	0	0	0	0	0	0	0	0	0	0	0	0	0	0	0	0	0	0	0	0	0	0	0	0	0	0	0
O75475	O75475	17	16	16	PC4 and SFRS1-interacting protein	PSIP1	O75475 PC4 and SFRS1-interacting protein OS=Homo sapiens OX=9606 GN=PSIP1 PE=1 SV=1	1	17	16	16	71599000	57174000	76503000	47114000	70295000	70544000	79533000	59675000	88082000	55384000	101700000	27390000	71548000	71397000	62585000	27546000	93757000	45551000	74890000	58707000	64524000	60355000	124250000	55640000	90801000	101230000	51562000	53546000	80779000	55416000	54912000	26428000	62015000	74595000	72396000	90028000	56999000	70292000
O75477	O75477	14	11	11	Erlin-1	ERLIN1	O75477 Erlin-1 OS=Homo sapiens OX=9606 GN=ERLIN1 PE=1 SV=2	1	14	11	11	121780000	258440000	188410000	201400000	198740000	199740000	156090000	193410000	198570000	231600000	264840000	228570000	133780000	199960000	130420000	183150000	239710000	189670000	205030000	232330000	135020000	196960000	121630000	159430000	247170000	266030000	196700000	214440000	160160000	282450000	153280000	224540000	82743000	211550000	185190000	212140000	74600000	135920000
O75487	O75487	20	20	18	Glypican-4;Secreted glypican-4	GPC4	O75487 Glypican-4 OS=Homo sapiens OX=9606 GN=GPC4 PE=1 SV=4	1	20	20	18	45722000	35535000	46440000	55625000	48345000	34604000	39622000	61015000	85208000	45269000	52524000	48678000	73057000	67178000	42110000	39511000	71034000	91961000	31860000	34882000	43623000	42268000	42667000	33343000	95957000	48387000	67720000	46103000	88587000	49783000	47879000	39975000	70227000	45274000	56285000	42972000	101690000	57168000
O75489	O75489	14	14	14	NADH dehydrogenase [ubiquinone] iron-sulfur protein 3, mitochondrial	NDUFS3	O75489 NADH dehydrogenase [ubiquinone] iron-sulfur protein 3, mitochondrial OS=Homo sapiens OX=9606 GN=NDUFS3 PE=1 SV=1	1	14	14	14	393070000	508740000	296980000	489530000	280700000	518220000	232580000	395450000	291780000	651880000	333260000	559000000	282290000	520100000	357400000	458150000	349490000	429740000	396330000	578230000	378020000	424990000	352170000	542200000	278560000	432860000	373700000	511430000	269040000	481070000	307400000	571100000	210810000	449390000	312510000	484470000	238930000	266510000
O75494;Q8WXF0	O75494	7;2	7;2	7;2	Serine/arginine-rich splicing factor 10	SRSF10	O75494 Serine/arginine-rich splicing factor 10 OS=Homo sapiens OX=9606 GN=SRSF10 PE=1 SV=1	2	7	7	7	152930000	90071000	207760000	133130000	158520000	176170000	141250000	178200000	123360000	50395000	177320000	124890000	99106000	97184000	175580000	122700000	156150000	78833000	148610000	106710000	183180000	100860000	187000000	100900000	224320000	93236000	175790000	106700000	207010000	95502000	104200000	62828000	121720000	93026000	99018000	0	0	101580000
O75503	O75503	8	8	8	Ceroid-lipofuscinosis neuronal protein 5	CLN5	O75503 Ceroid-lipofuscinosis neuronal protein 5 OS=Homo sapiens OX=9606 GN=CLN5 PE=1 SV=2	1	8	8	8	0	0	52239000	0	37509000	0	34915000	0	43085000	0	0	0	0	0	0	52956000	27897000	0	26421000	0	39886000	0	0	0	28831000	0	0	39578000	0	33921000	0	44365000	46614000	0	0	0	0	103450000
O75506	O75506	4	4	4	Heat shock factor-binding protein 1	HSBP1	O75506 Heat shock factor-binding protein 1 OS=Homo sapiens OX=9606 GN=HSBP1 PE=1 SV=1	1	4	4	4	97232000	63906000	91043000	74731000	52322000	58069000	73365000	54699000	82171000	75130000	77302000	98086000	81914000	83491000	76002000	66038000	61206000	102190000	58025000	66207000	66512000	86489000	122640000	56481000	119820000	60610000	80161000	59020000	51443000	57093000	88859000	76989000	91708000	50304000	94503000	64172000	0	73943000
O75521	O75521	15	15	15	Enoyl-CoA delta isomerase 2, mitochondrial	ECI2	O75521 Enoyl-CoA delta isomerase 2 OS=Homo sapiens OX=9606 GN=ECI2 PE=1 SV=4	1	15	15	15	100840000	156760000	55722000	119990000	104150000	166160000	33441000	124290000	115960000	184190000	119500000	153840000	44845000	111080000	75448000	136650000	116190000	143560000	93026000	168760000	70806000	115530000	49253000	112590000	52003000	158420000	93033000	132800000	23489000	185650000	37925000	149560000	98585000	245040000	99372000	147290000	27561000	59684000
O75525	O75525	5	4	4	KH domain-containing, RNA-binding, signal transduction-associated protein 3	KHDRBS3	O75525 KH domain-containing, RNA-binding, signal transduction-associated protein 3 OS=Homo sapiens OX=9606 GN=KHDRBS3 PE=1 SV=1	1	5	4	4	0	0	0	0	0	0	29765000	0	0	0	21660000	0	0	0	29665000	0	26791000	0	21009000	0	37681000	0	0	0	37356000	0	0	0	0	0	0	0	0	0	0	0	0	0
O75528	O75528	2	2	2	Transcriptional adapter 3	TADA3	O75528 Transcriptional adapter 3 OS=Homo sapiens OX=9606 GN=TADA3 PE=1 SV=1	1	2	2	2	0	0	0	0	0	0	0	0	0	0	0	0	0	0	0	0	0	0	0	0	0	0	0	0	0	0	0	0	0	0	0	0	0	0	0	0	0	0
O75530	O75530	10	10	10	Polycomb protein EED	EED	O75530 Polycomb protein EED OS=Homo sapiens OX=9606 GN=EED PE=1 SV=2	1	10	10	10	0	0	24175000	0	22086000	0	14627000	0	18918000	0	0	0	0	0	0	0	0	0	0	0	0	0	0	0	0	0	0	0	0	0	0	0	0	0	0	0	0	0
O75531	O75531	8	8	8	Barrier-to-autointegration factor;Barrier-to-autointegration factor, N-terminally processed	BANF1	O75531 Barrier-to-autointegration factor OS=Homo sapiens OX=9606 GN=BANF1 PE=1 SV=1	1	8	8	8	121720000	435410000	478290000	435240000	481720000	597660000	363350000	437010000	341500000	323990000	357190000	403030000	620430000	319150000	352290000	525280000	533920000	428460000	473790000	404420000	407230000	299820000	354040000	439040000	690880000	476460000	301260000	474580000	298180000	374370000	534900000	465070000	463100000	507860000	296970000	406400000	241760000	401650000
O75533	O75533	55	55	55	Splicing factor 3B subunit 1	SF3B1	O75533 Splicing factor 3B subunit 1 OS=Homo sapiens OX=9606 GN=SF3B1 PE=1 SV=3	1	55	55	55	451450000	233610000	397160000	276080000	446780000	278030000	433520000	279710000	488310000	229080000	444910000	291480000	302220000	194060000	542880000	266910000	443270000	172890000	325160000	278450000	431060000	283580000	551450000	260140000	521960000	267030000	370480000	260360000	573860000	236950000	395240000	247480000	336660000	296980000	418240000	249460000	75025000	268090000
O75534	O75534	35	35	35	Cold shock domain-containing protein E1	CSDE1	O75534 Cold shock domain-containing protein E1 OS=Homo sapiens OX=9606 GN=CSDE1 PE=1 SV=2	1	35	35	35	141290000	151320000	220030000	122800000	157510000	168140000	217530000	232240000	131220000	112920000	220490000	104490000	135220000	165050000	137670000	143360000	153040000	137140000	128640000	154120000	132080000	144800000	185170000	155350000	156480000	149220000	184320000	130090000	165180000	129060000	116020000	125310000	120760000	124170000	155960000	109380000	110020000	107060000
O75554	O75554	4	4	4	WW domain-binding protein 4	WBP4	O75554 WW domain-binding protein 4 OS=Homo sapiens OX=9606 GN=WBP4 PE=1 SV=1	1	4	4	4	0	0	0	0	0	0	0	0	0	0	0	0	0	0	0	0	0	0	0	0	0	0	0	0	0	0	0	0	0	0	0	0	0	0	0	0	0	0
O75558	O75558	2	2	2	Syntaxin-11	STX11	O75558 Syntaxin-11 OS=Homo sapiens OX=9606 GN=STX11 PE=1 SV=1	1	2	2	2	0	0	0	0	0	0	0	0	0	0	0	0	0	0	0	0	0	0	0	0	0	0	0	0	0	0	0	0	0	0	0	0	0	0	0	0	0	0
O75563	O75563	5	5	5	Src kinase-associated phosphoprotein 2	SKAP2	O75563 Src kinase-associated phosphoprotein 2 OS=Homo sapiens OX=9606 GN=SKAP2 PE=1 SV=1	1	5	5	5	0	0	0	0	0	0	0	0	0	0	0	0	0	0	16781000	0	10018000	0	0	0	0	0	0	0	0	0	0	0	0	0	12072000	0	0	0	0	0	0	0
O75569	O75569	11	11	11	Interferon-inducible double-stranded RNA-dependent protein kinase activator A	PRKRA	O75569 Interferon-inducible double-stranded RNA-dependent protein kinase activator A OS=Homo sapiens OX=9606 GN=PRKRA PE=1 SV=1	1	11	11	11	150380000	56997000	101520000	54760000	135450000	69682000	108420000	87924000	105200000	67916000	124160000	34654000	88005000	53358000	92006000	59702000	102860000	45679000	93259000	78373000	128350000	88919000	143730000	61309000	101770000	73539000	92681000	54455000	70506000	71180000	74678000	70393000	74981000	66727000	99679000	69027000	44473000	66193000
O75570	O75570	6	6	6	Peptide chain release factor 1, mitochondrial	MTRF1	O75570 Peptide chain release factor 1, mitochondrial OS=Homo sapiens OX=9606 GN=MTRF1 PE=1 SV=2	1	6	6	6	0	0	0	0	0	0	0	0	0	0	0	0	0	0	0	0	0	0	0	0	0	0	0	0	0	0	0	0	0	0	0	0	0	0	0	0	0	0
O75582	O75582	8	6	6	Ribosomal protein S6 kinase alpha-5	RPS6KA5	O75582 Ribosomal protein S6 kinase alpha-5 OS=Homo sapiens OX=9606 GN=RPS6KA5 PE=1 SV=1	1	8	6	6	0	0	0	0	0	0	0	0	0	0	0	0	0	0	0	0	0	0	0	0	0	0	0	0	0	14117000	0	0	0	15008000	0	0	0	0	0	0	0	0
O75586	O75586	2	2	2	Mediator of RNA polymerase II transcription subunit 6	MED6	O75586 Mediator of RNA polymerase II transcription subunit 6 OS=Homo sapiens OX=9606 GN=MED6 PE=1 SV=2	1	2	2	2	0	0	0	0	0	0	0	0	0	0	0	0	0	0	0	0	0	0	0	0	0	0	20907000	0	0	0	0	0	0	0	0	0	0	0	0	0	0	0
O75592	O75592	18	18	18	E3 ubiquitin-protein ligase MYCBP2	MYCBP2	O75592 E3 ubiquitin-protein ligase MYCBP2 OS=Homo sapiens OX=9606 GN=MYCBP2 PE=1 SV=4	1	18	18	18	0	0	0	0	0	0	29433000	0	0	0	0	0	0	0	0	0	0	0	0	0	0	0	0	0	33817000	0	0	0	0	0	0	0	0	0	0	0	0	0
O75594	O75594	5	5	5	Peptidoglycan recognition protein 1	PGLYRP1	O75594 Peptidoglycan recognition protein 1 OS=Homo sapiens OX=9606 GN=PGLYRP1 PE=1 SV=1	1	5	5	5	0	0	0	0	57304000	0	21350000	65928000	0	0	0	0	20886000	0	92182000	0	0	0	0	0	0	0	51146000	0	0	0	0	0	36025000	0	14254000	0	14930000	0	0	0	0	52254000
O75607	O75607	6	6	6	Nucleoplasmin-3	NPM3	O75607 Nucleoplasmin-3 OS=Homo sapiens OX=9606 GN=NPM3 PE=1 SV=3	1	6	6	6	37430000	94891000	96685000	37167000	49310000	0	157130000	55752000	100140000	0	157530000	0	83110000	0	158910000	0	71703000	0	28513000	0	97624000	22701000	209380000	0	81140000	28403000	65712000	0	120490000	23451000	55418000	0	32022000	0	117340000	0	0	0
O75608	O75608	10	10	10	Acyl-protein thioesterase 1	LYPLA1	O75608 Acyl-protein thioesterase 1 OS=Homo sapiens OX=9606 GN=LYPLA1 PE=1 SV=1	1	10	10	10	202960000	282310000	304640000	259650000	325530000	354420000	398210000	262650000	334200000	273760000	366800000	301790000	386990000	284490000	316070000	376780000	444270000	339990000	322620000	284680000	365970000	290060000	713460000	351460000	406730000	374330000	313990000	321410000	306430000	337240000	549990000	420420000	801150000	391950000	627810000	380290000	136320000	171000000
O75610	O75610	14	14	5	Left-right determination factor 1	LEFTY1	O75610 Left-right determination factor 1 OS=Homo sapiens OX=9606 GN=LEFTY1 PE=2 SV=1	1	14	14	5	303490000	83683000	64346000	61252000	0	0	0	65347000	474160000	81974000	98898000	66219000	0	0	28435000	70592000	0	0	82573000	74713000	25843000	66880000	24127000	83260000	67450000	99078000	72202000	0	0	26232000	0	67708000	22238000	19061000	74946000	37281000	0	22167000
O75616	O75616	10	10	10	GTPase Era, mitochondrial	ERAL1	O75616 GTPase Era, mitochondrial OS=Homo sapiens OX=9606 GN=ERAL1 PE=1 SV=2	1	10	10	10	0	0	55157000	0	67666000	0	93320000	0	68690000	0	41052000	0	0	0	48982000	0	38978000	0	79491000	74121000	35988000	0	157990000	0	92807000	38682000	49275000	0	46506000	0	22500000	0	0	0	65592000	0	0	0
O75629	O75629	4	4	4	Protein CREG1	CREG1	O75629 Protein CREG1 OS=Homo sapiens OX=9606 GN=CREG1 PE=1 SV=1	1	4	4	4	51735000	0	0	142170000	0	0	0	122590000	0	0	66957000	0	77112000	73582000	111090000	0	0	39987000	0	0	0	0	58558000	78842000	0	106540000	0	0	64556000	0	79313000	0	50114000	92941000	45640000	0	0	74080000
O75636	O75636	7	7	7	Ficolin-3	FCN3	O75636 Ficolin-3 OS=Homo sapiens OX=9606 GN=FCN3 PE=1 SV=2	1	7	7	7	0	0	0	0	0	25159000	0	41505000	0	0	0	14927000	10135000	43243000	0	18228000	15325000	41573000	0	17716000	18761000	49939000	0	46331000	0	21299000	0	0	141940000	0	0	20477000	12642000	0	0	0	0	34425000
O75643	O75643	104	104	104	U5 small nuclear ribonucleoprotein 200 kDa helicase	SNRNP200	O75643 U5 small nuclear ribonucleoprotein 200 kDa helicase OS=Homo sapiens OX=9606 GN=SNRNP200 PE=1 SV=2	1	104	104	104	347620000	265320000	375620000	290730000	332760000	287850000	403520000	343720000	341650000	264830000	355390000	270550000	277970000	197610000	469090000	316760000	425580000	262510000	361090000	255360000	393570000	267600000	387120000	242300000	432930000	277610000	358270000	262440000	496450000	266490000	376890000	265180000	346200000	254940000	302620000	230710000	31909000	261150000
O75648	O75648	6	6	6	Mitochondrial tRNA-specific 2-thiouridylase 1	TRMU	O75648 Mitochondrial tRNA-specific 2-thiouridylase 1 OS=Homo sapiens OX=9606 GN=TRMU PE=1 SV=2	1	6	6	6	0	0	0	0	0	0	0	0	0	0	0	0	0	0	0	0	0	0	0	0	0	0	38592000	0	21807000	0	0	0	0	0	0	0	0	0	0	0	0	0
O75663	O75663	12	12	12	TIP41-like protein	TIPRL	O75663 TIP41-like protein OS=Homo sapiens OX=9606 GN=TIPRL PE=1 SV=2	1	12	12	12	103280000	117960000	81291000	102500000	104410000	76052000	76911000	80156000	112890000	94381000	74434000	96627000	77745000	77041000	88671000	78133000	67452000	77537000	98917000	90171000	106450000	92840000	65821000	93304000	62815000	63231000	83418000	72094000	91106000	77428000	80030000	95460000	98807000	56973000	93622000	71113000	147900000	22901000
O75674	O75674	9	9	9	TOM1-like protein 1	TOM1L1	O75674 TOM1-like protein 1 OS=Homo sapiens OX=9606 GN=TOM1L1 PE=1 SV=2	1	9	9	9	99163000	68792000	58620000	59289000	0	56585000	62622000	34950000	73692000	69751000	52372000	0	51749000	43635000	46361000	54469000	0	58586000	59668000	59832000	76737000	58721000	69262000	74239000	73063000	91004000	66837000	60270000	66566000	58203000	0	69621000	67869000	45638000	75269000	0	0	0
O75676	O75676	14	14	12	Ribosomal protein S6 kinase alpha-4	RPS6KA4	O75676 Ribosomal protein S6 kinase alpha-4 OS=Homo sapiens OX=9606 GN=RPS6KA4 PE=1 SV=1	1	14	14	12	29566000	0	24518000	22902000	24101000	18015000	22606000	28328000	18654000	23700000	27446000	0	13012000	0	27309000	0	22473000	19697000	25051000	25421000	24415000	0	29178000	23045000	23494000	0	19652000	0	30598000	19772000	28476000	30474000	26628000	15267000	26511000	0	0	18615000
O75683	O75683	8	8	8	Surfeit locus protein 6	SURF6	O75683 Surfeit locus protein 6 OS=Homo sapiens OX=9606 GN=SURF6 PE=1 SV=3	1	8	8	8	0	0	0	0	0	0	28592000	0	33302000	0	31779000	0	26008000	0	0	0	32476000	0	25161000	0	0	0	0	0	0	0	0	0	0	0	41344000	0	0	0	0	0	0	0
O75688	O75688	17	17	14	Protein phosphatase 1B	PPM1B	O75688 Protein phosphatase 1B OS=Homo sapiens OX=9606 GN=PPM1B PE=1 SV=1	1	17	17	14	106110000	84561000	95560000	104880000	98543000	104880000	90633000	114680000	94825000	107580000	59464000	114100000	90284000	92289000	88051000	97466000	91550000	153230000	130290000	127180000	104930000	88035000	74814000	89120000	115940000	123540000	97652000	125930000	61006000	103620000	86614000	104010000	96365000	106470000	104560000	112130000	133840000	91660000
O75689;Q9NPF8	O75689	9;1	9;1	9;1	Arf-GAP with dual PH domain-containing protein 1	ADAP1	O75689 Arf-GAP with dual PH domain-containing protein 1 OS=Homo sapiens OX=9606 GN=ADAP1 PE=1 SV=2	2	9	9	9	20768000	21265000	15891000	15606000	0	14966000	0	0	10885000	22904000	27275000	0	25957000	0	35913000	16585000	17118000	0	17456000	24240000	18410000	16879000	16631000	18785000	25542000	17385000	19938000	0	0	24524000	0	23619000	24560000	23343000	14955000	0	0	28358000
O75691	O75691	50	50	50	Small subunit processome component 20 homolog	UTP20	O75691 Small subunit processome component 20 homolog OS=Homo sapiens OX=9606 GN=UTP20 PE=1 SV=3	1	50	50	50	183850000	44863000	210600000	0	577390000	0	547870000	66376000	162530000	161220000	367970000	0	30476000	0	224500000	0	175830000	25553000	177770000	0	205210000	0	292560000	0	336020000	237840000	133650000	32173000	765550000	30556000	122680000	0	0	0	142350000	147130000	0	213770000
O75694	O75694	41	41	41	Nuclear pore complex protein Nup155	NUP155	O75694 Nuclear pore complex protein Nup155 OS=Homo sapiens OX=9606 GN=NUP155 PE=1 SV=1	1	41	41	41	148410000	75672000	118490000	77911000	111360000	106570000	130190000	75393000	124350000	78124000	120490000	83240000	87462000	43035000	146930000	94983000	111810000	44612000	105380000	72927000	127770000	78070000	173420000	77365000	115770000	88395000	107600000	77787000	158430000	88491000	107600000	83175000	73010000	78906000	105140000	84969000	28168000	78884000
O75695	O75695	11	11	11	Protein XRP2	RP2	O75695 Protein XRP2 OS=Homo sapiens OX=9606 GN=RP2 PE=1 SV=4	1	11	11	11	63136000	75435000	49275000	85726000	79391000	62209000	56717000	67889000	58231000	71168000	99612000	70710000	57485000	66234000	100460000	68926000	67403000	58268000	65936000	57117000	35588000	49138000	54391000	55184000	56669000	62917000	59838000	51415000	76426000	48943000	41337000	56174000	67502000	60154000	51785000	52376000	65430000	68393000
O75717	O75717	18	18	18	WD repeat and HMG-box DNA-binding protein 1	WDHD1	O75717 WD repeat and HMG-box DNA-binding protein 1 OS=Homo sapiens OX=9606 GN=WDHD1 PE=1 SV=1	1	18	18	18	0	0	0	0	0	0	0	0	0	0	28143000	0	0	0	0	0	36574000	0	19781000	0	0	0	0	0	0	0	0	0	0	0	0	0	0	0	0	0	0	0
O75718	O75718	14	14	14	Cartilage-associated protein	CRTAP	O75718 Cartilage-associated protein OS=Homo sapiens OX=9606 GN=CRTAP PE=1 SV=1	1	14	14	14	37412000	0	44483000	0	45540000	0	29615000	30938000	0	0	44892000	0	115110000	0	44587000	0	49356000	0	27641000	0	92199000	0	114320000	0	82608000	0	56627000	0	0	0	104330000	0	67656000	0	41422000	0	0	82329000
O75746	O75746	31	24	24	Calcium-binding mitochondrial carrier protein Aralar1	SLC25A12	O75746 Calcium-binding mitochondrial carrier protein Aralar1 OS=Homo sapiens OX=9606 GN=SLC25A12 PE=1 SV=2	1	31	24	24	76543000	97932000	46148000	87956000	78632000	80205000	69305000	62582000	74677000	95138000	54868000	107560000	82840000	121550000	96494000	109500000	92945000	55344000	86704000	109940000	60043000	92571000	54611000	89311000	82578000	88414000	82151000	88420000	27557000	107480000	90546000	118060000	74059000	77636000	71056000	99676000	128470000	118310000
O75764	O75764	13	13	13	Transcription elongation factor A protein 3	TCEA3	O75764 Transcription elongation factor A protein 3 OS=Homo sapiens OX=9606 GN=TCEA3 PE=1 SV=2	1	13	13	13	79728000	74419000	50834000	97193000	56034000	81953000	28116000	92223000	68137000	70537000	40109000	84541000	0	90869000	30972000	75861000	42466000	0	96035000	76996000	106420000	78589000	34940000	92358000	49861000	86352000	33980000	0	104970000	75331000	0	76831000	71179000	71531000	58657000	46163000	0	0
O75781	O75781	9	9	8	Paralemmin-1	PALM	O75781 Paralemmin-1 OS=Homo sapiens OX=9606 GN=PALM PE=1 SV=2	1	9	9	8	0	0	0	0	0	0	0	0	0	0	0	0	0	0	0	0	0	0	0	0	0	0	0	0	0	60116000	0	0	0	40562000	0	0	0	0	0	0	59599000	0
O75787	O75787	9	9	9	Renin receptor	ATP6AP2	O75787 Renin receptor OS=Homo sapiens OX=9606 GN=ATP6AP2 PE=1 SV=2	1	9	9	9	73677000	0	42925000	0	0	0	45758000	46024000	67411000	0	46665000	44608000	38259000	0	47441000	0	0	0	46810000	0	34112000	0	73884000	0	59334000	0	45869000	0	44612000	0	52986000	0	0	0	0	0	0	0
O75791	O75791	6	6	6	GRB2-related adapter protein 2	GRAP2	O75791 GRB2-related adapter protein 2 OS=Homo sapiens OX=9606 GN=GRAP2 PE=1 SV=1	1	6	6	6	0	0	0	0	0	0	0	0	0	0	0	0	0	0	0	0	0	0	0	0	0	0	0	0	0	0	0	0	0	0	0	0	0	0	0	0	0	0
O75792	O75792	8	8	8	Ribonuclease H2 subunit A	RNASEH2A	O75792 Ribonuclease H2 subunit A OS=Homo sapiens OX=9606 GN=RNASEH2A PE=1 SV=2	1	8	8	8	121870000	0	125120000	0	240940000	177840000	186480000	127060000	115710000	43190000	205550000	0	123270000	0	324110000	176220000	289750000	0	244290000	0	159960000	151790000	169990000	160390000	471810000	74191000	179220000	106530000	173800000	61190000	309360000	0	186820000	0	148390000	0	0	0
O75794	O75794	9	9	9	Cell division cycle protein 123 homolog	CDC123	O75794 Cell division cycle protein 123 homolog OS=Homo sapiens OX=9606 GN=CDC123 PE=1 SV=1	1	9	9	9	17697000	0	22680000	0	20161000	0	18505000	0	17769000	0	30966000	0	0	0	31623000	0	22906000	0	0	0	15012000	0	28260000	0	20979000	0	0	0	40100000	0	0	0	25472000	0	0	0	0	0
O75795;Q9BY64	O75795	29;5	29;5	7;0	UDP-glucuronosyltransferase 2B17	UGT2B17	O75795 UDP-glucuronosyltransferase 2B17 OS=Homo sapiens OX=9606 GN=UGT2B17 PE=1 SV=1	2	29	29	7	61379000	1163400000	4493100	14663000	567840000	2827600000	5659400	10771000	0	67255000	3461600	30624000	2692900	1252600000	3191700	1830900000	25814000	307860000	11036000	35493000	6864900	14919000	2573400	21438000	2302900	52758000	364170000	3142200000	0	11773000	0	43537000	8895700	46519000	8259600	36717000	6385300	164880000
O75817	O75817	2	2	2	Ribonuclease P protein subunit p20	POP7	O75817 Ribonuclease P protein subunit p20 OS=Homo sapiens OX=9606 GN=POP7 PE=1 SV=2	1	2	2	2	0	0	0	0	0	0	0	0	0	0	0	0	0	0	0	0	0	0	0	0	0	0	0	0	0	0	0	0	0	0	0	0	0	0	0	0	0	0
O75818	O75818	7	7	7	Ribonuclease P protein subunit p40	RPP40	O75818 Ribonuclease P protein subunit p40 OS=Homo sapiens OX=9606 GN=RPP40 PE=1 SV=3	1	7	7	7	0	0	0	0	25803000	0	23225000	0	38349000	15074000	28169000	0	0	0	40163000	0	0	0	0	0	15438000	0	0	29790000	16278000	0	0	0	0	0	0	0	0	0	0	0	0	0
O75821	O75821	20	20	20	Eukaryotic translation initiation factor 3 subunit G	EIF3G	O75821 Eukaryotic translation initiation factor 3 subunit G OS=Homo sapiens OX=9606 GN=EIF3G PE=1 SV=2	1	20	20	20	221970000	208470000	303360000	220710000	282440000	157030000	391720000	277190000	265990000	177210000	325780000	195300000	229100000	204430000	347550000	197220000	259390000	122330000	263530000	211630000	328050000	300230000	312650000	232500000	339210000	262210000	279310000	250860000	274330000	225620000	228210000	227390000	257780000	245140000	254610000	184880000	73148000	138490000
O75822	O75822	14	14	14	Eukaryotic translation initiation factor 3 subunit J	EIF3J	O75822 Eukaryotic translation initiation factor 3 subunit J OS=Homo sapiens OX=9606 GN=EIF3J PE=1 SV=2	1	14	14	14	235120000	147680000	311700000	165360000	135000000	181230000	250880000	236930000	239250000	85825000	312400000	77759000	196050000	142380000	299760000	142400000	217000000	179910000	218190000	166760000	230090000	192120000	269620000	205730000	245770000	241200000	242920000	137890000	191890000	173620000	160350000	115210000	166200000	160500000	148240000	145500000	153270000	110800000
O75828	O75828	13	11	11	Carbonyl reductase [NADPH] 3	CBR3	O75828 Carbonyl reductase [NADPH] 3 OS=Homo sapiens OX=9606 GN=CBR3 PE=1 SV=3	1	13	11	11	118110000	32531000	61613000	0	90707000	0	67046000	0	130970000	94776000	277740000	96431000	220030000	0	82136000	189690000	78976000	87892000	122840000	127190000	86928000	101840000	117600000	0	84519000	0	114870000	0	0	110180000	154360000	0	0	0	0	0	188300000	154000000
O75832	O75832	9	9	9	26S proteasome non-ATPase regulatory subunit 10	PSMD10	O75832 26S proteasome non-ATPase regulatory subunit 10 OS=Homo sapiens OX=9606 GN=PSMD10 PE=1 SV=1	1	9	9	9	182780000	161240000	71909000	149180000	154920000	91132000	89980000	91604000	83847000	136830000	119490000	168110000	140870000	159960000	94312000	87268000	126590000	76324000	108520000	86603000	90570000	90930000	103510000	97310000	122880000	86842000	114490000	96257000	58748000	117210000	62822000	104710000	121400000	54737000	128200000	151410000	179310000	129400000
O75843	O75843	20	20	20	AP-1 complex subunit gamma-like 2	AP1G2	O75843 AP-1 complex subunit gamma-like 2 OS=Homo sapiens OX=9606 GN=AP1G2 PE=1 SV=1	1	20	20	20	36555000	0	33086000	0	32619000	39244000	46994000	35246000	32667000	15837000	37294000	20496000	25610000	0	14181000	37665000	30919000	23782000	30487000	32138000	37067000	98705000	0	0	0	44187000	42328000	28229000	74469000	35303000	34536000	111970000	35968000	0	42068000	54137000	0	39812000
O75844	O75844	14	14	14	CAAX prenyl protease 1 homolog	ZMPSTE24	O75844 CAAX prenyl protease 1 homolog OS=Homo sapiens OX=9606 GN=ZMPSTE24 PE=1 SV=2	1	14	14	14	153670000	190890000	216940000	183270000	238610000	194790000	195170000	266600000	193480000	166330000	267810000	186880000	148920000	130740000	190410000	205020000	178190000	182620000	194130000	198390000	167730000	197880000	203100000	157090000	195190000	186890000	196660000	194970000	295070000	186610000	172850000	187920000	180040000	173370000	168240000	128230000	130080000	170050000
O75874	O75874	29	27	27	Isocitrate dehydrogenase [NADP] cytoplasmic	IDH1	O75874 Isocitrate dehydrogenase [NADP] cytoplasmic OS=Homo sapiens OX=9606 GN=IDH1 PE=1 SV=2	1	29	27	27	2614800000	2169900000	1890200000	2270300000	1542500000	2126700000	1123800000	1985500000	1507400000	2352500000	1305000000	2008000000	1157200000	1433700000	1469900000	1876200000	1467900000	2201800000	2023200000	2360200000	1562500000	2476700000	1158300000	2599700000	1405500000	2488500000	1691400000	2759500000	1040600000	2161600000	1549000000	2515600000	1313500000	2176400000	1874400000	2195200000	708100000	1642100000
O75879	O75879	10	10	10	Glutamyl-tRNA(Gln) amidotransferase subunit B, mitochondrial	GATB	O75879 Glutamyl-tRNA(Gln) amidotransferase subunit B, mitochondrial OS=Homo sapiens OX=9606 GN=GATB PE=1 SV=1	1	10	10	10	41756000	0	41717000	44459000	26387000	0	40827000	39444000	32091000	0	0	30000000	0	0	25636000	0	32403000	36444000	0	0	38859000	0	70528000	33393000	37393000	27926000	0	35184000	0	38208000	0	0	38999000	36561000	0	32444000	0	0
O75880	O75880	9	9	9	Protein SCO1 homolog, mitochondrial	SCO1	O75880 Protein SCO1 homolog, mitochondrial OS=Homo sapiens OX=9606 GN=SCO1 PE=1 SV=1	1	9	9	9	191320000	297630000	295400000	312120000	138180000	419910000	488530000	245550000	125850000	313340000	152310000	345620000	0	298190000	89475000	283630000	289960000	313270000	254030000	366240000	359340000	305900000	240050000	373320000	98266000	324860000	288490000	443260000	350540000	312310000	126570000	368650000	118300000	554340000	205510000	198140000	0	270990000
O75881	O75881	5	5	5	25-hydroxycholesterol 7-alpha-hydroxylase	CYP7B1	O75881 Cytochrome P450 7B1 OS=Homo sapiens OX=9606 GN=CYP7B1 PE=1 SV=2	1	5	5	5	0	0	0	0	0	85783000	0	0	0	0	0	0	0	0	0	92143000	0	0	0	0	0	106300000	0	0	0	0	0	0	0	0	0	0	0	0	0	0	0	62945000
O75882	O75882	15	15	15	Attractin	ATRN	O75882 Attractin OS=Homo sapiens OX=9606 GN=ATRN PE=1 SV=2	1	15	15	15	0	293160000	0	258630000	0	297090000	145390000	261610000	0	188160000	202290000	0	257060000	613650000	0	258810000	207090000	430200000	199470000	175860000	0	212960000	212400000	357900000	0	0	137130000	0	0	208370000	182590000	274630000	406570000	226240000	196970000	210300000	346440000	0
O75884	O75884	5	5	5	Putative hydrolase RBBP9	RBBP9	O75884 Serine hydrolase RBBP9 OS=Homo sapiens OX=9606 GN=RBBP9 PE=1 SV=2	1	5	5	5	47501000	49342000	47446000	37167000	78418000	0	95055000	48064000	60951000	64940000	0	51344000	80973000	0	66028000	0	33606000	0	67052000	24261000	66594000	0	63412000	0	59388000	0	70993000	0	0	36621000	58957000	0	43206000	0	62686000	55686000	85675000	45332000
O75886	O75886	12	10	10	Signal transducing adapter molecule 2	STAM2	O75886 Signal transducing adapter molecule 2 OS=Homo sapiens OX=9606 GN=STAM2 PE=1 SV=1	1	12	10	10	0	55272000	51709000	42229000	50931000	33915000	49207000	41559000	43691000	61262000	33807000	43641000	46560000	52888000	64489000	42223000	33430000	41334000	48009000	37551000	79981000	53287000	42012000	44602000	58271000	50094000	47160000	43420000	51527000	35443000	35329000	0	38971000	41247000	48474000	30487000	70772000	48348000
O75888	O75888	3	3	3	Tumor necrosis factor ligand superfamily member 13	TNFSF13	O75888 Tumor necrosis factor ligand superfamily member 13 OS=Homo sapiens OX=9606 GN=TNFSF13 PE=1 SV=1	1	3	3	3	0	0	0	0	0	0	0	0	0	0	0	0	0	0	0	0	0	0	0	0	0	0	0	0	0	0	0	0	0	0	0	0	0	0	0	0	0	0
O75891	O75891	45	45	40	Cytosolic 10-formyltetrahydrofolate dehydrogenase	ALDH1L1	O75891 Cytosolic 10-formyltetrahydrofolate dehydrogenase OS=Homo sapiens OX=9606 GN=ALDH1L1 PE=1 SV=2	1	45	45	40	307370000	141530000	145300000	193490000	175140000	437520000	112770000	189110000	165810000	144790000	37938000	166880000	97193000	213710000	106940000	164540000	122770000	167610000	122860000	124280000	109290000	116230000	14090000	138900000	83062000	89475000	97113000	96404000	190860000	167590000	126890000	198100000	1748700000	575600000	166270000	86164000	176540000	181650000
O75907	O75907	10	10	10	Diacylglycerol O-acyltransferase 1	DGAT1	O75907 Diacylglycerol O-acyltransferase 1 OS=Homo sapiens OX=9606 GN=DGAT1 PE=1 SV=2	1	10	10	10	102410000	104930000	81808000	91033000	73002000	90074000	108730000	74309000	66784000	95973000	49821000	108460000	60529000	64686000	118690000	91499000	108980000	513760000	97499000	112550000	85141000	99564000	160010000	115200000	77153000	111810000	100070000	73820000	61040000	91714000	100840000	109630000	199530000	72798000	92630000	75000000	0	50472000
O75909	O75909	10	10	10	Cyclin-K	CCNK	O75909 Cyclin-K OS=Homo sapiens OX=9606 GN=CCNK PE=1 SV=2	1	10	10	10	31906000	0	30209000	0	27608000	0	23213000	0	0	28300000	29425000	28701000	21199000	0	23449000	0	34720000	0	36332000	15758000	29745000	0	47710000	0	43880000	0	34628000	0	22225000	21668000	38252000	17764000	24676000	0	30867000	0	0	0
O75911	O75911	9	9	9	Short-chain dehydrogenase/reductase 3	DHRS3	O75911 Short-chain dehydrogenase/reductase 3 OS=Homo sapiens OX=9606 GN=DHRS3 PE=1 SV=2	1	9	9	9	0	11859000	37872000	0	24336000	15241000	54612000	0	30738000	0	21673000	0	52111000	0	10584000	0	19290000	21959000	21194000	15225000	17483000	0	13515000	0	24872000	20363000	30717000	18475000	0	20475000	26603000	0	0	0	27380000	0	0	26266000
O75915	O75915	5	5	5	PRA1 family protein 3	ARL6IP5	O75915 PRA1 family protein 3 OS=Homo sapiens OX=9606 GN=ARL6IP5 PE=1 SV=1	1	5	5	5	221120000	250540000	251510000	262580000	220010000	141690000	235920000	209950000	262180000	220030000	184690000	231850000	367330000	302740000	148680000	249550000	229190000	128730000	156470000	154420000	195510000	273490000	131950000	218520000	276280000	213300000	267750000	265460000	176880000	220440000	276960000	225140000	196530000	202820000	189580000	205440000	420500000	322140000
O75923	O75923	62	61	61	Dysferlin	DYSF	O75923 Dysferlin OS=Homo sapiens OX=9606 GN=DYSF PE=1 SV=1	1	62	61	61	142380000	329650000	49373000	401150000	296610000	281560000	120910000	146970000	138860000	151430000	403800000	227910000	220820000	664130000	436300000	411420000	198790000	63272000	137370000	160980000	86983000	169710000	305200000	390410000	206710000	209280000	100730000	105200000	567030000	93906000	411710000	144620000	979750000	69190000	113690000	348850000	1002900000	1097600000
O75925	O75925	3	3	2	E3 SUMO-protein ligase PIAS1	PIAS1	O75925 E3 SUMO-protein ligase PIAS1 OS=Homo sapiens OX=9606 GN=PIAS1 PE=1 SV=2	1	3	3	2	0	0	0	0	0	0	0	0	0	0	0	0	0	0	0	0	0	0	0	0	0	0	0	0	13744000	0	0	0	0	0	0	0	0	0	0	0	0	0
O75934	O75934	11	11	11	Pre-mRNA-splicing factor SPF27	BCAS2	O75934 Pre-mRNA-splicing factor SPF27 OS=Homo sapiens OX=9606 GN=BCAS2 PE=1 SV=1	1	11	11	11	58593000	67720000	111130000	0	88988000	0	92406000	89913000	76575000	56009000	122880000	0	74199000	0	73150000	70077000	101910000	0	62776000	40221000	94951000	69219000	156280000	58397000	108040000	24389000	92553000	0	117210000	67842000	92570000	56000000	71617000	0	71023000	51538000	31045000	43521000
O75935	O75935	8	8	8	Dynactin subunit 3	DCTN3	O75935 Dynactin subunit 3 OS=Homo sapiens OX=9606 GN=DCTN3 PE=1 SV=1	1	8	8	8	49753000	56600000	43387000	69931000	56243000	0	57507000	59008000	52379000	75760000	46201000	78558000	68589000	75555000	44693000	58494000	38448000	53367000	53282000	55375000	45794000	48550000	38175000	38012000	38533000	62656000	49932000	65279000	37118000	70055000	47512000	49165000	56755000	85684000	68300000	62953000	75055000	52176000
O75937	O75937	12	12	12	DnaJ homolog subfamily C member 8	DNAJC8	O75937 DnaJ homolog subfamily C member 8 OS=Homo sapiens OX=9606 GN=DNAJC8 PE=1 SV=2	1	12	12	12	202550000	288030000	247780000	235120000	225500000	246920000	306190000	341090000	282790000	221730000	420340000	197260000	275080000	171740000	218330000	235840000	214220000	239880000	185950000	327180000	248760000	286100000	354390000	279600000	333790000	294350000	250220000	291080000	319830000	295390000	331060000	270000000	267590000	326620000	257530000	230910000	109200000	251730000
O75940	O75940	5	5	5	Survival of motor neuron-related-splicing factor 30	SMNDC1	O75940 Survival of motor neuron-related-splicing factor 30 OS=Homo sapiens OX=9606 GN=SMNDC1 PE=1 SV=1	1	5	5	5	45113000	0	49505000	0	72588000	0	66638000	42715000	76497000	0	49445000	0	45605000	0	68245000	0	48968000	0	0	0	66137000	0	72191000	0	73408000	0	0	30531000	79345000	0	54155000	0	50728000	30769000	0	0	0	33874000
O75947	O75947	12	12	12	ATP synthase subunit d, mitochondrial	ATP5H	O75947 ATP synthase subunit d, mitochondrial OS=Homo sapiens OX=9606 GN=ATP5PD PE=1 SV=3	1	12	12	12	978890000	1211600000	1218900000	1469500000	907780000	1150900000	1420900000	1343000000	1132700000	1722800000	1042200000	1377400000	792110000	1057200000	1302800000	884190000	1209300000	357220000	995100000	1624000000	1264400000	1521000000	1015500000	1583200000	1073900000	1758600000	1479500000	1353300000	1176500000	1629200000	652730000	1377900000	929790000	1478800000	1409100000	1359000000	793300000	824380000
O75953	O75953	8	8	8	DnaJ homolog subfamily B member 5	DNAJB5	O75953 DnaJ homolog subfamily B member 5 OS=Homo sapiens OX=9606 GN=DNAJB5 PE=1 SV=1	1	8	8	8	0	0	0	0	0	0	0	0	0	0	0	0	0	26165000	0	0	0	0	0	0	0	0	0	0	0	0	0	0	0	0	0	0	0	0	0	0	129660000	0
O75954	O75954	2	2	2	Tetraspanin-9	TSPAN9	O75954 Tetraspanin-9 OS=Homo sapiens OX=9606 GN=TSPAN9 PE=1 SV=1	1	2	2	2	0	0	0	30591000	0	20754000	0	0	0	0	0	0	21113000	0	0	0	0	0	0	0	0	0	0	19069000	24432000	0	12890000	0	0	0	26956000	0	0	0	0	32194000	0	0
O75955	O75955	24	24	24	Flotillin-1	FLOT1	O75955 Flotillin-1 OS=Homo sapiens OX=9606 GN=FLOT1 PE=1 SV=3	1	24	24	24	122180000	228290000	195270000	202190000	142290000	234270000	110970000	133920000	130090000	192170000	174200000	172860000	138900000	208290000	142660000	189010000	193940000	103240000	162350000	176790000	173680000	207570000	155770000	202100000	187540000	211090000	160350000	191580000	247400000	171070000	188150000	249120000	216780000	197590000	155720000	202940000	195690000	263260000
O75962	O75962	15	14	14	Triple functional domain protein	TRIO	O75962 Triple functional domain protein OS=Homo sapiens OX=9606 GN=TRIO PE=1 SV=2	1	15	14	14	0	0	42969000	0	0	0	0	0	0	0	74230000	0	40778000	0	0	0	0	0	0	0	0	0	48758000	0	0	0	0	0	0	0	55288000	0	0	0	0	0	0	0
O75964	O75964	5	5	5	ATP synthase subunit g, mitochondrial	ATP5L	O75964 ATP synthase subunit g, mitochondrial OS=Homo sapiens OX=9606 GN=ATP5MG PE=1 SV=3	1	5	5	5	1206300000	1486100000	878290000	1509200000	880080000	1284000000	659130000	879510000	525100000	1623500000	712250000	1638500000	380530000	1224300000	587550000	958130000	804250000	1067700000	723480000	1197900000	712590000	1216900000	558330000	1382700000	468840000	1185700000	994430000	1089000000	1003000000	856870000	352680000	1609800000	492820000	1179900000	796500000	1165100000	631030000	776250000
O75976	O75976	34	34	34	Carboxypeptidase D	CPD	O75976 Carboxypeptidase D OS=Homo sapiens OX=9606 GN=CPD PE=1 SV=2	1	34	34	34	46516000	48092000	47419000	37661000	41497000	45322000	63570000	71518000	83089000	50835000	63633000	54409000	11296000	0	51705000	55837000	45936000	51894000	41682000	35979000	69619000	39400000	55040000	30242000	73785000	36520000	65763000	31792000	0	54627000	18407000	40885000	63146000	23949000	79892000	38743000	0	42586000
O75995	O75995	6	6	6	SAM and SH3 domain-containing protein 3	SASH3	O75995 SAM and SH3 domain-containing protein 3 OS=Homo sapiens OX=9606 GN=SASH3 PE=1 SV=2	1	6	6	6	0	48190000	46254000	41764000	63297000	74632000	66525000	76365000	0	32598000	38771000	46272000	69522000	41909000	69135000	87895000	51401000	50541000	57232000	36434000	37980000	96208000	36891000	42568000	40557000	56687000	46514000	51700000	31889000	42712000	60852000	74896000	57531000	59950000	40894000	53358000	0	50371000
O76003	O76003	13	13	13	Glutaredoxin-3	GLRX3	O76003 Glutaredoxin-3 OS=Homo sapiens OX=9606 GN=GLRX3 PE=1 SV=2	1	13	13	13	194760000	142460000	240940000	140030000	308050000	154630000	291590000	214730000	274430000	152310000	348490000	125760000	174850000	116450000	277800000	136680000	175890000	153370000	141240000	134460000	177960000	145140000	321440000	136430000	185520000	153200000	143610000	130640000	270310000	122580000	162310000	106590000	138840000	153260000	207190000	125070000	126920000	126690000
O76021	O76021	17	17	17	Ribosomal L1 domain-containing protein 1	RSL1D1	O76021 Ribosomal L1 domain-containing protein 1 OS=Homo sapiens OX=9606 GN=RSL1D1 PE=1 SV=3	1	17	17	17	133110000	53580000	142080000	53260000	149850000	56969000	171350000	79553000	159580000	56682000	229010000	61543000	95520000	44466000	247670000	58133000	179630000	36755000	98587000	52615000	151950000	56014000	279420000	55379000	192760000	85675000	117940000	67253000	183610000	66375000	187790000	59282000	109660000	59745000	132670000	55237000	0	111410000
O76024	O76024	19	19	19	Wolframin	WFS1	O76024 Wolframin OS=Homo sapiens OX=9606 GN=WFS1 PE=1 SV=2	1	19	19	19	87557000	53251000	57929000	48906000	51926000	45570000	78263000	49107000	77758000	40708000	48259000	65031000	161900000	91532000	59841000	51623000	51773000	93218000	33663000	47620000	82990000	46612000	74406000	64455000	50718000	41771000	53492000	35289000	257220000	45561000	76846000	52982000	66077000	53166000	29333000	41121000	218930000	89431000
O76027	O76027	2	2	2	Annexin A9	ANXA9	O76027 Annexin A9 OS=Homo sapiens OX=9606 GN=ANXA9 PE=1 SV=3	1	2	2	2	0	0	0	0	0	0	0	0	0	0	0	0	0	0	0	0	0	0	0	0	0	0	0	0	0	0	0	0	0	0	0	0	0	0	0	0	0	0
O76031	O76031	21	21	21	ATP-dependent Clp protease ATP-binding subunit clpX-like, mitochondrial	CLPX	O76031 ATP-dependent Clp protease ATP-binding subunit clpX-like, mitochondrial OS=Homo sapiens OX=9606 GN=CLPX PE=1 SV=2	1	21	21	21	98662000	60827000	119420000	70143000	117520000	42672000	180980000	99793000	79676000	72288000	127680000	60671000	39563000	24689000	143050000	66675000	103180000	79862000	66697000	92368000	132250000	73897000	144040000	31159000	140950000	85670000	128620000	77552000	60776000	77340000	117680000	69678000	64003000	81478000	76276000	70265000	0	0
O76038	O76038	16	16	16	Secretagogin	SCGN	O76038 Secretagogin OS=Homo sapiens OX=9606 GN=SCGN PE=1 SV=2	1	16	16	16	0	142420000	0	134190000	9412900	147740000	12349000	52008000	6517900	138240000	0	259650000	0	82733000	20870000	155530000	0	81287000	17389000	114790000	17544000	131770000	4384000	315480000	14388000	121300000	5636000	113010000	0	98412000	0	217560000	0	119950000	0	284160000	38230000	24787000
O76041	O76041	10	10	9	Nebulette	NEBL	O76041 Nebulette OS=Homo sapiens OX=9606 GN=NEBL PE=1 SV=1	1	10	10	9	78669000	0	53922000	0	0	0	60886000	0	80848000	0	82074000	0	38873000	0	50658000	0	46815000	0	47960000	0	52044000	0	40671000	0	41476000	0	57729000	0	0	0	0	0	0	0	44284000	0	36073000	0
O76054	O76054	6	6	6	SEC14-like protein 2	SEC14L2	O76054 SEC14-like protein 2 OS=Homo sapiens OX=9606 GN=SEC14L2 PE=1 SV=1	1	6	6	6	0	0	0	0	0	0	0	0	0	0	0	0	47139000	0	0	0	20129000	0	0	0	15109000	0	0	0	0	0	0	0	0	0	0	0	0	0	0	0	0	0
O76062	O76062	2	2	2	Delta(14)-sterol reductase	TM7SF2	O76062 Delta(14)-sterol reductase TM7SF2 OS=Homo sapiens OX=9606 GN=TM7SF2 PE=1 SV=3	1	2	2	2	0	87858000	84259000	0	0	101870000	0	0	0	0	65823000	0	84190000	0	0	89351000	46182000	0	0	0	60569000	0	55357000	0	25051000	74311000	0	83136000	68208000	0	0	0	0	0	0	0	0	0
O76070	O76070	6	6	6	Gamma-synuclein	SNCG	O76070 Gamma-synuclein OS=Homo sapiens OX=9606 GN=SNCG PE=1 SV=2	1	6	6	6	0	62630000	0	79205000	0	85755000	0	48713000	0	32754000	0	76408000	39593000	124750000	0	101830000	0	0	0	69935000	0	91324000	0	77712000	0	94880000	0	85737000	0	47793000	0	55392000	0	67991000	0	60064000	129530000	52055000
O76071	O76071	8	8	8	Probable cytosolic iron-sulfur protein assembly protein CIAO1	CIAO1	O76071 Probable cytosolic iron-sulfur protein assembly protein CIAO1 OS=Homo sapiens OX=9606 GN=CIAO1 PE=1 SV=1	1	8	8	8	88739000	71247000	74634000	84856000	70725000	117260000	106690000	64927000	75421000	72606000	77932000	91611000	70017000	46610000	111750000	76302000	54748000	61281000	56433000	52987000	88261000	51315000	79455000	78241000	90275000	77779000	57036000	74675000	91496000	86722000	71733000	61131000	57637000	0	69401000	81721000	0	42983000
O76074	O76074	18	18	18	cGMP-specific 3,5-cyclic phosphodiesterase	PDE5A	O76074 cGMP-specific 3,5-cyclic phosphodiesterase OS=Homo sapiens OX=9606 GN=PDE5A PE=1 SV=2	1	18	18	18	45916000	102630000	45171000	0	0	95148000	0	42374000	36407000	85076000	49354000	82451000	39536000	114540000	0	117450000	0	50533000	0	70087000	0	110170000	37549000	88909000	0	54074000	0	126510000	0	49425000	84911000	79703000	0	79914000	0	127160000	122400000	53711000
O76075	O76075	5	5	5	DNA fragmentation factor subunit beta	DFFB	O76075 DNA fragmentation factor subunit beta OS=Homo sapiens OX=9606 GN=DFFB PE=1 SV=1	1	5	5	5	0	0	0	0	0	0	0	0	0	0	0	0	0	0	0	0	0	0	0	0	0	0	0	0	0	0	0	0	0	0	0	0	0	0	0	0	0	0
O76094	O76094	24	24	24	Signal recognition particle subunit SRP72	SRP72	O76094 Signal recognition particle subunit SRP72 OS=Homo sapiens OX=9606 GN=SRP72 PE=1 SV=3	1	24	24	24	669660000	553010000	723710000	495550000	693920000	529560000	810700000	840220000	826060000	472120000	784400000	472390000	579970000	334510000	840150000	519250000	710740000	486410000	733990000	506440000	707590000	611930000	1067800000	512230000	725780000	576260000	638390000	510590000	469500000	541490000	733840000	447020000	736570000	530590000	654760000	507010000	230550000	466460000
O77932	O77932	4	4	4	Decapping and exoribonuclease protein	DXO	O77932 Decapping and exoribonuclease protein OS=Homo sapiens OX=9606 GN=DXO PE=1 SV=2	1	4	4	4	0	0	0	0	0	0	0	0	0	0	0	0	0	0	0	0	0	0	0	0	0	0	0	0	0	0	0	0	0	0	0	0	0	0	0	0	0	0
O94760	O94760	19	19	18	N(G),N(G)-dimethylarginine dimethylaminohydrolase 1	DDAH1	O94760 N(G),N(G)-dimethylarginine dimethylaminohydrolase 1 OS=Homo sapiens OX=9606 GN=DDAH1 PE=1 SV=3	1	19	19	18	636050000	651000000	491080000	516250000	412210000	614400000	349200000	434720000	628980000	640360000	477200000	612420000	237850000	486600000	261850000	493270000	378980000	624050000	392560000	519370000	699560000	506800000	369210000	695840000	475420000	668380000	390580000	717320000	373750000	749510000	428320000	725710000	394950000	782450000	590940000	719870000	169680000	389010000
O94763	O94763	9	9	9	Unconventional prefoldin RPB5 interactor 1	URI1	O94763 Unconventional prefoldin RPB5 interactor 1 OS=Homo sapiens OX=9606 GN=URI1 PE=1 SV=3	1	9	9	9	0	0	59369000	0	0	0	51422000	0	39491000	0	47410000	0	0	0	57506000	55183000	0	0	0	36543000	40426000	0	47652000	0	28047000	54172000	0	58150000	0	0	47776000	0	0	0	0	0	0	0
O94766	O94766	6	6	5	Galactosylgalactosylxylosylprotein 3-beta-glucuronosyltransferase 3	B3GAT3	O94766 Galactosylgalactosylxylosylprotein 3-beta-glucuronosyltransferase 3 OS=Homo sapiens OX=9606 GN=B3GAT3 PE=1 SV=2	1	6	6	5	0	0	0	83558000	0	0	0	0	0	0	0	0	0	0	36024000	0	42156000	43979000	48245000	0	0	0	61790000	0	32368000	0	0	0	0	0	0	0	0	46263000	79576000	0	0	29360000
O94768	O94768	4	4	4	Serine/threonine-protein kinase 17B	STK17B	O94768 Serine/threonine-protein kinase 17B OS=Homo sapiens OX=9606 GN=STK17B PE=1 SV=1	1	4	4	4	0	0	0	0	12267000	0	10453000	17847000	8596100	0	0	13604000	0	0	12138000	0	0	23818000	0	0	0	0	0	0	0	0	0	0	10815000	0	0	0	0	0	0	0	0	12142000
O94776	O94776	28	28	24	Metastasis-associated protein MTA2	MTA2	O94776 Metastasis-associated protein MTA2 OS=Homo sapiens OX=9606 GN=MTA2 PE=1 SV=1	1	28	28	24	120350000	116720000	187120000	99542000	143260000	114500000	193020000	134020000	176550000	99434000	233120000	88479000	133280000	53584000	190640000	134460000	155300000	107500000	137760000	118120000	184190000	77454000	272210000	114160000	185680000	128760000	157310000	119540000	213210000	96657000	155700000	86053000	124180000	124820000	147650000	109680000	156300000	82476000
O94788	O94788	25	22	21	Retinal dehydrogenase 2	ALDH1A2	O94788 Retinal dehydrogenase 2 OS=Homo sapiens OX=9606 GN=ALDH1A2 PE=1 SV=3	1	25	22	21	1286400000	0	0	41123000	13637000	0	48531000	0	0	0	0	0	0	26954000	0	0	35438000	51507000	0	0	0	0	0	0	39062000	0	0	0	0	0	0	0	347890000	6184000	0	0	0	0
O94804	O94804	21	20	20	Serine/threonine-protein kinase 10	STK10	O94804 Serine/threonine-protein kinase 10 OS=Homo sapiens OX=9606 GN=STK10 PE=1 SV=1	1	21	20	20	52079000	52977000	70977000	68851000	44028000	119640000	63607000	42561000	0	55705000	25445000	47982000	85560000	0	57056000	26581000	70693000	113920000	81686000	68203000	81851000	0	0	73619000	68265000	55682000	73714000	0	0	70138000	0	61752000	57107000	26781000	68402000	75807000	0	57157000
O94811	O94811	6	6	6	Tubulin polymerization-promoting protein	TPPP	O94811 Tubulin polymerization-promoting protein OS=Homo sapiens OX=9606 GN=TPPP PE=1 SV=1	1	6	6	6	0	0	0	12888000	0	0	0	0	0	34993000	0	0	0	0	0	0	0	0	0	0	0	0	42983000	66182000	0	0	0	0	0	101230000	23549000	0	0	0	0	0	326560000	0
O94819	O94819	16	16	16	Kelch repeat and BTB domain-containing protein 11	KBTBD11	O94819 Kelch repeat and BTB domain-containing protein 11 OS=Homo sapiens OX=9606 GN=KBTBD11 PE=1 SV=1	1	16	16	16	0	49955000	0	0	85132000	0	70884000	0	38949000	0	100370000	51769000	0	0	64447000	35236000	51483000	119050000	59123000	86267000	63738000	0	55186000	0	71388000	83470000	43377000	45809000	0	79656000	0	93198000	71555000	0	53862000	51804000	0	0
O94822	O94822	28	28	28	E3 ubiquitin-protein ligase listerin	LTN1	O94822 E3 ubiquitin-protein ligase listerin OS=Homo sapiens OX=9606 GN=LTN1 PE=1 SV=6	1	28	28	28	73739000	53015000	58708000	65212000	94345000	0	75606000	65417000	69185000	0	81076000	51420000	50116000	0	65553000	46956000	59317000	46587000	58305000	0	89494000	85096000	83106000	63592000	74076000	55873000	78827000	51627000	84037000	64900000	81785000	55463000	85025000	0	71300000	0	94119000	186170000
O94823	O94823	6	6	6	Probable phospholipid-transporting ATPase VB	ATP10B	O94823 Phospholipid-transporting ATPase VB OS=Homo sapiens OX=9606 GN=ATP10B PE=1 SV=2	1	6	6	6	0	0	0	0	0	0	0	0	0	0	0	0	0	0	0	0	0	0	0	0	0	0	0	0	0	0	0	0	0	0	0	0	0	0	0	0	0	0
O94826	O94826	27	27	27	Mitochondrial import receptor subunit TOM70	TOMM70A	O94826 Mitochondrial import receptor subunit TOM70 OS=Homo sapiens OX=9606 GN=TOMM70 PE=1 SV=1	1	27	27	27	352250000	242270000	237100000	267970000	247280000	234990000	277630000	216850000	368650000	259940000	340710000	287540000	182800000	246390000	300820000	246510000	378210000	255610000	223210000	269620000	296980000	256990000	280380000	269300000	442800000	295670000	301460000	236900000	229900000	283280000	295940000	287270000	310160000	267080000	271680000	264910000	233380000	224340000
O94829	O94829	5	5	5	Importin-13	IPO13	O94829 Importin-13 OS=Homo sapiens OX=9606 GN=IPO13 PE=1 SV=3	1	5	5	5	0	0	0	0	0	0	0	0	0	0	0	0	0	0	0	0	0	0	20328000	28709000	0	0	0	65661000	0	0	0	44693000	0	0	0	0	28383000	0	16152000	40427000	0	0
O94830	O94830	5	4	4	Phospholipase DDHD2	DDHD2	O94830 Phospholipase DDHD2 OS=Homo sapiens OX=9606 GN=DDHD2 PE=1 SV=2	1	5	4	4	0	0	0	0	0	0	0	0	0	0	0	0	0	0	0	0	0	0	0	0	0	0	0	0	0	0	0	0	0	0	0	0	0	0	0	0	0	0
O94832	O94832	61	61	59	Unconventional myosin-Id	MYO1D	O94832 Unconventional myosin-Id OS=Homo sapiens OX=9606 GN=MYO1D PE=1 SV=2	1	61	61	59	311050000	514150000	311790000	490900000	215810000	669910000	245140000	316740000	339800000	565970000	216220000	567640000	153600000	321750000	217000000	480430000	417300000	440220000	409680000	656400000	424220000	446400000	362870000	610920000	302330000	579310000	378140000	658200000	159050000	491810000	258140000	633240000	275530000	651400000	506430000	590420000	11095000	222200000
O94842;O15405;O94900	O94842	7;2;1	7;2;1	6;1;1	TOX high mobility group box family member 4	TOX4	O94842 TOX high mobility group box family member 4 OS=Homo sapiens OX=9606 GN=TOX4 PE=1 SV=1	3	7	7	6	111790000	0	91107000	0	0	0	89223000	0	82327000	0	99127000	0	0	0	0	0	0	0	83086000	0	0	0	73276000	0	76921000	0	0	0	0	0	0	98851000	0	0	0	0	0	0
O94851	O94851	19	19	17	Protein-methionine sulfoxide oxidase MICAL2	MICAL2	O94851 [F-actin]-monooxygenase MICAL2 OS=Homo sapiens OX=9606 GN=MICAL2 PE=1 SV=1	1	19	19	17	163350000	0	132410000	172420000	319810000	217710000	165110000	145710000	169740000	0	190300000	177690000	278450000	0	170360000	0	202720000	0	259830000	0	211670000	0	281880000	0	73549000	0	185570000	0	196680000	0	488090000	0	233370000	0	101020000	131390000	220890000	201280000
O94855	O94855	28	27	27	Protein transport protein Sec24D	SEC24D	O94855 Protein transport protein Sec24D OS=Homo sapiens OX=9606 GN=SEC24D PE=1 SV=2	1	28	27	27	149240000	89076000	74330000	71588000	124570000	60087000	87600000	125850000	83460000	80846000	64620000	84499000	91423000	23792000	93312000	74388000	86681000	124840000	111080000	70522000	91446000	85580000	68585000	75746000	93553000	73648000	110180000	73504000	17792000	106760000	85975000	68617000	97159000	66547000	144660000	89439000	12328000	83459000
O94856	O94856	3	3	3	Neurofascin	NFASC	O94856 Neurofascin OS=Homo sapiens OX=9606 GN=NFASC PE=1 SV=4	1	3	3	3	0	0	0	0	0	0	0	0	0	0	0	0	0	0	0	0	0	0	0	0	0	0	0	0	0	0	0	0	0	0	0	0	0	0	0	0	0	0
O94874	O94874	36	36	36	E3 UFM1-protein ligase 1	UFL1	O94874 E3 UFM1-protein ligase 1 OS=Homo sapiens OX=9606 GN=UFL1 PE=1 SV=2	1	36	36	36	115960000	156510000	175680000	138970000	167560000	141260000	139130000	177180000	168580000	149690000	83341000	149690000	132640000	125840000	122720000	148360000	152530000	151340000	165840000	153550000	108530000	156560000	156100000	141290000	156100000	157200000	152850000	130560000	110660000	169530000	130970000	146130000	109910000	130910000	145220000	120860000	53915000	138240000
O94875	O94875	31	30	30	Sorbin and SH3 domain-containing protein 2	SORBS2	O94875 Sorbin and SH3 domain-containing protein 2 OS=Homo sapiens OX=9606 GN=SORBS2 PE=1 SV=3	1	31	30	30	47692000	138670000	31605000	184410000	19886000	208840000	36140000	70274000	27286000	95642000	51501000	97295000	180730000	661580000	40210000	188180000	48055000	111830000	27550000	138770000	27654000	147810000	13363000	127430000	41890000	151580000	68749000	148760000	83253000	99337000	118130000	143270000	35722000	146110000	24204000	142360000	1337400000	196550000
O94880	O94880	12	12	12	PHD finger protein 14	PHF14	O94880 PHD finger protein 14 OS=Homo sapiens OX=9606 GN=PHF14 PE=1 SV=2	1	12	12	12	0	0	95273000	0	25029000	0	34464000	0	33084000	0	38286000	0	0	27739000	32228000	44892000	25912000	0	35001000	0	30702000	0	36273000	0	34564000	0	0	0	35106000	0	26467000	0	43985000	48802000	0	0	0	0
O94885	O94885	5	5	4	SAM and SH3 domain-containing protein 1	SASH1	O94885 SAM and SH3 domain-containing protein 1 OS=Homo sapiens OX=9606 GN=SASH1 PE=1 SV=3	1	5	5	4	0	0	0	0	0	0	0	0	0	0	0	0	0	0	0	0	0	0	0	0	0	0	0	0	0	0	0	0	0	0	0	0	0	0	0	0	0	0
O94886	O94886	15	15	15	CSC1-like protein 1	TMEM63A	O94886 CSC1-like protein 1 OS=Homo sapiens OX=9606 GN=TMEM63A PE=1 SV=3	1	15	15	15	310770000	254630000	251420000	319810000	246390000	401310000	223210000	198240000	973410000	227070000	469410000	195160000	376200000	0	611860000	163310000	228980000	0	196830000	0	253480000	0	255610000	174190000	287220000	81262000	315630000	152570000	273940000	134460000	473140000	152560000	633180000	0	249570000	226610000	315620000	327860000
O94887	O94887	23	22	22	FERM, RhoGEF and pleckstrin domain-containing protein 2	FARP2	O94887 FERM, ARHGEF and pleckstrin domain-containing protein 2 OS=Homo sapiens OX=9606 GN=FARP2 PE=1 SV=3	1	23	22	22	117930000	63644000	51805000	61474000	33885000	0	75203000	0	66763000	83436000	92935000	71344000	0	0	38968000	74770000	0	0	48282000	45761000	91315000	63673000	61997000	0	0	76532000	43494000	68211000	81707000	79399000	0	70416000	0	46877000	60389000	56886000	0	0
O94888	O94888	15	15	15	UBX domain-containing protein 7	UBXN7	O94888 UBX domain-containing protein 7 OS=Homo sapiens OX=9606 GN=UBXN7 PE=1 SV=2	1	15	15	15	92856000	34917000	75567000	60660000	69149000	46081000	63084000	47657000	90551000	47356000	59697000	32212000	57009000	40228000	81780000	41102000	59189000	33650000	59331000	44410000	76373000	51146000	96899000	45501000	115450000	52684000	36479000	45374000	58000000	52868000	74035000	0	49695000	40340000	52728000	38473000	0	0
O94901	O94901	25	25	25	SUN domain-containing protein 1	SUN1	O94901 SUN domain-containing protein 1 OS=Homo sapiens OX=9606 GN=SUN1 PE=1 SV=3	1	25	25	25	69187000	67598000	63304000	84278000	67773000	68750000	59569000	48484000	55300000	60833000	69520000	77856000	129620000	40398000	71767000	76217000	46421000	85632000	52749000	67088000	47795000	73957000	58753000	60089000	59240000	71846000	55263000	70978000	69369000	65854000	113670000	81828000	62318000	63113000	50052000	82410000	41150000	55748000
O94903	O94903	10	10	10	Proline synthase co-transcribed bacterial homolog protein	PROSC	O94903 Pyridoxal phosphate homeostasis protein OS=Homo sapiens OX=9606 GN=PLPBP PE=1 SV=1	1	10	10	10	140260000	176140000	186650000	168880000	208760000	206040000	163830000	153650000	170530000	187090000	156140000	139480000	108270000	198800000	156300000	145860000	141020000	205380000	133280000	198510000	112480000	176700000	147140000	185610000	162970000	255590000	120120000	168240000	153470000	211750000	103940000	182870000	102080000	173460000	228140000	191840000	114780000	186080000
O94905	O94905	17	17	14	Erlin-2	ERLIN2	O94905 Erlin-2 OS=Homo sapiens OX=9606 GN=ERLIN2 PE=1 SV=1	1	17	17	14	221760000	333940000	274270000	339870000	266750000	368500000	215610000	242080000	339560000	375640000	264280000	378300000	161430000	332480000	176320000	351310000	277130000	363890000	289980000	387840000	267560000	337750000	217680000	347150000	377430000	421040000	247310000	343090000	215320000	393340000	204190000	411240000	139500000	343530000	376850000	348370000	228850000	295570000
O94906	O94906	38	38	38	Pre-mRNA-processing factor 6	PRPF6	O94906 Pre-mRNA-processing factor 6 OS=Homo sapiens OX=9606 GN=PRPF6 PE=1 SV=1	1	38	38	38	108190000	99481000	141300000	90443000	88281000	112610000	152880000	132950000	147770000	67151000	132920000	96652000	111300000	0	232180000	108370000	178700000	62891000	126190000	97533000	124430000	89987000	153100000	63434000	151980000	110370000	115850000	67887000	182540000	99021000	122260000	99528000	117120000	88543000	111040000	82327000	51267000	67116000
O94911;Q8IUA7	O94911	30;2	30;2	29;2	ATP-binding cassette sub-family A member 8	ABCA8	O94911 ABC-type organic anion transporter ABCA8 OS=Homo sapiens OX=9606 GN=ABCA8 PE=1 SV=4	2	30	30	29	39294000	135870000	51478000	196150000	18661000	85287000	0	10522000	41013000	138820000	0	144220000	47887000	79843000	27858000	93997000	16584000	59570000	28106000	76176000	13724000	73487000	0	78576000	0	86181000	15540000	47830000	0	59776000	0	116540000	26485000	62824000	18980000	78558000	31511000	18251000
O94913	O94913	7	7	7	Pre-mRNA cleavage complex 2 protein Pcf11	PCF11	O94913 Pre-mRNA cleavage complex 2 protein Pcf11 OS=Homo sapiens OX=9606 GN=PCF11 PE=1 SV=3	1	7	7	7	0	0	0	0	0	0	0	0	0	0	0	0	0	0	0	0	0	0	0	0	0	0	0	0	0	0	0	0	0	0	0	0	0	0	0	0	0	0
O94915	O94915	53	53	50	Protein furry homolog-like	FRYL	O94915 Protein furry homolog-like OS=Homo sapiens OX=9606 GN=FRYL PE=1 SV=2	1	53	53	50	100130000	47634000	42598000	49056000	27747000	60816000	37324000	75640000	42017000	52259000	40219000	51832000	20927000	32635000	47268000	47160000	46267000	36835000	49819000	54386000	38443000	40415000	28839000	43380000	48958000	52579000	35758000	47349000	14051000	43153000	19401000	39318000	16202000	41857000	43051000	36764000	12198000	31537000
O94919	O94919	16	16	16	Endonuclease domain-containing 1 protein	ENDOD1	O94919 Endonuclease domain-containing 1 protein OS=Homo sapiens OX=9606 GN=ENDOD1 PE=1 SV=2	1	16	16	16	78282000	180480000	67758000	192080000	61439000	108290000	61234000	80547000	53267000	173210000	71828000	194600000	109310000	134050000	70747000	173520000	108030000	118430000	138500000	167660000	108010000	137560000	91327000	188590000	77147000	124280000	91696000	184560000	93615000	192710000	111100000	219590000	104130000	131710000	126980000	160510000	71276000	97061000
O94923	O94923	13	13	13	D-glucuronyl C5-epimerase	GLCE	O94923 D-glucuronyl C5-epimerase OS=Homo sapiens OX=9606 GN=GLCE PE=1 SV=3	1	13	13	13	57928000	0	25058000	0	0	0	14223000	0	18284000	0	0	0	0	0	31973000	0	15901000	0	60566000	0	20322000	0	29060000	0	34643000	0	23632000	0	0	0	31149000	0	0	0	0	0	0	18637000
O94925	O94925	21	21	21	Glutaminase kidney isoform, mitochondrial	GLS	O94925 Glutaminase kidney isoform, mitochondrial OS=Homo sapiens OX=9606 GN=GLS PE=1 SV=1	1	21	21	21	234130000	215920000	176600000	190530000	293430000	213070000	256520000	208640000	183150000	177400000	218700000	166660000	207200000	146270000	316890000	176080000	315830000	502380000	142320000	224550000	107900000	203400000	245980000	147860000	286590000	244570000	388230000	202310000	147370000	197250000	283010000	173380000	263740000	266130000	168980000	206320000	85806000	195150000
O94927	O94927	3	3	3	HAUS augmin-like complex subunit 5	HAUS5	O94927 HAUS augmin-like complex subunit 5 OS=Homo sapiens OX=9606 GN=HAUS5 PE=1 SV=2	1	3	3	3	0	0	0	0	0	0	0	0	0	0	0	0	0	0	0	0	0	0	0	0	0	0	0	0	0	0	0	0	0	0	0	0	0	0	0	0	0	0
O94952	O94952	5	5	5	F-box only protein 21	FBXO21	O94952 F-box only protein 21 OS=Homo sapiens OX=9606 GN=FBXO21 PE=2 SV=2	1	5	5	5	29111000	0	0	0	0	0	14682000	0	0	0	15652000	12858000	0	0	0	0	0	0	0	0	0	0	0	0	25370000	0	0	0	0	0	0	0	0	0	13894000	0	0	0
O94956	O94956	2	2	2	Solute carrier organic anion transporter family member 2B1	SLCO2B1	O94956 Solute carrier organic anion transporter family member 2B1 OS=Homo sapiens OX=9606 GN=SLCO2B1 PE=1 SV=2	1	2	2	2	0	0	0	0	0	0	0	0	0	0	0	0	0	0	0	0	0	0	0	0	0	0	0	0	0	0	0	0	0	0	0	0	0	0	0	0	0	0
O94964	O94964	4	4	3	Protein SOGA1;N-terminal form;C-terminal 80 kDa form	SOGA1	O94964 Protein SOGA1 OS=Homo sapiens OX=9606 GN=SOGA1 PE=1 SV=2	1	4	4	3	0	0	0	0	0	0	0	0	0	0	0	0	0	0	0	0	0	0	0	0	0	0	0	0	0	0	0	0	0	0	0	0	0	0	0	0	0	0
O94966	O94966	16	16	16	Ubiquitin carboxyl-terminal hydrolase 19	USP19	O94966 Ubiquitin carboxyl-terminal hydrolase 19 OS=Homo sapiens OX=9606 GN=USP19 PE=1 SV=2	1	16	16	16	0	0	0	0	0	0	0	0	0	0	0	0	0	0	0	0	0	0	0	0	13028000	0	35583000	0	0	0	25540000	0	0	0	23662000	0	0	0	27488000	0	0	0
O94973	O94973	41	31	31	AP-2 complex subunit alpha-2	AP2A2	O94973 AP-2 complex subunit alpha-2 OS=Homo sapiens OX=9606 GN=AP2A2 PE=1 SV=2	1	41	31	31	134840000	155980000	98829000	146830000	128120000	159160000	105410000	148040000	112830000	147060000	79714000	163720000	128790000	152080000	101890000	178490000	117370000	140830000	133990000	161120000	92081000	142730000	94541000	154860000	110200000	152490000	121650000	163240000	91845000	187570000	113830000	166460000	112280000	142700000	117060000	142790000	98253000	120560000
O94979;Q9NQW1	O94979	45;1	45;1	45;1	Protein transport protein Sec31A	SEC31A	O94979 Protein transport protein Sec31A OS=Homo sapiens OX=9606 GN=SEC31A PE=1 SV=3	2	45	45	45	402970000	291110000	369070000	291050000	391070000	287330000	133100000	300960000	398050000	337730000	363810000	302590000	340760000	259590000	385680000	322150000	378940000	459610000	440310000	361990000	387490000	428940000	277930000	372720000	327140000	299700000	448210000	301200000	233810000	379570000	319420000	331550000	383380000	366220000	357070000	294040000	187550000	363550000
O94985	O94985	6	6	6	Calsyntenin-1;Soluble Alc-alpha;CTF1-alpha	CLSTN1	O94985 Calsyntenin-1 OS=Homo sapiens OX=9606 GN=CLSTN1 PE=1 SV=1	1	6	6	6	0	22230000	0	0	0	0	0	0	0	0	0	0	51580000	0	0	0	0	0	0	0	17144000	0	28795000	0	0	0	19763000	0	0	0	71929000	0	0	0	18352000	0	0	0
O94992;Q96MH2	O94992	8;1	8;1	8;1	Protein HEXIM1	HEXIM1	O94992 Protein HEXIM1 OS=Homo sapiens OX=9606 GN=HEXIM1 PE=1 SV=1	2	8	8	8	0	71365000	66288000	0	53318000	0	79111000	0	58669000	0	0	0	87825000	0	0	0	48768000	71151000	0	0	64361000	25552000	33992000	31695000	59274000	61541000	45011000	0	60965000	43038000	0	0	0	0	0	0	0	0
O95049	O95049	23	23	23	Tight junction protein ZO-3	TJP3	O95049 Tight junction protein ZO-3 OS=Homo sapiens OX=9606 GN=TJP3 PE=1 SV=3	1	23	23	23	128560000	66930000	68228000	77973000	57502000	83684000	83957000	77427000	184350000	84648000	88209000	70308000	37046000	0	52519000	89493000	74904000	82291000	71705000	92574000	79589000	87263000	52459000	57929000	69360000	98855000	74824000	91960000	67237000	77802000	77543000	64355000	80070000	98587000	97581000	76058000	0	22952000
O95059	O95059	2	2	2	Ribonuclease P protein subunit p14	RPP14	O95059 Ribonuclease P protein subunit p14 OS=Homo sapiens OX=9606 GN=RPP14 PE=1 SV=3	1	2	2	2	0	0	0	0	0	0	0	0	0	0	0	0	0	0	0	0	0	0	0	0	0	0	0	0	0	0	0	0	0	0	0	0	0	0	0	0	0	0
O95070	O95070	4	4	4	Protein YIF1A	YIF1A	O95070 Protein YIF1A OS=Homo sapiens OX=9606 GN=YIF1A PE=1 SV=2	1	4	4	4	0	0	0	0	0	0	0	0	25579000	0	0	0	0	0	0	0	0	0	0	0	80588000	0	0	0	41846000	0	0	0	0	0	0	65244000	0	0	0	0	0	0
O95071	O95071	40	40	40	E3 ubiquitin-protein ligase UBR5	UBR5	O95071 E3 ubiquitin-protein ligase UBR5 OS=Homo sapiens OX=9606 GN=UBR5 PE=1 SV=2	1	40	40	40	67513000	55984000	28920000	63709000	47204000	0	96675000	29888000	58128000	0	96679000	0	20998000	0	112490000	30339000	69569000	28615000	57402000	0	65365000	33319000	119760000	0	81268000	51103000	66548000	45897000	71659000	0	60189000	36399000	42023000	0	34690000	0	18513000	18498000
O95081	O95081	5	5	5	Arf-GAP domain and FG repeat-containing protein 2	AGFG2	O95081 Arf-GAP domain and FG repeat-containing protein 2 OS=Homo sapiens OX=9606 GN=AGFG2 PE=1 SV=2	1	5	5	5	30672000	0	0	0	27384000	0	0	0	34995000	0	40126000	0	0	0	0	0	24319000	0	0	0	0	0	36805000	31943000	0	32850000	25921000	0	0	0	0	0	19868000	37399000	39115000	30667000	0	0
O95104	O95104	13	13	10	Splicing factor, arginine/serine-rich 15	SCAF4	O95104 SR-related and CTD-associated factor 4 OS=Homo sapiens OX=9606 GN=SCAF4 PE=1 SV=3	1	13	13	10	115230000	71394000	71748000	71933000	75719000	0	61823000	66678000	87264000	62410000	95710000	60404000	50839000	58497000	79135000	48611000	42590000	66873000	64887000	52619000	104180000	63044000	102940000	44222000	74461000	62113000	59424000	54642000	112810000	47672000	62995000	45884000	68138000	42991000	52007000	43569000	0	43328000
O95139	O95139	6	6	6	NADH dehydrogenase [ubiquinone] 1 beta subcomplex subunit 6	NDUFB6	O95139 NADH dehydrogenase [ubiquinone] 1 beta subcomplex subunit 6 OS=Homo sapiens OX=9606 GN=NDUFB6 PE=1 SV=3	1	6	6	6	235880000	328250000	204820000	352290000	188650000	329430000	128780000	221880000	132090000	308220000	268900000	304560000	114090000	250240000	227250000	397850000	215740000	271050000	275700000	435930000	212570000	285230000	326410000	280800000	155180000	371930000	259810000	253560000	170310000	356940000	162670000	393960000	102400000	379080000	190700000	198610000	137210000	183730000
O95140	O95140	25	25	23	Mitofusin-2	MFN2	O95140 Mitofusin-2 OS=Homo sapiens OX=9606 GN=MFN2 PE=1 SV=3	1	25	25	23	119840000	97688000	75264000	99223000	96174000	68330000	83780000	0	52037000	101110000	78848000	106670000	98190000	0	87964000	0	0	0	70851000	65254000	82752000	0	66344000	91617000	105060000	50212000	51287000	66262000	0	91489000	85673000	105990000	0	80989000	76643000	55004000	121790000	84976000
O95154	O95154	13	13	8	Aflatoxin B1 aldehyde reductase member 3	AKR7A3	O95154 Aflatoxin B1 aldehyde reductase member 3 OS=Homo sapiens OX=9606 GN=AKR7A3 PE=1 SV=2	1	13	13	8	328340000	213930000	153560000	288210000	220690000	277400000	215500000	232080000	278380000	375180000	141790000	280570000	92475000	174530000	196160000	259450000	248220000	984430000	254890000	340570000	411660000	347490000	100560000	261860000	138550000	481740000	213610000	333050000	44459000	408180000	229660000	265600000	125140000	345680000	342010000	314430000	0	121570000
O95155	O95155	26	26	26	Ubiquitin conjugation factor E4 B	UBE4B	O95155 Ubiquitin conjugation factor E4 B OS=Homo sapiens OX=9606 GN=UBE4B PE=1 SV=1	1	26	26	26	0	0	37636000	0	14564000	0	21658000	24306000	23655000	0	33702000	0	36394000	0	0	29336000	0	22956000	33075000	0	46271000	0	28471000	30852000	30362000	0	29131000	0	15509000	17134000	38127000	0	28624000	0	22190000	17254000	0	0
O95159	O95159	8	8	8	Zinc finger protein-like 1	ZFPL1	O95159 Zinc finger protein-like 1 OS=Homo sapiens OX=9606 GN=ZFPL1 PE=1 SV=2	1	8	8	8	0	0	48890000	26065000	0	0	27775000	0	32030000	0	19108000	0	34247000	0	35199000	23454000	29700000	0	34752000	37112000	34804000	0	46517000	0	38304000	0	0	0	0	0	36088000	0	60298000	0	69545000	47116000	0	0
O95163	O95163	30	30	30	Elongator complex protein 1	IKBKAP	O95163 Elongator complex protein 1 OS=Homo sapiens OX=9606 GN=ELP1 PE=1 SV=3	1	30	30	30	59174000	24688000	41920000	17053000	48894000	30973000	43103000	47877000	54723000	29162000	49471000	33643000	34072000	0	28881000	28545000	29285000	28831000	35954000	31506000	34532000	25486000	63591000	31322000	44356000	28535000	21396000	0	90160000	25209000	31395000	20471000	15969000	0	29724000	26083000	0	16794000
O95164	O95164	4	4	4	Ubiquitin-like protein 3	UBL3	O95164 Ubiquitin-like protein 3 OS=Homo sapiens OX=9606 GN=UBL3 PE=1 SV=1	1	4	4	4	0	46649000	26675000	56604000	0	42550000	24603000	44309000	25614000	43219000	31873000	54602000	58395000	104600000	30418000	37015000	41579000	38059000	38607000	37550000	22428000	39531000	20052000	41169000	30954000	46422000	27371000	45429000	0	36639000	45051000	46037000	43857000	32721000	39572000	43285000	0	24224000
O95167	O95167	3	3	3	NADH dehydrogenase [ubiquinone] 1 alpha subcomplex subunit 3	NDUFA3	O95167 NADH dehydrogenase [ubiquinone] 1 alpha subcomplex subunit 3 OS=Homo sapiens OX=9606 GN=NDUFA3 PE=1 SV=1	1	3	3	3	0	165980000	79608000	104500000	47237000	136750000	88015000	0	88806000	167880000	0	54010000	142470000	157810000	81666000	161430000	128980000	0	130420000	119500000	137710000	0	0	209460000	127220000	136960000	109090000	169850000	0	206650000	95729000	149450000	52035000	160920000	127240000	180240000	68970000	0
O95168	O95168	5	5	5	NADH dehydrogenase [ubiquinone] 1 beta subcomplex subunit 4	NDUFB4	O95168 NADH dehydrogenase [ubiquinone] 1 beta subcomplex subunit 4 OS=Homo sapiens OX=9606 GN=NDUFB4 PE=1 SV=3	1	5	5	5	163200000	217870000	104670000	221740000	122500000	216070000	86014000	147540000	64314000	219760000	115820000	192670000	84888000	146280000	170090000	174400000	138920000	180110000	141990000	215600000	126610000	173090000	161730000	169320000	84868000	165590000	152280000	130290000	75496000	181910000	97476000	213080000	72684000	0	175370000	183520000	95117000	100990000
O95169	O95169	5	5	5	NADH dehydrogenase [ubiquinone] 1 beta subcomplex subunit 8, mitochondrial	NDUFB8	O95169 NADH dehydrogenase [ubiquinone] 1 beta subcomplex subunit 8, mitochondrial OS=Homo sapiens OX=9606 GN=NDUFB8 PE=1 SV=1	1	5	5	5	122480000	201680000	82887000	220790000	82904000	203020000	60179000	157950000	64185000	197330000	116040000	184650000	100130000	206880000	89936000	185440000	99332000	116750000	99992000	203840000	117320000	167650000	120430000	189560000	53302000	149370000	121080000	150040000	64176000	163180000	118310000	193700000	42017000	188690000	97113000	176020000	129140000	82359000
O95171	O95171	10	10	10	Sciellin	SCEL	O95171 Sciellin OS=Homo sapiens OX=9606 GN=SCEL PE=1 SV=2	1	10	10	10	0	0	0	0	0	0	0	0	0	0	0	0	86998000	0	0	0	0	0	0	0	0	0	0	0	0	0	0	0	0	0	0	0	0	0	0	0	0	0
O95178	O95178	2	2	2	NADH dehydrogenase [ubiquinone] 1 beta subcomplex subunit 2, mitochondrial	NDUFB2	O95178 NADH dehydrogenase [ubiquinone] 1 beta subcomplex subunit 2, mitochondrial OS=Homo sapiens OX=9606 GN=NDUFB2 PE=1 SV=1	1	2	2	2	0	0	0	0	0	0	0	0	0	0	0	0	0	0	0	0	0	0	0	0	0	0	0	0	0	0	0	0	0	0	0	0	0	0	0	0	0	0
O95182	O95182	8	8	8	NADH dehydrogenase [ubiquinone] 1 alpha subcomplex subunit 7	NDUFA7	O95182 NADH dehydrogenase [ubiquinone] 1 alpha subcomplex subunit 7 OS=Homo sapiens OX=9606 GN=NDUFA7 PE=1 SV=3	1	8	8	8	379350000	683180000	311020000	476660000	242070000	474540000	236280000	603790000	207350000	614990000	0	505960000	294820000	577160000	300280000	260310000	315250000	397330000	359720000	749730000	394970000	560290000	470160000	788300000	215280000	612940000	348920000	596980000	226010000	610170000	235760000	613280000	137920000	614410000	320250000	503490000	240270000	218810000
O95183	O95183	3	3	3	Vesicle-associated membrane protein 5	VAMP5	O95183 Vesicle-associated membrane protein 5 OS=Homo sapiens OX=9606 GN=VAMP5 PE=1 SV=1	1	3	3	3	0	0	0	0	0	0	0	0	0	0	0	0	0	0	0	0	0	0	0	0	0	0	0	0	0	0	0	0	0	0	0	0	0	0	0	0	0	0
O95197	O95197	4	4	4	Reticulon-3	RTN3	O95197 Reticulon-3 OS=Homo sapiens OX=9606 GN=RTN3 PE=1 SV=2	1	4	4	4	321590000	459790000	299260000	430040000	340660000	440250000	338010000	255390000	435450000	356800000	334200000	377560000	373980000	387730000	299210000	304150000	322780000	316020000	321240000	366460000	383400000	319220000	446680000	394420000	331660000	362030000	288030000	479160000	595450000	322510000	340530000	478890000	265420000	401480000	362490000	449390000	381610000	606850000
O95202	O95202	37	37	36	LETM1 and EF-hand domain-containing protein 1, mitochondrial	LETM1	O95202 Mitochondrial proton/calcium exchanger protein OS=Homo sapiens OX=9606 GN=LETM1 PE=1 SV=1	1	37	37	36	684830000	405640000	444860000	507370000	363460000	457670000	516270000	400750000	486120000	646430000	488380000	538440000	303080000	349300000	416840000	411920000	565540000	357200000	433380000	620850000	541500000	481530000	406010000	513690000	359710000	548190000	616160000	565540000	525510000	523290000	309990000	545250000	317710000	596730000	400720000	489780000	158080000	370360000
O95208	O95208	5	4	4	Epsin-2	EPN2	O95208 Epsin-2 OS=Homo sapiens OX=9606 GN=EPN2 PE=1 SV=3	1	5	4	4	0	0	0	0	0	0	0	0	0	0	0	0	0	0	0	0	0	0	0	0	0	0	0	0	0	0	0	0	0	0	0	0	0	0	0	0	0	0
O95210	O95210	12	12	12	Starch-binding domain-containing protein 1	STBD1	O95210 Starch-binding domain-containing protein 1 OS=Homo sapiens OX=9606 GN=STBD1 PE=1 SV=1	1	12	12	12	36463000	34786000	27233000	48564000	0	66822000	0	0	14198000	43253000	0	36944000	20961000	0	28277000	33654000	15894000	138900000	0	34587000	29410000	0	0	38606000	22742000	49563000	38150000	41075000	0	32281000	0	51616000	25973000	45324000	28178000	42546000	40492000	45426000
O95218	O95218	12	12	12	Zinc finger Ran-binding domain-containing protein 2	ZRANB2	O95218 Zinc finger Ran-binding domain-containing protein 2 OS=Homo sapiens OX=9606 GN=ZRANB2 PE=1 SV=2	1	12	12	12	50034000	32205000	55965000	0	41917000	24958000	72086000	0	58989000	30524000	97042000	0	42688000	55633000	35636000	0	40596000	0	29492000	32556000	58344000	29144000	57443000	33676000	53312000	55606000	32992000	0	47816000	43358000	40798000	0	42822000	46256000	35964000	0	0	0
O95219	O95219	20	20	20	Sorting nexin-4	SNX4	O95219 Sorting nexin-4 OS=Homo sapiens OX=9606 GN=SNX4 PE=1 SV=1	1	20	20	20	193300000	163820000	125720000	149090000	147010000	157320000	132500000	117170000	155550000	173650000	103600000	200240000	93331000	138450000	150820000	155580000	161050000	91512000	183250000	219100000	105740000	141900000	100050000	175570000	186340000	199940000	123190000	145570000	120730000	178970000	115450000	198430000	136940000	173960000	183380000	144520000	83523000	154690000
O95232	O95232	12	12	12	Luc7-like protein 3	LUC7L3	O95232 Luc7-like protein 3 OS=Homo sapiens OX=9606 GN=LUC7L3 PE=1 SV=2	1	12	12	12	322820000	192660000	266490000	204420000	287450000	169980000	251350000	177580000	227620000	208000000	304710000	185240000	204150000	135560000	406920000	178340000	288050000	160520000	235850000	185100000	317110000	194880000	390890000	198150000	312390000	217060000	219840000	200170000	468840000	167030000	230020000	189910000	234250000	143770000	225900000	197430000	658900000	156290000
O95235	O95235	6	6	6	Kinesin-like protein KIF20A	KIF20A	O95235 Kinesin-like protein KIF20A OS=Homo sapiens OX=9606 GN=KIF20A PE=1 SV=1	1	6	6	6	0	0	0	0	0	0	0	0	0	0	0	0	0	0	0	0	0	0	0	0	0	0	0	0	0	0	0	0	0	0	0	0	0	0	0	0	0	0
O95236	O95236	8	8	8	Apolipoprotein L3	APOL3	O95236 Apolipoprotein L3 OS=Homo sapiens OX=9606 GN=APOL3 PE=1 SV=3	1	8	8	8	0	0	14298000	35153000	25260000	0	15062000	38070000	0	0	0	0	17327000	19381000	32292000	0	0	0	24644000	0	0	21783000	0	0	28162000	0	0	16024000	0	0	14995000	0	21357000	0	0	0	0	19631000
O95239	O95239	25	25	15	Chromosome-associated kinesin KIF4A	KIF4A	O95239 Chromosome-associated kinesin KIF4A OS=Homo sapiens OX=9606 GN=KIF4A PE=1 SV=3	1	25	25	15	28517000	0	0	27101000	0	0	0	15424000	0	0	72267000	0	0	0	31137000	0	20719000	0	32312000	31362000	0	0	32659000	0	0	0	0	0	59565000	0	25953000	0	0	0	36149000	0	0	0
O95248	O95248	22	22	20	Myotubularin-related protein 5	SBF1	O95248 Myotubularin-related protein 5 OS=Homo sapiens OX=9606 GN=SBF1 PE=1 SV=4	1	22	22	20	54377000	90238000	73597000	0	67551000	0	81807000	69733000	81397000	0	0	0	0	0	0	0	108680000	0	72015000	68776000	85434000	0	67432000	64203000	79104000	107020000	87253000	80116000	0	72453000	0	57256000	0	0	79598000	0	0	78621000
O95249	O95249	13	13	13	Golgi SNAP receptor complex member 1	GOSR1	O95249 Golgi SNAP receptor complex member 1 OS=Homo sapiens OX=9606 GN=GOSR1 PE=1 SV=1	1	13	13	13	95109000	94950000	81875000	100270000	77041000	74572000	77463000	95838000	106500000	95345000	81874000	71782000	59127000	73537000	69764000	76128000	98246000	72546000	104710000	99742000	85472000	106890000	112980000	96073000	76011000	76368000	86881000	69564000	83307000	93620000	71333000	112770000	102950000	57364000	79032000	92009000	0	46869000
O95251	O95251	6	5	5	Histone acetyltransferase KAT7	KAT7	O95251 Histone acetyltransferase KAT7 OS=Homo sapiens OX=9606 GN=KAT7 PE=1 SV=1	1	6	5	5	0	0	0	0	0	12619000	0	0	0	0	0	0	0	0	0	0	0	0	0	0	0	0	0	0	0	0	0	0	0	0	0	0	0	0	0	0	0	0
O95260	O95260	8	8	8	Arginyl-tRNA--protein transferase 1	ATE1	O95260 Arginyl-tRNA--protein transferase 1 OS=Homo sapiens OX=9606 GN=ATE1 PE=1 SV=2	1	8	8	8	0	0	49323000	0	0	0	62943000	0	71448000	54423000	74045000	0	42696000	0	0	0	59625000	0	36075000	0	74294000	0	47116000	52889000	39146000	47903000	0	0	0	48660000	45658000	0	51374000	29317000	46975000	41042000	430610000	287570000
O95278	O95278	2	2	2	Laforin	EPM2A	O95278 Laforin OS=Homo sapiens OX=9606 GN=EPM2A PE=1 SV=2	1	2	2	2	0	0	0	0	0	0	0	0	0	0	0	0	0	0	0	0	0	0	0	0	0	0	0	0	0	0	0	0	0	0	0	0	0	0	0	0	0	0
O95292	O95292	11	10	10	Vesicle-associated membrane protein-associated protein B/C	VAPB	O95292 Vesicle-associated membrane protein-associated protein B/C OS=Homo sapiens OX=9606 GN=VAPB PE=1 SV=3	1	11	10	10	384430000	218380000	226320000	206690000	178300000	205890000	258780000	166380000	311080000	241320000	228130000	209990000	208890000	187830000	438180000	193650000	393360000	174690000	201860000	205370000	196060000	223640000	402250000	229160000	431700000	270750000	315800000	228560000	179740000	265300000	332020000	203720000	190450000	219840000	290480000	214460000	218760000	170000000
O95294	O95294	16	16	16	RasGAP-activating-like protein 1	RASAL1	O95294 RasGAP-activating-like protein 1 OS=Homo sapiens OX=9606 GN=RASAL1 PE=1 SV=3	1	16	16	16	34721000	0	0	0	16366000	0	0	0	26236000	0	0	0	0	0	0	0	0	0	0	0	0	0	0	0	0	0	0	0	0	0	0	0	0	0	0	0	0	0
O95295	O95295	6	6	6	SNARE-associated protein Snapin	SNAPIN	O95295 SNARE-associated protein Snapin OS=Homo sapiens OX=9606 GN=SNAPIN PE=1 SV=1	1	6	6	6	31515000	63049000	55367000	47883000	62976000	44513000	57549000	36518000	49064000	55876000	49081000	0	49491000	53498000	70033000	60096000	55643000	0	52227000	51014000	45899000	53076000	37905000	52932000	57446000	54418000	59739000	40115000	34271000	51349000	54397000	52886000	47404000	47407000	56242000	43088000	0	45010000
O95297	O95297	6	6	6	Myelin protein zero-like protein 1	MPZL1	O95297 Myelin protein zero-like protein 1 OS=Homo sapiens OX=9606 GN=MPZL1 PE=1 SV=1	1	6	6	6	87825000	56475000	50518000	103360000	89573000	204650000	0	0	101280000	0	48638000	40203000	0	95625000	64709000	0	89291000	0	58264000	142900000	58267000	0	76600000	0	49310000	66772000	92164000	0	66565000	88893000	100440000	55465000	54299000	0	48128000	96001000	0	57336000
O95298;E9PQ53	O95298;E9PQ53	7;4	7;4	7;4	NADH dehydrogenase [ubiquinone] 1 subunit C2;NADH dehydrogenase [ubiquinone] 1 subunit C2, isoform 2	NDUFC2;NDUFC2-KCTD14	O95298 NADH dehydrogenase [ubiquinone] 1 subunit C2 OS=Homo sapiens OX=9606 GN=NDUFC2 PE=1 SV=1;E9PQ53 NADH dehydrogenase [ubiquinone] 1 subunit C2, isoform 2 OS=Homo sapiens OX=9606 GN=NDUFC2-KCTD14 PE=1 SV=1	2	7	7	7	335760000	511110000	254980000	469700000	211630000	457480000	202510000	290520000	213140000	437380000	309860000	439240000	254970000	369830000	227700000	464680000	314300000	168100000	348460000	512120000	298250000	405420000	376300000	538950000	299960000	421890000	361180000	580900000	205510000	575970000	326070000	589140000	130000000	527050000	279880000	514880000	179480000	159840000
O95299	O95299	14	14	14	NADH dehydrogenase [ubiquinone] 1 alpha subcomplex subunit 10, mitochondrial	NDUFA10	O95299 NADH dehydrogenase [ubiquinone] 1 alpha subcomplex subunit 10, mitochondrial OS=Homo sapiens OX=9606 GN=NDUFA10 PE=1 SV=1	1	14	14	14	381400000	471030000	242710000	385620000	313170000	533800000	171070000	385170000	169240000	539170000	314630000	473240000	235710000	419950000	319190000	549060000	330420000	417310000	367510000	615780000	305640000	403620000	433010000	506600000	291990000	448130000	390320000	512610000	160840000	522310000	294060000	596580000	167310000	499130000	330540000	542560000	241590000	252740000
O95302;Q75LS8	O95302	16;3	15;3	15;3	Peptidyl-prolyl cis-trans isomerase FKBP9	FKBP9	O95302 Peptidyl-prolyl cis-trans isomerase FKBP9 OS=Homo sapiens OX=9606 GN=FKBP9 PE=1 SV=2	2	16	15	15	243670000	178870000	394000000	174860000	246680000	191460000	236360000	240290000	170600000	170790000	369250000	158450000	317420000	192200000	348760000	171210000	186440000	103410000	303450000	150340000	231830000	146940000	438910000	138520000	353250000	161520000	391660000	146600000	240190000	132350000	490880000	139360000	546600000	152420000	219580000	132810000	170510000	330920000
O95319	O95319	8	7	7	CUGBP Elav-like family member 2	CELF2	O95319 CUGBP Elav-like family member 2 OS=Homo sapiens OX=9606 GN=CELF2 PE=1 SV=1	1	8	7	7	53190000	69509000	56406000	75535000	113060000	45185000	85705000	54884000	58833000	0	116660000	60248000	52078000	41390000	63287000	68759000	42225000	77436000	52673000	44133000	61781000	71526000	67843000	57356000	51784000	58810000	60721000	53225000	83196000	52409000	45198000	56809000	39883000	45470000	49746000	56763000	48460000	53290000
O95336	O95336	13	13	13	6-phosphogluconolactonase	PGLS	O95336 6-phosphogluconolactonase OS=Homo sapiens OX=9606 GN=PGLS PE=1 SV=2	1	13	13	13	245390000	385550000	353370000	373920000	390580000	368940000	296240000	303700000	392940000	412690000	399940000	383740000	423640000	293800000	322200000	358620000	339410000	304630000	405710000	335460000	358410000	338540000	324270000	310670000	351490000	279090000	280220000	311530000	216920000	307380000	363080000	334340000	210030000	302310000	402110000	321260000	241820000	334990000
O95340	O95340	27	27	27	Bifunctional 3-phosphoadenosine 5-phosphosulfate synthase 2;Sulfate adenylyltransferase;Adenylyl-sulfate kinase	PAPSS2	O95340 Bifunctional 3-phosphoadenosine 5-phosphosulfate synthase 2 OS=Homo sapiens OX=9606 GN=PAPSS2 PE=1 SV=2	1	27	27	27	193280000	285420000	246340000	264020000	327670000	470410000	163990000	286660000	188230000	318960000	162070000	244480000	75694000	137690000	94310000	272070000	307960000	497520000	297340000	438170000	192500000	325080000	77124000	337750000	102140000	517550000	293700000	415380000	239520000	327370000	69140000	315240000	179130000	493160000	354140000	331290000	0	91469000
O95342	O95342	3	3	3	Bile salt export pump	ABCB11	O95342 Bile salt export pump OS=Homo sapiens OX=9606 GN=ABCB11 PE=1 SV=2	1	3	3	3	0	0	0	0	0	0	0	0	0	0	0	0	0	0	0	0	0	0	0	0	0	0	0	0	0	0	0	0	0	0	0	0	0	0	0	0	0	0
O95347	O95347	43	43	43	Structural maintenance of chromosomes protein 2	SMC2	O95347 Structural maintenance of chromosomes protein 2 OS=Homo sapiens OX=9606 GN=SMC2 PE=1 SV=2	1	43	43	43	196730000	21153000	166550000	49195000	330820000	33069000	128350000	100620000	118770000	20313000	307530000	27805000	0	0	130230000	52054000	77865000	44276000	116930000	12852000	159250000	27791000	349850000	23904000	355160000	23766000	79225000	42500000	528090000	34595000	62778000	22885000	28220000	14726000	153510000	22785000	135810000	38823000
O95352	O95352	24	24	24	Ubiquitin-like modifier-activating enzyme ATG7	ATG7	O95352 Ubiquitin-like modifier-activating enzyme ATG7 OS=Homo sapiens OX=9606 GN=ATG7 PE=1 SV=1	1	24	24	24	102170000	88073000	88816000	90798000	104510000	70229000	99390000	77559000	100070000	106000000	71301000	112390000	99975000	117840000	71462000	77823000	71981000	123020000	92180000	73509000	77045000	94644000	88317000	78901000	96803000	78018000	75197000	78902000	70373000	84199000	97372000	98905000	78856000	75617000	95617000	73561000	81358000	123560000
O95359	O95359	50	50	47	Transforming acidic coiled-coil-containing protein 2	TACC2	O95359 Transforming acidic coiled-coil-containing protein 2 OS=Homo sapiens OX=9606 GN=TACC2 PE=1 SV=3	1	50	50	47	102460000	103750000	128640000	81399000	123180000	102750000	104710000	133870000	192360000	87255000	139320000	86453000	89263000	118740000	104520000	70871000	59910000	0	112130000	107770000	112180000	113510000	84894000	134790000	51204000	85646000	87249000	149160000	118510000	96359000	73110000	71305000	67034000	90015000	119360000	89421000	108660000	84807000
O95361;Q309B1	O95361	19;7	19;7	19;7	Tripartite motif-containing protein 16	TRIM16	O95361 Tripartite motif-containing protein 16 OS=Homo sapiens OX=9606 GN=TRIM16 PE=1 SV=3	2	19	19	19	93039000	23608000	42121000	26237000	80420000	36148000	96967000	47583000	75896000	38258000	51000000	17593000	40393000	0	21394000	37432000	0	0	51962000	26302000	65850000	20743000	37909000	0	50935000	28430000	32308000	0	66846000	0	40767000	0	43270000	18894000	26417000	0	55548000	0
O95363	O95363	6	6	6	Phenylalanine--tRNA ligase, mitochondrial	FARS2	O95363 Phenylalanine--tRNA ligase, mitochondrial OS=Homo sapiens OX=9606 GN=FARS2 PE=1 SV=1	1	6	6	6	0	0	0	0	0	0	0	0	0	0	0	0	0	0	0	0	0	0	0	0	0	0	0	0	0	0	0	0	0	0	0	0	0	0	0	0	0	0
O95365	O95365	6	6	6	Zinc finger and BTB domain-containing protein 7A	ZBTB7A	O95365 Zinc finger and BTB domain-containing protein 7A OS=Homo sapiens OX=9606 GN=ZBTB7A PE=1 SV=1	1	6	6	6	51044000	0	0	0	23421000	0	0	0	35264000	0	0	0	0	0	35649000	0	33276000	0	0	0	21284000	0	0	0	0	0	30840000	0	0	0	0	0	0	0	0	0	0	0
O95372	O95372	9	9	9	Acyl-protein thioesterase 2	LYPLA2	O95372 Acyl-protein thioesterase 2 OS=Homo sapiens OX=9606 GN=LYPLA2 PE=1 SV=1	1	9	9	9	267180000	170870000	213040000	185240000	205220000	171960000	334210000	182300000	145880000	227720000	134700000	211250000	322280000	206640000	168470000	142690000	185440000	111930000	256880000	177830000	240840000	136420000	183580000	279200000	172010000	155020000	230930000	269810000	54005000	208550000	277120000	171430000	313710000	221240000	317880000	246710000	175530000	291560000
O95373	O95373	28	28	27	Importin-7	IPO7	O95373 Importin-7 OS=Homo sapiens OX=9606 GN=IPO7 PE=1 SV=1	1	28	28	27	306330000	163240000	285570000	173180000	302870000	177600000	271730000	207490000	279880000	137550000	318800000	154400000	227030000	141610000	257470000	167890000	226660000	118080000	215660000	142980000	217800000	156510000	391140000	162130000	291480000	137990000	188480000	154740000	342990000	136860000	269510000	137350000	194350000	135390000	207860000	149980000	139130000	135870000
O95376	O95376	8	8	8	E3 ubiquitin-protein ligase ARIH2	ARIH2	O95376 E3 ubiquitin-protein ligase ARIH2 OS=Homo sapiens OX=9606 GN=ARIH2 PE=1 SV=1	1	8	8	8	42279000	0	25550000	0	28763000	0	0	0	28462000	0	36848000	0	0	0	34030000	0	0	0	0	0	0	0	0	0	28838000	0	0	0	51859000	0	0	20476000	0	0	0	0	0	0
O95379	O95379	7	7	7	Tumor necrosis factor alpha-induced protein 8	TNFAIP8	O95379 Tumor necrosis factor alpha-induced protein 8 OS=Homo sapiens OX=9606 GN=TNFAIP8 PE=1 SV=1	1	7	7	7	48968000	45086000	0	38472000	31773000	0	64436000	55553000	65889000	47866000	0	35362000	57839000	0	34546000	61091000	56228000	0	31648000	33338000	64033000	0	52923000	0	0	52193000	37047000	0	0	56209000	0	0	36038000	56787000	45294000	83757000	0	88526000
O95382	O95382	6	6	6	Mitogen-activated protein kinase kinase kinase 6	MAP3K6	O95382 Mitogen-activated protein kinase kinase kinase 6 OS=Homo sapiens OX=9606 GN=MAP3K6 PE=1 SV=3	1	6	6	6	0	0	0	0	19255000	0	14871000	0	0	0	0	14763000	0	0	0	8635500	0	0	0	0	0	0	0	0	0	0	0	0	0	0	0	0	36490000	0	0	0	0	0
O95391	O95391	4	4	4	Pre-mRNA-splicing factor SLU7	SLU7	O95391 Pre-mRNA-splicing factor SLU7 OS=Homo sapiens OX=9606 GN=SLU7 PE=1 SV=2	1	4	4	4	0	0	0	0	0	0	0	0	0	0	0	0	0	0	0	0	0	0	0	0	0	0	0	0	0	0	0	0	0	0	0	0	0	0	0	0	0	0
O95394	O95394	25	25	25	Phosphoacetylglucosamine mutase	PGM3	O95394 Phosphoacetylglucosamine mutase OS=Homo sapiens OX=9606 GN=PGM3 PE=1 SV=1	1	25	25	25	130680000	133980000	169740000	115870000	203450000	119740000	134960000	165130000	203140000	142930000	98186000	163780000	105910000	41144000	165450000	101690000	158060000	126710000	180540000	119940000	155390000	127850000	138440000	117420000	184960000	121960000	116820000	96687000	89672000	135670000	140640000	113100000	76583000	144110000	174300000	105220000	57544000	125910000
O95395	O95395	19	19	19	Beta-1,3-galactosyl-O-glycosyl-glycoprotein beta-1,6-N-acetylglucosaminyltransferase 3	GCNT3	O95395 Beta-1,3-galactosyl-O-glycosyl-glycoprotein beta-1,6-N-acetylglucosaminyltransferase 3 OS=Homo sapiens OX=9606 GN=GCNT3 PE=2 SV=1	1	19	19	19	25185000	0	10115000	0	20588000	12416000	35662000	17697000	104460000	15465000	8226100	18630000	33601000	0	0	10338000	69025000	22477000	57471000	25310000	26704000	0	6642000	23290000	9795500	34417000	33459000	0	28725000	14950000	0	0	441080000	39972000	32828000	12627000	0	19332000
O95396	O95396	17	17	17	Adenylyltransferase and sulfurtransferase MOCS3;Molybdopterin-synthase adenylyltransferase;Molybdopterin-synthase sulfurtransferase	MOCS3	O95396 Adenylyltransferase and sulfurtransferase MOCS3 OS=Homo sapiens OX=9606 GN=MOCS3 PE=1 SV=1	1	17	17	17	11134000	0	34263000	0	0	0	26866000	0	0	0	32736000	0	0	0	155260000	0	61222000	35998000	19599000	0	0	0	68146000	0	51418000	0	37610000	0	0	0	45224000	19492000	61719000	0	13930000	0	0	0
O95400	O95400	7	7	7	CD2 antigen cytoplasmic tail-binding protein 2	CD2BP2	O95400 CD2 antigen cytoplasmic tail-binding protein 2 OS=Homo sapiens OX=9606 GN=CD2BP2 PE=1 SV=1	1	7	7	7	40165000	0	35023000	0	0	0	0	0	0	0	0	0	34791000	0	0	0	32906000	0	0	0	32183000	0	31698000	0	0	0	0	0	0	0	35900000	0	0	24102000	0	0	0	0
O95407	O95407	7	7	7	Tumor necrosis factor receptor superfamily member 6B	TNFRSF6B	O95407 Tumor necrosis factor receptor superfamily member 6B OS=Homo sapiens OX=9606 GN=TNFRSF6B PE=1 SV=1	1	7	7	7	0	0	0	0	0	0	0	28956000	0	0	69293000	0	0	0	53235000	0	0	0	0	0	0	0	106910000	0	0	0	0	0	0	0	0	0	0	0	0	0	0	51465000
O95425	O95425	84	84	84	Supervillin	SVIL	O95425 Supervillin OS=Homo sapiens OX=9606 GN=SVIL PE=1 SV=2	1	84	84	84	110270000	62360000	86098000	67645000	65666000	70258000	91611000	51131000	142790000	60408000	61151000	73085000	490040000	826390000	79879000	67231000	76114000	31854000	63271000	72158000	67951000	88560000	48882000	61236000	137070000	67276000	91438000	54131000	14515000	54417000	339180000	34845000	80748000	15399000	93369000	89114000	1618300000	103570000
O95428	O95428	5	5	5	Papilin	PAPLN	O95428 Papilin OS=Homo sapiens OX=9606 GN=PAPLN PE=2 SV=4	1	5	5	5	0	0	0	0	0	0	0	0	0	0	0	0	0	0	0	0	0	0	0	0	0	0	0	0	0	0	0	0	0	0	0	0	0	0	0	0	0	0
O95429	O95429	3	3	3	BAG family molecular chaperone regulator 4	BAG4	O95429 BAG family molecular chaperone regulator 4 OS=Homo sapiens OX=9606 GN=BAG4 PE=1 SV=1	1	3	3	3	0	0	0	0	0	0	0	0	0	0	0	0	0	0	0	0	0	0	0	0	0	0	0	0	0	0	0	0	0	0	0	0	0	0	0	0	0	0
O95433	O95433	18	18	18	Activator of 90 kDa heat shock protein ATPase homolog 1	AHSA1	O95433 Activator of 90 kDa heat shock protein ATPase homolog 1 OS=Homo sapiens OX=9606 GN=AHSA1 PE=1 SV=1	1	18	18	18	378700000	138720000	187590000	146860000	231350000	154810000	272310000	146670000	260230000	154690000	253670000	132620000	193000000	129300000	191980000	151450000	220920000	106970000	153930000	134430000	187040000	126370000	218600000	130720000	187130000	114140000	163510000	139420000	307670000	93554000	225530000	124790000	172620000	113230000	209020000	126160000	103400000	117680000
O95445	O95445	4	4	4	Apolipoprotein M	APOM	O95445 Apolipoprotein M OS=Homo sapiens OX=9606 GN=APOM PE=1 SV=2	1	4	4	4	24960000	55058000	44981000	57018000	36548000	0	0	56163000	0	0	24928000	28285000	36262000	90746000	24275000	0	33712000	52383000	40822000	38982000	30372000	0	22039000	57879000	0	0	0	30505000	34828000	36517000	39030000	37236000	46647000	0	20648000	31345000	66871000	98529000
O95453	O95453	18	18	18	Poly(A)-specific ribonuclease PARN	PARN	O95453 Poly(A)-specific ribonuclease PARN OS=Homo sapiens OX=9606 GN=PARN PE=1 SV=1	1	18	18	18	185990000	193660000	170600000	208980000	207880000	192510000	193500000	258510000	212280000	97582000	242580000	82043000	139970000	553260000	261240000	83300000	191160000	0	154370000	110170000	201280000	225170000	319280000	0	283150000	123250000	176840000	133630000	376750000	212330000	171450000	168440000	286490000	123280000	163100000	96016000	0	149850000
O95456	O95456	14	14	14	Proteasome assembly chaperone 1	PSMG1	O95456 Proteasome assembly chaperone 1 OS=Homo sapiens OX=9606 GN=PSMG1 PE=1 SV=1	1	14	14	14	158080000	61457000	165370000	63621000	114390000	133910000	157270000	113390000	147510000	57778000	272690000	55939000	100280000	54543000	134710000	34397000	84444000	50138000	116980000	59798000	140540000	79287000	257180000	66887000	144480000	103440000	167390000	80958000	133810000	50819000	188780000	59217000	60718000	29015000	84683000	18338000	22552000	48327000
O95466	O95466	27	27	24	Formin-like protein 1	FMNL1	O95466 Formin-like protein 1 OS=Homo sapiens OX=9606 GN=FMNL1 PE=1 SV=3	1	27	27	24	14271000	68781000	55961000	68131000	63034000	65314000	61477000	121820000	23138000	39678000	39043000	55693000	65198000	46763000	68050000	86899000	57936000	32432000	52741000	43919000	22963000	92360000	45795000	63224000	46925000	53746000	62693000	51432000	52011000	53824000	50395000	56706000	66652000	35357000	21579000	40442000	42475000	129300000
O95470	O95470	22	22	22	Sphingosine-1-phosphate lyase 1	SGPL1	O95470 Sphingosine-1-phosphate lyase 1 OS=Homo sapiens OX=9606 GN=SGPL1 PE=1 SV=3	1	22	22	22	100390000	148910000	183450000	160750000	180490000	187310000	187300000	166510000	150930000	160170000	143820000	160460000	154350000	105360000	118910000	125110000	118830000	247870000	132070000	126530000	161880000	144240000	178900000	131120000	128730000	151580000	159220000	147690000	84348000	133810000	131150000	134510000	265230000	147710000	147930000	137340000	0	77702000
O95471	O95471	2	2	2	Claudin-7	CLDN7	O95471 Claudin-7 OS=Homo sapiens OX=9606 GN=CLDN7 PE=1 SV=4	1	2	2	2	30410000	66295000	101960000	62340000	36585000	114470000	55710000	50440000	67076000	53742000	0	40002000	0	0	28008000	68246000	92802000	103020000	83172000	166150000	78721000	43611000	62378000	50892000	53434000	0	44547000	73609000	42588000	119190000	34738000	52852000	100100000	0	131760000	116920000	0	0
O95476	O95476	2	2	2	CTD nuclear envelope phosphatase 1	CTDNEP1	O95476 CTD nuclear envelope phosphatase 1 OS=Homo sapiens OX=9606 GN=CTDNEP1 PE=1 SV=2	1	2	2	2	0	0	0	0	0	0	0	0	0	0	0	0	0	0	0	0	0	0	0	0	0	0	0	0	0	0	0	0	0	0	0	0	0	0	0	0	0	0
O95478	O95478	7	7	7	Ribosome biogenesis protein NSA2 homolog	NSA2	O95478 Ribosome biogenesis protein NSA2 homolog OS=Homo sapiens OX=9606 GN=NSA2 PE=1 SV=1	1	7	7	7	0	0	47418000	26143000	32767000	0	33909000	0	32275000	0	35211000	0	0	0	71195000	0	30081000	0	20113000	0	0	0	40558000	0	33131000	20196000	0	0	68355000	0	40311000	0	0	0	0	0	0	41924000
O95479	O95479	28	28	28	GDH/6PGL endoplasmic bifunctional protein;Glucose 1-dehydrogenase;6-phosphogluconolactonase	H6PD	O95479 GDH/6PGL endoplasmic bifunctional protein OS=Homo sapiens OX=9606 GN=H6PD PE=1 SV=2	1	28	28	28	82628000	58725000	68702000	54949000	94280000	95162000	78380000	115410000	80164000	99501000	65077000	79912000	128190000	104210000	59725000	71659000	68948000	76269000	94143000	67180000	71369000	62425000	60563000	78308000	108380000	104780000	73791000	59766000	65985000	68607000	121070000	91743000	80249000	85307000	73411000	85631000	57182000	106160000
O95486	O95486	26	26	24	Protein transport protein Sec24A	SEC24A	O95486 Protein transport protein Sec24A OS=Homo sapiens OX=9606 GN=SEC24A PE=1 SV=2	1	26	26	24	89907000	57577000	63581000	49438000	108080000	62709000	64220000	106110000	60790000	51403000	46150000	62725000	47708000	32840000	69658000	62679000	67721000	118820000	80651000	58424000	59912000	79040000	69929000	59936000	59250000	73326000	65690000	58897000	37654000	61073000	49321000	61677000	71878000	61161000	76823000	58385000	26258000	64760000
O95487	O95487	22	20	20	Protein transport protein Sec24B	SEC24B	O95487 Protein transport protein Sec24B OS=Homo sapiens OX=9606 GN=SEC24B PE=1 SV=2	1	22	20	20	51203000	51069000	47771000	37044000	43610000	56990000	47287000	51449000	49586000	60252000	42493000	54452000	40202000	39082000	47599000	51275000	52034000	42993000	43988000	50651000	44583000	48165000	47719000	49917000	46970000	46873000	47182000	50794000	37050000	48832000	38384000	55136000	39239000	56333000	43641000	41316000	22106000	47358000
O95497	O95497	9	9	8	Pantetheinase	VNN1	O95497 Pantetheinase OS=Homo sapiens OX=9606 GN=VNN1 PE=1 SV=2	1	9	9	8	0	0	0	0	0	0	0	0	0	0	0	0	0	0	0	0	0	0	0	0	0	0	0	0	0	0	0	0	0	0	0	0	164790000	0	0	0	0	0
O95498	O95498	8	8	8	Vascular non-inflammatory molecule 2	VNN2	O95498 Vascular non-inflammatory molecule 2 OS=Homo sapiens OX=9606 GN=VNN2 PE=1 SV=3	1	8	8	8	0	0	0	0	27014000	0	0	0	0	0	0	0	0	0	33268000	0	0	0	0	0	0	0	21565000	0	0	0	0	0	65193000	0	0	0	0	0	0	0	0	76547000
O95544	O95544	7	7	7	NAD kinase	NADK	O95544 NAD kinase OS=Homo sapiens OX=9606 GN=NADK PE=1 SV=1	1	7	7	7	0	0	0	0	24298000	0	0	26820000	0	23228000	0	22713000	24492000	0	37445000	0	0	0	0	0	0	0	20464000	0	0	24064000	0	0	0	0	0	0	22780000	0	32667000	0	0	0
O95551	O95551	10	10	10	Tyrosyl-DNA phosphodiesterase 2	TDP2	O95551 Tyrosyl-DNA phosphodiesterase 2 OS=Homo sapiens OX=9606 GN=TDP2 PE=1 SV=1	1	10	10	10	20293000	88450000	49264000	59408000	58570000	161400000	78733000	120870000	0	120810000	37504000	158910000	0	69567000	49976000	112020000	52492000	74200000	117490000	107480000	64678000	109310000	52866000	164530000	108730000	102730000	67138000	141060000	70802000	72367000	0	232920000	130980000	115190000	171830000	211840000	0	0
O95562	O95562	2	2	2	Vesicle transport protein SFT2B	SFT2D2	O95562 Vesicle transport protein SFT2B OS=Homo sapiens OX=9606 GN=SFT2D2 PE=1 SV=1	1	2	2	2	0	0	0	0	0	0	0	0	0	0	0	0	0	0	0	0	0	0	0	0	0	0	0	0	0	0	0	0	0	0	0	0	0	0	0	0	0	0
O95563	O95563	6	6	6	Mitochondrial pyruvate carrier 2	MPC2	O95563 Mitochondrial pyruvate carrier 2 OS=Homo sapiens OX=9606 GN=MPC2 PE=1 SV=1	1	6	6	6	236720000	293750000	154800000	225210000	255120000	366910000	139210000	217300000	154960000	314090000	91429000	305590000	99944000	132090000	117470000	234010000	200260000	181670000	293860000	381400000	137050000	221240000	121650000	262460000	169420000	264450000	250950000	267480000	105030000	337170000	76813000	272670000	221930000	258980000	198720000	243200000	125040000	150670000
O95571	O95571	14	14	14	Persulfide dioxygenase ETHE1, mitochondrial	ETHE1	O95571 Persulfide dioxygenase ETHE1, mitochondrial OS=Homo sapiens OX=9606 GN=ETHE1 PE=1 SV=2	1	14	14	14	1029600000	1224000000	877860000	1052200000	567820000	1124000000	884590000	754350000	1272600000	1749500000	601660000	1339200000	493290000	591560000	784440000	980740000	1117900000	846020000	1454400000	1284200000	1610100000	889120000	497080000	1249000000	814920000	1226700000	1434800000	1170500000	414880000	1202800000	645590000	1205500000	780800000	1391000000	1505600000	1844900000	156120000	395760000
O95573	O95573	28	28	26	Long-chain-fatty-acid--CoA ligase 3	ACSL3	O95573 Long-chain-fatty-acid--CoA ligase 3 OS=Homo sapiens OX=9606 GN=ACSL3 PE=1 SV=3	1	28	28	26	322990000	197410000	199170000	217420000	236340000	218870000	211770000	334880000	180730000	200420000	265610000	170840000	209600000	174730000	288180000	188680000	251140000	171990000	253220000	230370000	222620000	255050000	327400000	235710000	290840000	256000000	250000000	198750000	316510000	187870000	224200000	221010000	224000000	187350000	222600000	182720000	103380000	203280000
O95602	O95602	49	49	48	DNA-directed RNA polymerase I subunit RPA1	POLR1A	O95602 DNA-directed RNA polymerase I subunit RPA1 OS=Homo sapiens OX=9606 GN=POLR1A PE=1 SV=2	1	49	49	48	17432000	0	22363000	0	11733000	0	39400000	12622000	32999000	0	27803000	0	16753000	21060000	128990000	0	27618000	0	6923500	0	12642000	0	29125000	0	27124000	6823900	18789000	9815800	34810000	5241200	15056000	0	4844800	0	13838000	0	0	5648800
O95619	O95619	3	3	3	YEATS domain-containing protein 4	YEATS4	O95619 YEATS domain-containing protein 4 OS=Homo sapiens OX=9606 GN=YEATS4 PE=1 SV=1	1	3	3	3	0	0	0	0	0	0	0	0	0	0	0	0	0	0	0	0	0	0	0	0	0	0	0	0	0	0	0	0	0	0	0	0	0	0	0	0	0	0
O95628	O95628	2	2	2	CCR4-NOT transcription complex subunit 4	CNOT4	O95628 CCR4-NOT transcription complex subunit 4 OS=Homo sapiens OX=9606 GN=CNOT4 PE=1 SV=3	1	2	2	2	0	0	0	0	0	0	0	0	0	0	0	0	0	0	0	0	0	0	0	0	0	0	0	0	0	0	0	0	0	0	0	0	0	0	0	0	0	0
O95630	O95630	15	15	15	STAM-binding protein	STAMBP	O95630 STAM-binding protein OS=Homo sapiens OX=9606 GN=STAMBP PE=1 SV=1	1	15	15	15	52422000	63856000	63358000	57490000	63038000	64174000	71458000	67205000	101140000	63177000	79289000	57742000	55132000	77482000	70123000	65244000	66420000	78455000	65437000	59014000	66348000	62369000	68328000	72302000	96443000	67197000	51435000	0	34848000	55944000	59988000	72412000	64607000	56078000	57497000	51178000	58261000	40191000
O95639;A6NMK7	O95639	8;1	8;1	8;1	Cleavage and polyadenylation specificity factor subunit 4	CPSF4	O95639 Cleavage and polyadenylation specificity factor subunit 4 OS=Homo sapiens OX=9606 GN=CPSF4 PE=1 SV=1	2	8	8	8	0	0	48941000	22535000	18077000	0	40926000	0	65257000	0	0	0	0	0	59413000	14979000	64538000	0	56766000	0	61479000	0	53567000	21297000	71186000	0	0	0	40598000	22096000	58356000	0	24560000	31842000	0	0	0	0
O95671	O95671	24	24	24	N-acetylserotonin O-methyltransferase-like protein	ASMTL	O95671 Probable bifunctional dTTP/UTP pyrophosphatase/methyltransferase protein OS=Homo sapiens OX=9606 GN=ASMTL PE=1 SV=3	1	24	24	24	84434000	83591000	65654000	66796000	117030000	19751000	63332000	49212000	59380000	45319000	59909000	44939000	52704000	29089000	64391000	28277000	66119000	31595000	54964000	37183000	119250000	69013000	32762000	50940000	115280000	54111000	53388000	65787000	59663000	76573000	75181000	60736000	51129000	47181000	55061000	94045000	32054000	0
O95674	O95674	8	8	6	Phosphatidate cytidylyltransferase 2	CDS2	O95674 Phosphatidate cytidylyltransferase 2 OS=Homo sapiens OX=9606 GN=CDS2 PE=1 SV=1	1	8	8	6	66401000	80873000	81210000	91716000	61722000	54412000	57889000	53154000	65440000	74015000	60905000	86931000	82787000	95746000	69906000	99687000	59796000	49260000	60676000	58578000	81256000	80600000	109320000	69187000	112490000	87287000	73371000	76189000	46548000	75789000	73440000	99778000	55071000	78702000	47036000	88782000	118390000	70205000
O95684	O95684	7	7	7	FGFR1 oncogene partner	FGFR1OP	O95684 Centrosomal protein 43 OS=Homo sapiens OX=9606 GN=CEP43 PE=1 SV=1	1	7	7	7	0	0	38123000	0	20542000	0	27098000	0	28338000	0	0	0	0	0	24895000	0	0	0	0	0	0	0	46220000	0	38122000	0	0	0	0	0	0	0	0	0	0	0	0	0
O95685	O95685	3	3	3	Protein phosphatase 1 regulatory subunit 3D	PPP1R3D	O95685 Protein phosphatase 1 regulatory subunit 3D OS=Homo sapiens OX=9606 GN=PPP1R3D PE=1 SV=1	1	3	3	3	0	0	0	0	0	0	0	0	0	0	0	0	0	0	0	0	0	0	0	0	0	0	0	0	0	0	0	0	0	0	0	0	0	0	0	0	0	0
O95714	O95714	9	9	7	E3 ubiquitin-protein ligase HERC2	HERC2	O95714 E3 ubiquitin-protein ligase HERC2 OS=Homo sapiens OX=9606 GN=HERC2 PE=1 SV=2	1	9	9	7	0	0	21815000	0	0	0	0	0	17601000	0	0	0	0	0	0	0	28319000	0	0	0	27421000	0	0	0	24139000	0	0	0	0	0	24329000	0	19186000	0	0	0	0	0
O95716	O95716	10	8	6	Ras-related protein Rab-3D	RAB3D	O95716 Ras-related protein Rab-3D OS=Homo sapiens OX=9606 GN=RAB3D PE=1 SV=1	1	10	8	6	203380000	109090000	90239000	82224000	74207000	49670000	81411000	83675000	210900000	121270000	61555000	112120000	49888000	61540000	112440000	74193000	98138000	52550000	135470000	92078000	228340000	126600000	61412000	109390000	82246000	88519000	118940000	96456000	60746000	166480000	62046000	132570000	52734000	68759000	168050000	111720000	31014000	71604000
O95721	O95721	10	10	10	Synaptosomal-associated protein 29	SNAP29	O95721 Synaptosomal-associated protein 29 OS=Homo sapiens OX=9606 GN=SNAP29 PE=1 SV=1	1	10	10	10	0	0	41463000	36094000	54983000	0	50540000	48460000	60719000	0	45519000	0	50215000	0	34766000	0	51487000	0	51262000	0	46714000	0	47844000	0	48194000	26207000	0	0	35825000	0	50131000	44779000	48080000	48151000	53177000	39673000	49846000	21202000
O95747	O95747	17	17	14	Serine/threonine-protein kinase OSR1	OXSR1	O95747 Serine/threonine-protein kinase OSR1 OS=Homo sapiens OX=9606 GN=OXSR1 PE=1 SV=1	1	17	17	14	200690000	190190000	171190000	159610000	183450000	180060000	227260000	183910000	189380000	182350000	198680000	183490000	185380000	170250000	167990000	190170000	134200000	151140000	207610000	203410000	198110000	162690000	180240000	151550000	215380000	196410000	174240000	165290000	234720000	188930000	127610000	198430000	163240000	164620000	182570000	170240000	237310000	214530000
O95749	O95749	9	9	9	Geranylgeranyl pyrophosphate synthase	GGPS1	O95749 Geranylgeranyl pyrophosphate synthase OS=Homo sapiens OX=9606 GN=GGPS1 PE=1 SV=1	1	9	9	9	27121000	26273000	24409000	16719000	24796000	0	27099000	25872000	28167000	26690000	32559000	28068000	33616000	22844000	32992000	0	24640000	15557000	29791000	24716000	49826000	0	0	0	28205000	0	28491000	14399000	28780000	24534000	31614000	52585000	46580000	0	21358000	17214000	0	0
O95757	O95757	33	29	29	Heat shock 70 kDa protein 4L	HSPA4L	O95757 Heat shock 70 kDa protein 4L OS=Homo sapiens OX=9606 GN=HSPA4L PE=1 SV=3	1	33	29	29	504210000	21036000	198230000	0	23372000	17970000	520430000	14986000	163630000	19610000	244100000	15551000	50726000	25725000	15587000	0	44199000	35433000	0	0	115110000	25862000	0	22207000	0	0	160990000	0	22271000	55389000	0	0	67680000	44486000	20337000	56656000	91615000	0
O95758	O95758	15	12	12	Polypyrimidine tract-binding protein 3	PTBP3	O95758 Polypyrimidine tract-binding protein 3 OS=Homo sapiens OX=9606 GN=PTBP3 PE=1 SV=2	1	15	12	12	175940000	68821000	147930000	77700000	120890000	70184000	148290000	86986000	159150000	79992000	89288000	59420000	82832000	27543000	112170000	70675000	139010000	74452000	163550000	69043000	169080000	91318000	233610000	64944000	181640000	97268000	113960000	74529000	143300000	69491000	149320000	67033000	101900000	71782000	159660000	100820000	0	52762000
O95760	O95760	4	4	4	Interleukin-33;Interleukin-33 (95-270);Interleukin-33 (99-270);Interleukin-33 (109-270)	IL33	O95760 Interleukin-33 OS=Homo sapiens OX=9606 GN=IL33 PE=1 SV=1	1	4	4	4	0	0	0	0	0	0	0	0	0	0	0	0	0	0	0	0	0	0	0	0	0	0	0	0	0	0	0	0	0	0	0	0	0	0	0	0	0	0
O95772	O95772	2	2	2	MLN64 N-terminal domain homolog	STARD3NL	O95772 STARD3 N-terminal-like protein OS=Homo sapiens OX=9606 GN=STARD3NL PE=1 SV=1	1	2	2	2	0	0	0	0	0	0	0	0	0	0	0	0	0	0	0	0	0	0	0	0	0	0	0	0	0	0	0	0	0	0	0	0	0	0	0	0	0	0
O95777	O95777	7	7	7	U6 snRNA-associated Sm-like protein LSm8	LSM8	O95777 U6 snRNA-associated Sm-like protein LSm8 OS=Homo sapiens OX=9606 GN=LSM8 PE=1 SV=3	1	7	7	7	120690000	148330000	209580000	106260000	118910000	77185000	163630000	130580000	106820000	118710000	262380000	117870000	117320000	106980000	189400000	128390000	98094000	123960000	136170000	89815000	130430000	88991000	214480000	126470000	156950000	133150000	138560000	102840000	182600000	133800000	123970000	108940000	128380000	146520000	103800000	110920000	58271000	92072000
O95782	O95782	44	44	34	AP-2 complex subunit alpha-1	AP2A1	O95782 AP-2 complex subunit alpha-1 OS=Homo sapiens OX=9606 GN=AP2A1 PE=1 SV=3	1	44	44	34	205650000	213810000	194060000	189530000	257550000	241270000	224570000	230650000	254180000	214510000	204020000	205680000	321820000	174580000	248770000	267950000	229830000	237550000	234860000	209420000	216340000	191710000	190190000	189690000	279750000	225490000	252970000	226250000	279840000	221760000	283060000	219250000	216170000	159410000	215680000	214920000	112910000	264000000
O95785	O95785	14	14	14	Protein Wiz	WIZ	O95785 Protein Wiz OS=Homo sapiens OX=9606 GN=WIZ PE=1 SV=2	1	14	14	14	0	0	0	0	0	0	0	0	0	0	0	0	0	0	0	0	139970000	0	0	0	0	0	0	0	0	0	0	0	0	0	0	0	0	0	0	0	0	0
O95786	O95786	29	29	29	Probable ATP-dependent RNA helicase DDX58	DDX58	O95786 Antiviral innate immune response receptor RIG-I OS=Homo sapiens OX=9606 GN=DDX58 PE=1 SV=2	1	29	29	29	34083000	40799000	104000000	57904000	50135000	65199000	0	68113000	20804000	47810000	35253000	45321000	80180000	43878000	76759000	83257000	62333000	107170000	41144000	43752000	45006000	68097000	47310000	67182000	48465000	61376000	50103000	58923000	88051000	58693000	70343000	60005000	73371000	46674000	36876000	50198000	227920000	67829000
O95793	O95793	27	27	24	Double-stranded RNA-binding protein Staufen homolog 1	STAU1	O95793 Double-stranded RNA-binding protein Staufen homolog 1 OS=Homo sapiens OX=9606 GN=STAU1 PE=1 SV=2	1	27	27	24	127090000	65127000	98872000	69076000	105220000	62524000	151390000	81187000	119710000	75093000	124850000	57487000	89129000	52459000	338830000	53531000	196590000	82997000	103900000	73109000	103230000	62548000	243350000	68756000	237410000	68091000	109900000	67304000	81130000	41924000	114070000	67310000	92627000	73718000	109900000	55640000	44199000	54408000
O95801	O95801	8	8	8	Tetratricopeptide repeat protein 4	TTC4	O95801 Tetratricopeptide repeat protein 4 OS=Homo sapiens OX=9606 GN=TTC4 PE=1 SV=3	1	8	8	8	43563000	0	0	0	31439000	0	26845000	0	25889000	0	33626000	0	0	0	0	0	0	0	0	0	0	0	0	0	0	0	0	0	21473000	0	0	0	14474000	0	0	0	0	0
O95810	O95810	15	15	15	Serum deprivation-response protein	SDPR	O95810 Caveolae-associated protein 2 OS=Homo sapiens OX=9606 GN=CAVIN2 PE=1 SV=3	1	15	15	15	42644000	284140000	108500000	339860000	138910000	220660000	88899000	163310000	85575000	276580000	104170000	290580000	316120000	1149300000	87568000	404210000	142270000	280020000	105970000	255290000	81462000	304890000	85257000	329260000	161300000	291640000	125900000	203820000	160590000	305410000	130900000	259050000	118850000	250710000	130650000	234100000	1279000000	225470000
O95816	O95816	11	11	11	BAG family molecular chaperone regulator 2	BAG2	O95816 BAG family molecular chaperone regulator 2 OS=Homo sapiens OX=9606 GN=BAG2 PE=1 SV=1	1	11	11	11	0	29056000	86063000	25141000	88313000	15163000	82184000	42979000	42920000	25998000	130270000	26406000	78808000	287720000	23328000	31418000	30881000	0	59749000	0	54665000	0	0	0	28636000	0	28656000	40325000	0	25740000	65123000	0	0	12559000	33216000	38136000	1098200000	106890000
O95817	O95817	22	22	22	BAG family molecular chaperone regulator 3	BAG3	O95817 BAG family molecular chaperone regulator 3 OS=Homo sapiens OX=9606 GN=BAG3 PE=1 SV=3	1	22	22	22	49401000	72665000	60001000	62533000	78777000	36839000	79780000	57081000	73520000	58753000	78610000	67264000	195490000	316780000	44781000	83050000	54597000	13888000	55332000	45058000	67581000	65528000	75061000	55610000	77969000	58479000	79372000	74225000	68811000	70204000	148250000	50566000	105260000	61450000	52602000	62101000	402420000	136540000
O95819	O95819	18	8	8	Mitogen-activated protein kinase kinase kinase kinase 4	MAP4K4	O95819 Mitogen-activated protein kinase kinase kinase kinase 4 OS=Homo sapiens OX=9606 GN=MAP4K4 PE=1 SV=2	1	18	8	8	0	0	0	0	0	0	0	0	0	0	0	0	0	0	0	0	0	0	0	0	0	0	0	0	0	0	0	0	0	0	0	0	0	0	0	0	0	0
O95822	O95822	20	20	19	Malonyl-CoA decarboxylase, mitochondrial	MLYCD	O95822 Malonyl-CoA decarboxylase, mitochondrial OS=Homo sapiens OX=9606 GN=MLYCD PE=1 SV=3	1	20	20	19	31382000	64854000	40701000	52517000	37044000	45749000	48130000	32276000	43594000	59316000	27295000	59673000	37641000	34865000	32928000	50313000	49231000	47938000	42257000	49383000	43676000	29157000	52950000	46515000	53006000	64422000	60317000	46775000	27105000	55272000	0	41641000	18618000	39370000	39927000	71676000	0	36440000
O95825	O95825	14	14	14	Quinone oxidoreductase-like protein 1	CRYZL1	O95825 Quinone oxidoreductase-like protein 1 OS=Homo sapiens OX=9606 GN=CRYZL1 PE=1 SV=2	1	14	14	14	72663000	106040000	54967000	98420000	56571000	84685000	61418000	64315000	74182000	89857000	63922000	114050000	67686000	131610000	67879000	83680000	55337000	79613000	81210000	82716000	55602000	93746000	60913000	125550000	62850000	71120000	70953000	111020000	56171000	78808000	86274000	118530000	45916000	60467000	74151000	100640000	65375000	57909000
O95831	O95831	26	26	26	Apoptosis-inducing factor 1, mitochondrial	AIFM1	O95831 Apoptosis-inducing factor 1, mitochondrial OS=Homo sapiens OX=9606 GN=AIFM1 PE=1 SV=1	1	26	26	26	556580000	686060000	597330000	683600000	691030000	594610000	570460000	540550000	988720000	786160000	1007700000	797590000	321650000	504550000	569890000	604350000	745480000	657630000	638320000	719080000	607930000	542090000	538010000	544430000	564600000	669670000	1371800000	665680000	982460000	719260000	540900000	672200000	448380000	639520000	584130000	582120000	321970000	579170000
O95832	O95832	3	3	3	Claudin-1	CLDN1	O95832 Claudin-1 OS=Homo sapiens OX=9606 GN=CLDN1 PE=1 SV=1	1	3	3	3	0	0	0	0	24561000	0	0	0	0	0	0	0	22589000	0	0	0	0	0	14466000	0	0	0	24597000	0	59408000	0	0	0	44822000	0	30006000	0	0	0	0	0	0	17045000
O95833	O95833	5	5	5	Chloride intracellular channel protein 3	CLIC3	O95833 Chloride intracellular channel protein 3 OS=Homo sapiens OX=9606 GN=CLIC3 PE=1 SV=2	1	5	5	5	0	0	0	0	0	0	0	0	0	0	0	0	28920000	0	0	0	0	0	0	0	0	0	0	0	0	0	0	0	0	0	0	0	30851000	0	0	0	0	0
O95834	O95834	28	28	27	Echinoderm microtubule-associated protein-like 2	EML2	O95834 Echinoderm microtubule-associated protein-like 2 OS=Homo sapiens OX=9606 GN=EML2 PE=1 SV=1	1	28	28	27	346500000	275890000	191970000	228930000	268800000	290370000	176290000	263120000	413600000	306970000	99214000	339590000	190750000	257380000	112240000	255670000	176890000	199410000	240390000	287690000	231660000	227280000	78926000	262280000	123850000	265370000	150290000	243300000	75319000	299360000	183000000	297390000	229350000	315390000	269530000	298490000	348640000	240440000
O95837	O95837	7	3	3	Guanine nucleotide-binding protein subunit alpha-14	GNA14	O95837 Guanine nucleotide-binding protein subunit alpha-14 OS=Homo sapiens OX=9606 GN=GNA14 PE=1 SV=1	1	7	3	3	0	0	0	0	38087000	0	0	0	0	0	0	213430000	172850000	0	0	141700000	0	0	104960000	0	74358000	175610000	0	258260000	0	0	0	220570000	0	0	0	0	0	0	0	0	0	177700000
O95848	O95848	2	2	2	Uridine diphosphate glucose pyrophosphatase	NUDT14	O95848 Uridine diphosphate glucose pyrophosphatase NUDT14 OS=Homo sapiens OX=9606 GN=NUDT14 PE=1 SV=2	1	2	2	2	0	0	0	0	0	0	0	0	29543000	0	0	0	0	0	0	0	23039000	0	0	0	29170000	0	0	0	0	0	32748000	0	0	0	0	0	17586000	11003000	0	0	0	0
O95857	O95857	4	4	3	Tetraspanin-13	TSPAN13	O95857 Tetraspanin-13 OS=Homo sapiens OX=9606 GN=TSPAN13 PE=2 SV=1	1	4	4	3	108020000	0	0	0	91914000	0	91432000	0	204180000	0	0	0	88817000	0	103430000	0	92024000	0	115040000	0	168610000	0	47617000	0	83198000	0	45483000	0	0	0	25085000	0	224410000	0	166630000	148430000	0	0
O95858	O95858	7	7	7	Tetraspanin-15	TSPAN15	O95858 Tetraspanin-15 OS=Homo sapiens OX=9606 GN=TSPAN15 PE=1 SV=1	1	7	7	7	84929000	79175000	72706000	74409000	38404000	69119000	51334000	64952000	85424000	111560000	55858000	95761000	41993000	74450000	39869000	77098000	36248000	50697000	94891000	112120000	110690000	0	42143000	93786000	38019000	83708000	64924000	95628000	24049000	94509000	31962000	124460000	60869000	39864000	80448000	92927000	78429000	47924000
O95861	O95861	18	18	18	3(2),5-bisphosphate nucleotidase 1	BPNT1	O95861 3(2),5-bisphosphate nucleotidase 1 OS=Homo sapiens OX=9606 GN=BPNT1 PE=1 SV=1	1	18	18	18	220110000	156270000	127640000	158780000	158060000	192290000	135060000	141140000	242670000	193140000	111830000	143130000	136330000	152350000	167040000	172650000	170700000	299300000	204760000	182040000	156160000	184610000	114830000	188170000	114200000	199320000	142340000	196000000	114430000	177750000	119680000	202070000	294740000	257130000	202510000	157170000	157560000	122570000
O95864	O95864	6	6	6	Fatty acid desaturase 2	FADS2	O95864 Acyl-CoA 6-desaturase OS=Homo sapiens OX=9606 GN=FADS2 PE=1 SV=1	1	6	6	6	0	0	0	0	0	0	0	0	0	0	15657000	0	0	0	0	0	0	0	0	0	35448000	0	0	0	0	0	0	0	0	0	0	0	0	0	0	0	0	0
O95865	O95865	17	16	16	N(G),N(G)-dimethylarginine dimethylaminohydrolase 2	DDAH2	O95865 N(G),N(G)-dimethylarginine dimethylaminohydrolase 2 OS=Homo sapiens OX=9606 GN=DDAH2 PE=1 SV=1	1	17	16	16	75763000	361550000	283060000	377040000	230120000	418440000	223210000	185630000	165410000	310350000	234030000	366200000	351690000	413930000	223430000	445110000	325380000	313470000	336880000	288240000	228350000	364550000	206890000	331390000	280840000	325840000	214380000	339700000	169260000	298850000	317550000	324280000	201240000	278000000	215890000	393270000	345500000	219290000
O95870	O95870	18	18	18	Abhydrolase domain-containing protein 16A	ABHD16A	O95870 Phosphatidylserine lipase ABHD16A OS=Homo sapiens OX=9606 GN=ABHD16A PE=1 SV=3	1	18	18	18	207360000	221280000	273490000	176090000	244010000	209260000	288980000	199610000	152460000	171510000	306730000	207420000	178030000	157280000	230860000	228560000	201090000	236350000	185130000	152710000	179390000	183210000	201160000	235000000	230810000	155890000	221790000	191260000	216200000	161010000	220950000	194590000	326990000	225780000	173400000	185040000	100880000	226920000
O95873	O95873	4	4	4	Uncharacterized protein C6orf47	C6orf47	O95873 Uncharacterized protein C6orf47 OS=Homo sapiens OX=9606 GN=C6orf47 PE=1 SV=2	1	4	4	4	0	0	0	0	0	0	0	0	0	0	0	0	0	0	0	0	0	0	0	0	0	0	0	0	19947000	0	0	0	0	0	0	0	0	0	0	0	0	0
O95881	O95881	10	10	10	Thioredoxin domain-containing protein 12	TXNDC12	O95881 Thioredoxin domain-containing protein 12 OS=Homo sapiens OX=9606 GN=TXNDC12 PE=1 SV=1	1	10	10	10	472890000	225730000	301820000	216130000	290270000	234300000	278920000	279120000	315410000	176770000	373930000	211490000	261660000	194330000	211860000	290660000	242170000	187990000	295150000	183590000	272880000	213050000	273830000	191360000	230950000	196080000	235420000	192850000	288790000	254090000	239970000	211660000	257390000	230380000	225180000	172740000	31839000	145280000
O95900	O95900	4	4	4	Probable tRNA pseudouridine synthase 2	TRUB2	O95900 Mitochondrial mRNA pseudouridine synthase TRUB2 OS=Homo sapiens OX=9606 GN=TRUB2 PE=1 SV=1	1	4	4	4	0	0	0	0	0	0	0	0	0	0	0	0	0	0	0	0	0	0	0	0	0	0	0	0	0	0	0	0	0	0	0	0	0	0	0	0	0	0
O95926	O95926	7	7	7	Pre-mRNA-splicing factor SYF2	SYF2	O95926 Pre-mRNA-splicing factor SYF2 OS=Homo sapiens OX=9606 GN=SYF2 PE=1 SV=1	1	7	7	7	0	0	0	0	0	0	0	0	28345000	0	0	0	0	0	0	0	0	0	0	0	0	0	0	0	0	0	0	0	58246000	0	0	0	0	0	0	0	0	0
O95967	O95967	10	10	10	EGF-containing fibulin-like extracellular matrix protein 2	EFEMP2	O95967 EGF-containing fibulin-like extracellular matrix protein 2 OS=Homo sapiens OX=9606 GN=EFEMP2 PE=1 SV=3	1	10	10	10	0	50202000	19820000	34943000	71273000	63051000	30908000	25750000	69119000	26509000	25167000	29282000	188760000	36173000	31310000	0	33476000	43744000	21650000	31422000	0	33206000	29314000	38444000	95771000	33749000	35843000	0	0	0	166510000	36332000	78927000	0	42522000	46278000	0	117890000
O95980	O95980	6	6	6	Reversion-inducing cysteine-rich protein with Kazal motifs	RECK	O95980 Reversion-inducing cysteine-rich protein with Kazal motifs OS=Homo sapiens OX=9606 GN=RECK PE=1 SV=1	1	6	6	6	0	23734000	0	27460000	0	26580000	0	0	0	12214000	0	14123000	17532000	25803000	0	34114000	5940300	0	0	15060000	0	13552000	0	0	0	0	0	0	0	0	13035000	14566000	0	0	0	13372000	0	0
O95983	O95983	7	7	7	Methyl-CpG-binding domain protein 3	MBD3	O95983 Methyl-CpG-binding domain protein 3 OS=Homo sapiens OX=9606 GN=MBD3 PE=1 SV=1	1	7	7	7	0	0	0	0	0	0	0	0	0	0	0	0	0	0	0	0	0	0	0	0	0	0	0	0	0	0	0	0	0	0	0	0	0	0	0	0	0	0
O95985	O95985	8	8	7	DNA topoisomerase 3-beta-1	TOP3B	O95985 DNA topoisomerase 3-beta-1 OS=Homo sapiens OX=9606 GN=TOP3B PE=1 SV=1	1	8	8	7	0	0	0	0	0	0	0	0	0	0	0	0	0	0	0	0	19852000	0	0	0	0	0	0	0	0	0	0	0	0	0	0	0	0	0	18350000	0	0	0
O95989	O95989	6	5	5	Diphosphoinositol polyphosphate phosphohydrolase 1	NUDT3	O95989 Diphosphoinositol polyphosphate phosphohydrolase 1 OS=Homo sapiens OX=9606 GN=NUDT3 PE=1 SV=1	1	6	5	5	0	0	44643000	0	0	0	47094000	0	36384000	30603000	0	0	51647000	0	56064000	0	46707000	0	38830000	0	43934000	0	38211000	0	42738000	0	0	0	0	0	50625000	0	52227000	56677000	0	0	73821000	69915000
O95994	O95994	22	22	21	Anterior gradient protein 2 homolog	AGR2	O95994 Anterior gradient protein 2 homolog OS=Homo sapiens OX=9606 GN=AGR2 PE=1 SV=1	1	22	22	21	6333400000	5647700000	4971400000	4901400000	4017300000	3087600000	4147600000	9269400000	7800400000	6951100000	3900400000	6879000000	2633700000	2141500000	1662700000	4809400000	4332400000	4041200000	5975200000	4778200000	4770400000	5485600000	1237200000	5337300000	2146400000	4404700000	4323400000	5071300000	1095400000	7441000000	861040000	4101800000	6813000000	3819300000	7989500000	5275400000	356100000	2466600000
O95999	O95999	5	5	5	B-cell lymphoma/leukemia 10	BCL10	O95999 B-cell lymphoma/leukemia 10 OS=Homo sapiens OX=9606 GN=BCL10 PE=1 SV=1	1	5	5	5	36253000	23451000	0	22055000	0	42834000	33390000	0	23895000	29160000	0	0	0	0	0	0	0	0	0	0	0	28895000	0	27950000	0	34067000	32440000	0	0	0	0	0	0	0	36280000	26026000	0	32250000
O96000	O96000	10	10	10	NADH dehydrogenase [ubiquinone] 1 beta subcomplex subunit 10	NDUFB10	O96000 NADH dehydrogenase [ubiquinone] 1 beta subcomplex subunit 10 OS=Homo sapiens OX=9606 GN=NDUFB10 PE=1 SV=3	1	10	10	10	347680000	453650000	297700000	350270000	274340000	442810000	257160000	392520000	240210000	339030000	378590000	353080000	288760000	219840000	346320000	429770000	329350000	251330000	335720000	511090000	342520000	358960000	402010000	443830000	370540000	332170000	378540000	387470000	197400000	397490000	304340000	451630000	233310000	400960000	314420000	417400000	115050000	185870000
O96005	O96005	14	14	14	Cleft lip and palate transmembrane protein 1	CLPTM1	O96005 Cleft lip and palate transmembrane protein 1 OS=Homo sapiens OX=9606 GN=CLPTM1 PE=1 SV=1	1	14	14	14	101140000	66095000	92879000	68932000	77944000	103940000	74465000	133900000	80441000	50817000	137150000	74631000	93201000	64493000	107510000	84839000	58198000	86915000	57649000	85685000	65225000	98421000	152940000	89762000	72168000	91084000	75339000	90257000	156960000	74345000	65051000	70022000	109880000	84082000	55090000	57575000	67789000	58735000
O96006	O96006	5	5	5	Zinc finger BED domain-containing protein 1	ZBED1	O96006 E3 SUMO-protein ligase ZBED1 OS=Homo sapiens OX=9606 GN=ZBED1 PE=1 SV=1	1	5	5	5	22309000	0	0	0	0	0	0	0	0	0	0	0	0	0	0	22953000	22998000	0	20419000	0	0	0	0	0	36057000	0	0	0	0	0	0	0	0	0	0	16972000	0	0
O96007	O96007	4	4	4	Molybdopterin synthase catalytic subunit	MOCS2	O96007 Molybdopterin synthase catalytic subunit OS=Homo sapiens OX=9606 GN=MOCS2 PE=1 SV=1	1	4	4	4	16500000	0	30359000	26310000	43415000	19580000	11863000	26052000	34107000	19599000	28964000	0	23439000	0	36791000	22483000	28823000	19412000	27123000	23164000	17602000	28627000	0	0	18956000	0	24840000	0	25624000	20939000	27111000	0	0	0	19703000	20337000	0	0
O96008	O96008	12	12	12	Mitochondrial import receptor subunit TOM40 homolog	TOMM40	O96008 Mitochondrial import receptor subunit TOM40 homolog OS=Homo sapiens OX=9606 GN=TOMM40 PE=1 SV=1	1	12	12	12	310270000	223550000	283410000	231190000	267720000	244460000	345350000	277790000	351940000	257920000	471450000	238220000	231640000	138640000	366520000	223390000	357730000	168220000	263030000	242180000	391820000	261930000	530960000	263060000	434930000	296690000	313960000	287390000	536020000	247130000	369170000	269670000	294530000	208560000	335520000	338290000	0	220560000
O96011	O96011	10	10	10	Peroxisomal membrane protein 11B	PEX11B	O96011 Peroxisomal membrane protein 11B OS=Homo sapiens OX=9606 GN=PEX11B PE=1 SV=1	1	10	10	10	120150000	111060000	69407000	104810000	102490000	62778000	68948000	78832000	76401000	112490000	74440000	93542000	56169000	0	90394000	72356000	62947000	114990000	67592000	49789000	54072000	0	47740000	99681000	54860000	0	66081000	129060000	82088000	68998000	61336000	66533000	80681000	0	64926000	0	21968000	112030000
O96013	O96013	14	14	11	Serine/threonine-protein kinase PAK 4	PAK4	O96013 Serine/threonine-protein kinase PAK 4 OS=Homo sapiens OX=9606 GN=PAK4 PE=1 SV=1	1	14	14	11	34368000	35349000	30123000	0	16537000	0	25612000	0	21023000	0	28203000	21848000	0	0	29439000	0	12526000	0	31343000	0	22677000	0	22785000	27623000	15416000	0	19087000	0	37159000	0	0	0	27570000	0	26743000	0	0	0
O96017	O96017	9	9	9	Serine/threonine-protein kinase Chk2	CHEK2	O96017 Serine/threonine-protein kinase Chk2 OS=Homo sapiens OX=9606 GN=CHEK2 PE=1 SV=1	1	9	9	9	0	0	0	0	0	0	0	0	0	0	0	0	0	0	0	0	0	0	0	0	0	0	0	0	0	0	0	0	0	0	0	0	0	0	0	0	0	0
O96019;O94805	O96019	15;3	15;3	15;3	Actin-like protein 6A	ACTL6A	O96019 Actin-like protein 6A OS=Homo sapiens OX=9606 GN=ACTL6A PE=1 SV=1	2	15	15	15	244330000	152680000	245900000	194810000	253120000	169840000	265510000	186950000	251190000	180830000	264990000	168010000	188740000	93639000	278910000	158060000	221740000	167830000	202690000	138640000	245470000	163240000	280770000	136870000	306330000	157510000	192320000	161900000	302150000	140040000	252820000	152340000	232590000	137940000	204630000	133810000	57370000	129930000
O96028	O96028	4	4	4	Histone-lysine N-methyltransferase NSD2	WHSC1	O96028 Histone-lysine N-methyltransferase NSD2 OS=Homo sapiens OX=9606 GN=NSD2 PE=1 SV=1	1	4	4	4	0	0	0	0	0	0	0	0	0	0	0	0	0	0	0	0	0	0	0	0	0	0	0	0	0	0	0	0	0	0	0	0	0	0	0	0	0	0
P00156	P00156	2	2	2	Cytochrome b	MT-CYB	P00156 Cytochrome b OS=Homo sapiens OX=9606 GN=MT-CYB PE=1 SV=2	1	2	2	2	0	0	0	0	0	0	0	0	0	0	0	0	0	0	0	0	0	0	0	0	0	0	0	0	26477000	0	0	0	0	0	0	0	0	0	0	0	0	0
P00167	P00167	7	7	7	Cytochrome b5	CYB5A	P00167 Cytochrome b5 OS=Homo sapiens OX=9606 GN=CYB5A PE=1 SV=2	1	7	7	7	437500000	355120000	336560000	456420000	271560000	376190000	259510000	351190000	238670000	397790000	225710000	361390000	217340000	511660000	224110000	364820000	210550000	1283400000	247300000	355950000	327410000	382550000	199700000	426760000	288520000	525890000	266530000	384280000	312060000	351390000	137580000	477950000	205320000	536790000	212910000	360920000	312140000	343260000
P00325;P08319	P00325	26;1	14;1	9;1	Alcohol dehydrogenase 1B	ADH1B	P00325 All-trans-retinol dehydrogenase [NAD(+)] ADH1B OS=Homo sapiens OX=9606 GN=ADH1B PE=1 SV=2	2	26	14	9	0	2534600000	304380000	1851700000	206260000	2586500000	394580000	1290100000	165430000	1734900000	0	1986700000	163860000	2087600000	33978000	2725600000	647790000	1796600000	831540000	1568900000	212510000	1986400000	16555000	2002600000	183080000	2059500000	355290000	1501200000	91716000	1263400000	38888000	2234900000	179300000	1582200000	347970000	2815100000	829960000	646130000
P00326	P00326	28	28	12	Alcohol dehydrogenase 1C	ADH1C	P00326 Alcohol dehydrogenase 1C OS=Homo sapiens OX=9606 GN=ADH1C PE=1 SV=2	1	28	28	12	89359000	3758600000	987270000	3954800000	1367100000	4785200000	405810000	1392800000	242370000	3632600000	109010000	4665500000	168730000	2807900000	445050000	3255500000	2166400000	2858600000	2659800000	3424800000	578290000	2855600000	23617000	2494900000	197600000	4088500000	1126100000	2271700000	28093000	3444900000	47342000	3424400000	1497700000	5473900000	2382800000	5106700000	488690000	797940000
P00338;Q6ZMR3	P00338	24;1	24;1	23;0	L-lactate dehydrogenase A chain	LDHA	P00338 L-lactate dehydrogenase A chain OS=Homo sapiens OX=9606 GN=LDHA PE=1 SV=2	2	24	24	23	4057900000	1941000000	3912800000	1770200000	2777200000	2448800000	3912400000	2943900000	4525000000	2012700000	4288700000	2441800000	4916100000	2332300000	3107300000	2049300000	2885700000	3016000000	2936700000	1690400000	3224200000	2108000000	4382500000	2011500000	3332500000	2023800000	3077300000	1987000000	3049500000	2210000000	2984000000	1917800000	2312800000	1888700000	3727700000	2123700000	4611200000	3552900000
P00352	P00352	36	36	33	Retinal dehydrogenase 1	ALDH1A1	P00352 Retinal dehydrogenase 1 OS=Homo sapiens OX=9606 GN=ALDH1A1 PE=1 SV=2	1	36	36	33	687910000	836750000	307270000	976950000	357940000	1120300000	150580000	618100000	423210000	936410000	231550000	947180000	415630000	1385900000	188440000	1041000000	728930000	2683100000	367880000	786930000	407380000	843830000	119640000	741660000	209880000	1013100000	516550000	767950000	527380000	801570000	411900000	886390000	258230000	1256600000	388220000	977670000	1669000000	816610000
[truncated: 6,595 more rows]
[truncated: 143 more columns]
