# Supplementary material for: Deciphering the Metabolic Impact and Clinical Relevance of N‐Glycosylation in Colorectal Cancer through Comprehensive Glycoproteomic Profiling
Source: Adv Sci (Weinh). 2025 Apr 26;12(21):2415645. doi: 10.1002/advs.202415645 (PMC12140321; doi:10.1002/advs.202415645)
Supplement: Supplementary file 4 — Supporting Information [file ADVS-12-2415645-s003.xlsx]

## Sheet: Sheet1
Table S3. Glycoproteomics data of 45 CRC tumors and paired NATs.
Protein	Site	Glycan.H.N.A.F.	Empty_Separator	C_21	N_21	C_23	N_23	C_25	N_25	C_22	N_22	C_24	C_26	C_27	C_28	C_30	C_29	C_9	C_10	C_11	C_12	C_13	C_14	C_1	C_2	C_3	C_4	C_5	C_6	C_7	C_8	C_44	C_32	C_45	C_15	C_16	C_17	C_18	C_34	C_35	C_36	C_37	C_38	C_39	C_40	C_41	C_42	C_43	C_19
sp|Q9Y4L1|HYOU1_HUMAN	931	[3 2 0 1]		6.18136e+08	7.72175e+08	4.21107e+08	1.86204e+08	3.4786e+08	2.48012e+08	4.28203e+08	1.61638e+08	2.60692e+08	2.02898e+08	3.40967e+08	1.01688e+08	6.86438e+07	1.05657e+08	8.17481e+07	1.16364e+08	1.96092e+08	1.53325e+08	1.04023e+08	3.99863e+07	3.68926e+09	1.97068e+09	1.59805e+09	2.29017e+09	2.70893e+09	5.75562e+08	1.12801e+09	1.11061e+09	2.39024e+09	3.17233e+09	1.17758e+09	3.89157e+08	2.26661e+08	6.29039e+07	7.96447e+07	4.27783e+09	3.28252e+09	2.20618e+09	2.2948e+09	3.70763e+09	1.70737e+09	6.50908e+08	2.42763e+09	8.65964e+08	9.75327e+08	1.23391e+09
sp|Q15165|PON2_HUMAN	254	[8 2 0 0]		2.80788e+09	2.01036e+09	8.48002e+08	6.53815e+08	2.71907e+09	5.65658e+08	2.63212e+09	5.10221e+08	8.95531e+08	2.40514e+08	2.16147e+09	1.92331e+09	6.82677e+08	4.07827e+08	7.40253e+08	4.16249e+08	4.92355e+08	6.27942e+08	4.01466e+08	3.08723e+08	2.23898e+10	1.69448e+10	4.87497e+09	1.18276e+10	5.5491e+09	5.99436e+09	7.32673e+09	1.09896e+10	1.27066e+10	2.30527e+09	4.17352e+09	2.7465e+08	8.25991e+08	4.18684e+08	6.15334e+08	1.17821e+10	1.39343e+10	5.22225e+09	1.72754e+10	7.27881e+09	1.65059e+10	4.43306e+09	6.84946e+09	5.45071e+09	3.37328e+09	5.7796e+09
sp|P55083|MFAP4_HUMAN	137	[5 4 0 1]		2.24398e+09	1.13415e+10	8.00291e+09	7.29722e+09	3.98302e+10	6.9564e+09	5.98797e+09	3.90908e+09	6.81217e+09	2.69421e+09	4.03364e+09	8.10746e+08	1.39518e+09	2.39493e+09	3.94413e+09	3.89254e+09	1.06019e+09	7.9394e+08	3.57176e+09	8.20652e+08	3.30828e+09	1.09266e+10	5.28545e+10	4.45252e+10	2.6716e+10	7.85012e+09	8.77392e+10	1.017e+10	2.73522e+10	6.64662e+09	1.87834e+09	6.88814e+08	1.28141e+09	9.43101e+08	7.49122e+08	3.77631e+08	9.42203e+08	1.81807e+08	7.73865e+08	1.1593e+10	1.41663e+09	1.39323e+09	1.13788e+09	1.17106e+09	1.77113e+09	2.56925e+09
sp|P80188|NGAL_HUMAN	85	[5 4 0 1]		5.80929e+08	1.80835e+08	3.07496e+08	2.24809e+08	3.64384e+08	1.2514e+08	4.69759e+08	2.25894e+08	4.58999e+08	1.52604e+08	6.31676e+08	9.46543e+08	2.20547e+08	1.24599e+08	2.47506e+08	1.85407e+08	4.96347e+08	1.55168e+08	2.33566e+08	1.53904e+08	1.95409e+09	5.50228e+08	2.60514e+09	1.34996e+09	6.43242e+08	6.64866e+08	2.07567e+09	1.77487e+09	5.22231e+08	7.43654e+08	5.51761e+08	2.20738e+08	4.37743e+08	1.56361e+08	1.49711e+08	3.20019e+08	1.1237e+08	1.37457e+08	1.11997e+08	2.76237e+08	1.37235e+08	1.39379e+08	2.14809e+08	1.37643e+08	1.16946e+08	1.81943e+08
sp|P28907|CD38_HUMAN	219	[5 2 0 0]		8.56179e+09	2.00731e+09	2.2479e+09	1.24043e+09	6.28597e+09	1.04169e+09	2.4783e+09	1.32534e+09	2.68255e+09	9.80745e+08	3.16951e+09	7.09982e+08	1.0467e+09	1.01743e+09	1.45344e+09	8.22965e+08	1.93151e+09	6.9068e+08	8.5448e+08	6.08445e+08	1.18023e+10	1.05878e+10	1.7272e+10	7.41393e+09	8.77725e+09	6.76144e+09	5.47164e+09	6.06231e+09	6.20266e+09	4.91709e+09	3.63141e+09	2.51155e+09	1.31513e+09	8.11733e+08	8.57325e+08	3.32489e+09	4.36892e+09	4.7984e+09	6.3965e+09	5.82632e+09	3.6944e+09	3.12234e+09	2.35616e+09	2.88518e+09	2.84762e+09	1.65833e+09
sp|Q92542|NICA_HUMAN	435	[6 2 0 0]		1.74873e+10	1.6599e+10	8.32044e+09	5.71951e+09	7.97177e+09	4.49632e+09	4.13365e+09	6.58215e+09	5.71812e+09	2.44319e+09	7.47322e+09	4.05431e+09	2.16769e+09	2.27011e+09	3.78462e+09	2.10061e+09	2.76639e+08	9.97418e+07	2.61471e+08	1.78707e+08	1.32923e+10	8.84103e+09	1.42654e+10	7.97951e+09	8.08244e+09	5.42434e+09	5.18867e+09	4.25701e+09	4.88368e+09	5.27583e+09	3.6681e+09	1.69322e+09	6.1025e+08	1.20586e+08	1.83255e+08	1.63564e+09	2.46875e+09	2.55564e+09	4.15869e+09	1.12543e+09	5.9029e+08	1.66186e+09	2.30774e+09	1.64926e+09	1.83415e+09	1.55077e+09
sp|P02675|FIBB_HUMAN	394	[5 4 1 0]		1.89547e+10	8.83817e+09	1.75066e+10	8.42656e+09	1.30724e+10	9.69669e+09	6.11405e+09	1.17283e+10	2.57885e+09	6.95624e+09	3.83774e+10	2.39552e+10	1.46883e+10	1.90575e+10	2.60569e+10	9.64861e+09	2.07419e+10	2.4545e+10	1.9462e+10	1.90746e+10	1.85646e+10	6.40401e+10	7.02438e+10	5.90281e+10	3.39224e+10	9.2322e+10	4.6347e+10	6.72441e+10	3.56571e+10	1.59532e+11	5.08374e+10	1.16482e+10	6.12517e+09	5.88464e+09	2.67298e+09	6.50394e+09	6.33044e+09	1.54431e+10	1.76355e+10	6.24998e+09	7.34986e+09	8.02607e+09	1.16235e+10	6.38114e+09	1.3536e+10	1.87434e+10
sp|Q6UXH1|CREL2_HUMAN	190	[5 2 0 0]		956017	2.276e+06	130168	583891	4.04033e+06	639107	8.77357e+06	2.59561e+06	1.08818e+07	994970	7.40802e+06	7.77254e+06	258129	2.68427e+06	7.95299e+06	5.49747e+06	3.21991e+06	1.30348e+07	8.99618e+06	3.34538e+06	5.68801e+07	2.07376e+08	8.33072e+07	1.45715e+08	6.53714e+07	5.06451e+06	2.65265e+07	6.47448e+07	2.31414e+08	7.18314e+07	1.81799e+08	148423	1.95281e+06	1.79232e+07	1.73867e+07	5.84365e+07	3.38812e+08	4.94212e+07	6.54791e+07	7.38907e+07	3.77501e+07	1.43127e+06	4.67076e+07	2.48263e+06	5.56498e+06	2.58658e+07
sp|Q07954|LRP1_HUMAN	3089	[5 4 0 1]		1.31614e+07	1.03947e+07	8.30218e+06	6.03843e+06	2.95245e+07	1.14539e+07	6.34254e+06	8.7547e+06	6.60302e+06	1.49718e+07	9.47838e+06	2.15918e+06	218761	6.99847e+06	2.48048e+06	1.08711e+06	300973	1.41704e+06	287383	619177	4.90833e+07	7.16268e+07	6.70098e+07	8.1215e+07	3.18234e+07	3.04797e+07	1.98712e+08	1.05167e+08	1.06496e+08	1.2371e+08	2.39825e+07	4.57977e+06	5.38823e+06	94471.1	933936	5.8671e+07	6.59037e+07	3.67992e+07	5.53912e+07	4.277e+07	4.4101e+07	1.61359e+07	5.12883e+07	2.82114e+07	2.18453e+07	2.34673e+07
sp|P07602|SAP_HUMAN	426	[3 2 0 1]		5.04923e+08	1.02272e+09	1.3829e+09	1.49253e+09	1.42508e+09	9.80777e+08	7.80805e+08	2.72368e+09	1.2629e+09	1.64963e+09	6.78967e+09	1.61478e+09	2.7843e+08	8.15479e+08	1.20246e+09	1.01174e+09	1.07875e+09	4.55349e+08	1.2238e+09	4.40768e+08	1.69681e+10	2.18197e+10	1.80951e+10	2.33782e+10	1.77629e+10	8.43302e+09	1.87632e+10	1.25972e+10	1.04731e+10	5.79673e+09	5.99454e+09	9.90982e+08	3.49706e+09	6.2525e+08	6.90393e+08	8.70554e+08	5.45811e+09	2.34064e+09	6.12731e+09	4.81657e+09	3.45514e+09	1.43998e+09	5.54402e+09	3.16798e+09	2.05907e+09	5.24586e+09
sp|P12109|CO6A1_HUMAN	804	[5 4 0 0]		6.18853e+08	5.50305e+08	7.81713e+08	4.77486e+08	3.37783e+09	8.46809e+08	5.5852e+08	6.96431e+08	8.07443e+08	3.23169e+08	1.22784e+09	2.77465e+08	1.36563e+08	3.14036e+08	3.90767e+08	2.14327e+08	1.25793e+08	1.26492e+08	7.02025e+07	6.32792e+07	1.21822e+09	1.64002e+09	2.80685e+09	3.59924e+09	1.08441e+09	1.08155e+09	2.16914e+09	2.19971e+09	3.64788e+09	6.11314e+09	7.75119e+08	2.48539e+08	2.36225e+08	1.0869e+08	9.14269e+07	2.62339e+09	2.70893e+09	9.97531e+08	6.91479e+08	2.36659e+09	9.00686e+08	4.1083e+08	1.29336e+09	5.49216e+08	3.87089e+08	7.69017e+08
sp|P05164|PERM_HUMAN;sp|P11678|PERE_HUMAN	391;363	[3 2 0 0]		8.34908e+08	3.87936e+08	1.06621e+10	6.05194e+08	1.40487e+10	4.1617e+08	3.12004e+10	5.07162e+08	5.14775e+09	2.66502e+09	4.64328e+10	1.68993e+10	6.29671e+09	1.88309e+10	2.86562e+10	6.68889e+10	1.13903e+10	2.89849e+10	5.24814e+09	1.22365e+10	4.5228e+09	8.36276e+09	2.00272e+10	6.8332e+09	1.85103e+10	3.27327e+09	1.18553e+10	3.14308e+10	5.73234e+10	2.22399e+10	1.50581e+10	4.51367e+08	1.14291e+09	4.24434e+09	5.70385e+09	2.94659e+09	2.41011e+09	3.14398e+08	3.60291e+08	3.65651e+09	1.00343e+09	6.04287e+08	5.31677e+09	4.69425e+08	6.09933e+08	8.30511e+08
sp|P56199|ITA1_HUMAN	1113	[9 2 0 0]		2.15714e+09	8.82424e+07	1.98463e+08	9.36372e+07	1.61087e+08	3.40142e+07	3.81945e+08	1.46753e+08	1.28198e+08	5.48563e+07	1.5308e+08	1.1995e+08	3.89133e+07	3.78142e+07	8.59218e+07	1.74649e+07	4.71875e+07	7.70391e+07	4.47225e+07	3.57147e+07	6.3339e+08	1.20794e+09	1.01002e+09	9.6149e+08	7.86288e+08	6.59216e+08	9.38706e+08	5.5881e+08	7.97587e+08	4.44266e+08	6.19294e+08	5.94085e+07	9.85748e+07	8.9738e+07	1.30939e+08	4.34133e+08	5.67275e+08	3.25891e+08	8.90997e+08	5.85922e+08	7.77459e+08	1.78281e+08	3.21811e+08	7.34321e+08	2.24827e+08	1.66957e+08
sp|P17301|ITA2_HUMAN	1074	[7 2 0 0]		4.18276e+09	6.02729e+08	1.76156e+09	6.98976e+08	3.00941e+09	3.19939e+08	2.22631e+09	3.834e+08	8.37497e+08	2.05247e+08	3.15981e+09	8.99532e+08	4.42588e+08	2.49355e+08	6.94905e+08	4.56104e+08	4.96431e+08	5.87771e+08	3.69497e+08	2.77988e+08	1.54433e+10	1.4943e+10	5.09102e+09	7.34375e+09	5.92192e+09	6.62643e+09	1.03651e+10	1.27262e+10	9.79119e+09	1.23153e+10	3.20858e+09	1.25523e+09	6.40889e+08	2.41011e+08	1.77037e+08	7.34729e+09	8.84393e+09	5.01834e+09	8.34916e+09	6.22832e+09	1.00007e+10	4.21908e+09	1.15128e+10	5.54192e+09	3.11272e+09	1.52654e+09
sp|P06731|CEAM5_HUMAN	508	[8 2 0 0]		3.97075e+10	5.85211e+09	1.41218e+10	3.26844e+09	3.0077e+11	3.22613e+09	2.88176e+10	2.17377e+09	1.81625e+10	7.54977e+09	1.55863e+11	4.76435e+10	4.43337e+09	4.3292e+09	6.36198e+10	4.16012e+10	1.8388e+10	3.82192e+09	2.88249e+10	3.48431e+09	2.09518e+11	8.89244e+10	1.09113e+11	1.31361e+11	1.11901e+11	1.27351e+11	9.38992e+10	1.04275e+11	1.12935e+11	1.10955e+10	7.99738e+10	5.35793e+10	3.11425e+09	8.12679e+09	2.95753e+09	3.05545e+10	1.19013e+10	3.67493e+10	2.35883e+10	3.92184e+10	4.3774e+10	1.91204e+10	1.44286e+11	3.0936e+10	1.74623e+10	1.15085e+10
sp|Q7Z7H5|TMED4_HUMAN	117	[5 2 0 0]		3.90602e+07	3.88749e+06	4.20363e+07	2.3928e+06	9.40023e+07	3.0279e+06	7.50939e+07	6.10198e+06	4.05438e+07	2.39064e+06	1.89737e+07	1.20363e+07	2.89335e+06	3.08322e+06	1.45122e+07	3.23549e+06	8.8105e+06	9.63183e+06	2.87522e+06	7.17967e+06	8.647e+07	4.70532e+07	2.6329e+07	4.64628e+07	2.85723e+07	3.09051e+07	3.55971e+07	1.09186e+08	1.31345e+08	1.26315e+09	9.91854e+07	3.22281e+06	913238	3.91757e+06	1.01505e+07	1.52103e+08	4.75004e+07	6.14759e+07	3.94958e+07	9.45737e+07	7.21888e+07	4.75947e+07	9.71179e+07	1.37888e+07	8.60286e+07	4.48966e+07
sp|P01024|CO3_HUMAN	85	[6 2 0 0]		4.50643e+10	3.31373e+10	3.29328e+10	3.29271e+10	2.19201e+10	4.27976e+10	2.5064e+10	3.41909e+10	5.65767e+09	2.3876e+10	6.25966e+10	5.40756e+10	2.02849e+10	4.47905e+10	1.48087e+10	1.605e+10	1.19887e+10	9.61927e+09	1.26476e+10	8.70898e+09	7.97316e+10	6.91584e+10	4.8904e+10	1.62315e+10	6.13012e+10	8.31487e+10	4.2289e+10	4.01308e+10	3.63927e+10	5.34736e+10	9.21965e+10	1.62876e+10	1.93367e+09	1.5776e+09	1.79414e+09	4.64971e+09	7.94931e+09	1.93255e+09	4.46913e+09	6.32321e+09	3.62548e+09	6.82498e+09	8.67343e+09	5.61954e+09	1.0255e+10	2.623e+10
sp|Q16563|SYPL1_HUMAN	71	[6 3 0 0]		3.60145e+07	3.01822e+07	2.96547e+07	4.14618e+07	8.33753e+07	2.5064e+07	4.93822e+07	5.20508e+07	1.19499e+08	3.16255e+07	5.57846e+07	1.23505e+07	2.84341e+06	1.52832e+07	1.58607e+07	3.78796e+07	3.13159e+07	8.89081e+06	1.0678e+07	4.92805e+06	4.7563e+07	4.31695e+08	2.34866e+08	1.18365e+09	3.82661e+08	1.57017e+08	4.21648e+08	3.3583e+08	3.10073e+08	2.73329e+08	9.4311e+07	4.25849e+07	1.3266e+07	3.1464e+07	1.21521e+07	1.68873e+08	6.18487e+07	8.01542e+07	1.01052e+08	1.17159e+08	1.37575e+08	3.28291e+07	1.71324e+08	1.76293e+08	1.44948e+07	6.61149e+07
sp|P12109|CO6A1_HUMAN	804	[5 3 0 0]		1.31019e+09	3.08583e+09	3.59798e+09	2.34819e+09	1.11455e+10	3.40219e+09	1.52545e+09	2.44107e+09	1.66314e+09	2.13851e+09	3.64263e+09	5.38114e+08	3.55512e+08	1.09536e+09	1.63876e+09	8.36471e+08	4.21382e+08	2.69223e+08	6.85223e+08	5.56356e+08	3.83651e+09	7.17487e+09	1.30197e+10	1.27404e+10	6.04861e+09	4.73956e+09	1.42601e+10	1.04946e+10	1.55468e+10	3.77202e+10	5.48886e+09	5.01978e+08	8.95547e+08	2.72128e+08	3.26986e+08	9.99508e+09	2.23639e+10	1.69126e+09	5.58799e+09	8.54871e+09	7.38688e+09	1.41915e+09	7.66864e+09	3.39478e+09	2.39947e+09	3.86971e+09
sp|P11047|LAMC1_HUMAN	1107	[5 4 0 1]		2.7989e+08	1.14637e+09	6.34964e+08	4.99886e+08	6.0434e+08	8.70911e+08	1.39957e+08	4.24353e+08	1.69197e+08	6.03676e+08	4.23432e+08	4.8726e+07	1.31392e+08	7.23745e+07	1.6725e+08	9.77188e+07	2.81987e+07	8.6994e+07	8.26839e+07	9.68129e+07	9.97474e+08	5.86064e+09	5.32788e+09	4.30993e+09	2.94773e+09	3.71912e+09	6.72931e+09	3.6524e+09	6.73093e+09	4.58574e+09	8.99329e+08	1.27386e+08	3.33124e+08	7.55868e+07	9.09687e+07	1.61749e+09	3.8401e+09	8.20387e+08	2.53818e+09	1.57394e+09	2.39822e+09	8.33008e+08	1.44626e+09	1.41028e+09	1.38977e+09	1.38299e+09
sp|P01876|IGHA1_HUMAN	340	[4 5 0 1]		1.4896e+08	1.26967e+08	1.39717e+08	6.61553e+07	1.61836e+08	5.10801e+08	6.51303e+08	9.3668e+07	3.79895e+08	9.4489e+07	3.04634e+08	7.61557e+08	1.37349e+08	3.37711e+09	2.86984e+08	6.79094e+08	1.92849e+08	2.66614e+08	3.26572e+08	3.41497e+08	1.67144e+08	3.47684e+08	4.44442e+08	9.31192e+08	1.85451e+08	1.29173e+08	2.09022e+08	1.16169e+08	9.9571e+08	1.22283e+09	2.94987e+08	1.95789e+07	1.06717e+08	5.17664e+08	1.16624e+08	6.10876e+07	1.98205e+08	2.42582e+07	6.01627e+07	3.58187e+08	7.50198e+07	4.07191e+07	6.2913e+07	3.63711e+07	2.92982e+07	3.36794e+07
sp|P01877|IGHA2_HUMAN;sp|P0DOX2|IGA2_HUMAN	205;320	[5 4 1 1]		2.37367e+09	2.34755e+09	1.05742e+10	4.14035e+09	7.64403e+09	7.57844e+09	6.73815e+09	4.5858e+09	3.79853e+09	6.968e+09	6.65477e+09	3.99294e+09	1.82665e+09	2.54808e+09	1.87126e+09	1.67609e+09	6.89176e+08	7.39782e+08	3.35542e+08	6.09725e+08	2.2111e+10	4.2121e+10	2.49653e+10	1.90923e+10	3.54844e+10	1.14815e+10	1.07312e+10	1.71831e+10	1.26557e+10	2.53821e+10	6.79201e+09	1.26562e+09	2.3292e+09	1.00231e+09	9.53094e+08	2.14217e+10	3.45241e+10	1.70496e+10	1.47483e+10	3.87295e+10	2.42873e+10	1.42503e+10	1.64542e+10	9.47799e+09	2.80567e+09	8.72246e+09
sp|P07602|SAP_HUMAN	215	[3 2 0 1]		2.45493e+08	1.12989e+08	1.43796e+08	1.72449e+08	2.10879e+08	1.41283e+08	4.61579e+08	2.40705e+08	3.62447e+08	2.55344e+08	1.10528e+09	9.46772e+08	2.55611e+08	1.0495e+09	4.52032e+08	6.5121e+08	8.04799e+08	1.08584e+09	9.2812e+08	3.89982e+08	3.00303e+08	1.88614e+08	3.98608e+08	6.17898e+08	1.10127e+09	4.02133e+08	1.24252e+09	6.10203e+08	3.18778e+08	4.39829e+08	7.63294e+08	8.66677e+07	1.58579e+08	1.63906e+08	1.73242e+08	1.04001e+08	1.27947e+08	4.73898e+07	6.20314e+07	1.19945e+08	1.84065e+08	5.76883e+07	5.57201e+08	5.8923e+07	7.30932e+07	1.59704e+08
sp|P01876|IGHA1_HUMAN	340	[6 2 0 0]		1.73661e+09	2.60646e+09	2.2879e+09	2.3631e+09	2.52683e+09	6.13702e+09	8.89762e+09	1.67333e+09	4.01133e+09	1.05728e+09	4.23563e+09	5.85411e+09	1.14237e+09	2.21627e+10	4.07359e+09	8.99571e+09	1.06521e+09	1.78821e+09	1.68434e+09	8.11542e+09	1.05982e+09	1.27838e+10	7.70217e+09	1.4166e+10	5.98005e+09	1.97662e+09	7.31962e+09	5.50948e+09	1.89357e+10	1.15991e+10	4.42508e+09	1.84235e+08	4.87002e+08	3.31406e+09	1.25948e+09	6.01075e+08	1.09632e+09	1.12391e+08	4.37006e+08	2.17527e+09	5.28354e+08	9.51395e+08	9.09005e+08	6.62948e+08	5.44913e+08	3.93718e+09
sp|P13688|CEAM1_HUMAN	378	[5 2 0 0]		5.10887e+09	1.49347e+10	1.87885e+10	1.66243e+10	1.85212e+10	1.28803e+10	4.10562e+09	1.72747e+10	4.13619e+09	1.44987e+09	4.65189e+09	3.41024e+09	2.68104e+09	8.72031e+09	3.81014e+09	2.61739e+09	3.82685e+09	9.41651e+08	4.54995e+09	3.83595e+09	2.91016e+10	1.52898e+10	2.61444e+10	2.91824e+10	1.8514e+10	1.07175e+10	1.28872e+10	2.19246e+10	2.4258e+10	1.38017e+10	1.34383e+10	4.25387e+09	2.32503e+09	3.04382e+09	1.68059e+09	1.01987e+10	2.48032e+10	1.73816e+10	1.29057e+10	1.61877e+10	1.89768e+10	4.05363e+09	2.48373e+10	1.27729e+10	6.48964e+09	5.7277e+09
sp|Q9Y4L1|HYOU1_HUMAN	596	[3 2 0 1]		6.6296e+08	4.33286e+08	3.03773e+08	8.68651e+07	5.38652e+08	1.02144e+08	4.35528e+08	9.23897e+07	2.46282e+08	2.4914e+08	2.69595e+08	1.54112e+08	1.04917e+08	7.4078e+07	1.21814e+08	1.32635e+08	2.75162e+08	1.6644e+08	1.15692e+08	6.03581e+07	3.4423e+09	2.30142e+09	2.63896e+09	4.95647e+09	4.83972e+09	8.27227e+08	3.57565e+09	1.18398e+09	1.76423e+09	1.14211e+09	1.95152e+09	2.65271e+08	1.04971e+08	8.4879e+07	4.69787e+07	2.2807e+09	1.96448e+09	1.1306e+09	2.15108e+09	2.98029e+09	2.15402e+09	3.70705e+08	2.04599e+09	1.1862e+09	7.24034e+08	2.24797e+08
sp|P80188|NGAL_HUMAN	85	[3 4 0 1]		3.90611e+08	3.16381e+08	1.9181e+08	2.11391e+08	3.28536e+08	2.1021e+08	2.5509e+08	1.41043e+08	1.84481e+08	7.74293e+07	5.61931e+08	1.14508e+09	1.261e+08	2.24506e+08	1.90185e+08	1.92197e+08	4.07568e+08	1.77017e+08	9.39119e+07	1.37326e+08	1.0374e+09	2.37075e+08	3.26039e+08	1.24249e+09	3.44804e+08	3.19259e+08	5.73337e+08	3.91375e+08	5.04513e+08	1.39364e+08	1.1146e+09	1.63343e+08	1.56519e+08	1.15107e+08	9.29117e+07	2.44314e+08	2.06176e+08	2.84305e+08	1.75873e+08	3.38675e+08	2.40805e+08	1.44101e+08	2.41059e+08	2.57905e+08	1.96826e+08	2.36693e+08
sp|P14625|ENPL_HUMAN	217	[3 3 0 1]		1.4862e+08	1.28969e+08	2.24772e+08	2.15324e+08	2.45412e+08	1.30723e+08	1.51923e+08	2.01935e+08	2.66732e+08	2.29349e+08	2.37587e+08	2.42165e+08	5.28295e+07	1.18303e+08	1.13434e+08	1.16512e+08	8.78373e+07	3.04364e+07	3.53267e+07	1.91787e+07	1.24158e+08	1.1655e+08	1.92074e+08	1.66799e+08	1.31677e+08	1.32064e+08	6.42589e+07	9.1628e+07	2.36276e+08	1.66202e+08	1.50576e+08	1.38645e+08	4.4675e+07	3.48598e+07	2.12952e+07	5.43734e+07	1.12417e+08	1.27562e+07	1.63293e+07	7.36655e+07	1.35028e+08	3.61193e+07	6.53204e+08	2.39162e+07	2.34049e+08	2.90371e+07
sp|Q08380|LG3BP_HUMAN	551	[8 2 0 0]		7.00057e+08	1.82527e+08	2.62392e+08	1.38798e+08	2.86917e+08	1.22198e+08	2.56898e+08	1.79288e+08	1.88805e+08	3.10932e+08	4.79758e+08	1.53378e+08	7.79538e+07	1.10584e+08	8.19685e+07	4.01102e+07	1.19516e+08	1.71155e+08	1.1321e+08	9.26444e+07	4.59887e+09	2.18289e+09	5.92637e+08	6.99208e+08	8.98791e+08	5.67667e+08	4.5121e+08	1.02975e+09	7.62706e+08	4.14919e+08	1.10528e+09	5.20436e+07	3.75265e+07	5.21737e+07	5.408e+07	1.59383e+09	1.01759e+09	3.20755e+08	9.8374e+08	8.80472e+08	1.34606e+09	2.33698e+08	1.11105e+09	5.9121e+08	3.45914e+08	1.49038e+08
sp|Q9UH99|SUN2_HUMAN	636	[5 2 0 0]		7.24608e+09	4.92056e+09	4.69684e+09	2.93575e+09	4.3441e+09	3.39484e+09	1.85905e+09	1.86424e+09	3.59225e+09	1.08772e+09	1.31328e+09	7.14825e+08	1.51093e+09	1.18483e+09	9.67418e+08	9.49165e+08	3.24976e+08	6.35854e+08	1.11417e+09	7.19502e+08	1.9313e+10	1.50396e+10	2.33908e+10	1.45697e+10	1.69699e+10	4.61089e+09	1.61909e+10	6.82759e+09	2.38235e+10	1.21272e+10	8.61735e+09	9.1148e+08	7.60776e+08	3.3381e+08	3.22963e+08	4.34118e+09	1.60114e+10	3.82397e+09	4.48974e+09	7.49135e+09	7.11203e+09	6.96036e+09	6.21596e+09	2.85497e+09	4.73519e+09	5.63629e+09
sp|P40199|CEAM6_HUMAN	224	[3 2 0 0]		3.2981e+08	3.08796e+08	4.59934e+08	1.60864e+08	4.57655e+09	3.28847e+08	4.99236e+08	2.85199e+08	2.33617e+08	1.92069e+08	4.57359e+08	4.36261e+08	7.28271e+07	1.07776e+08	2.25421e+08	2.105e+08	4.50095e+08	9.3007e+07	1.79449e+08	1.2807e+08	1.50976e+09	1.12833e+09	1.49635e+09	5.68948e+09	1.35799e+09	9.69274e+08	2.41817e+09	7.52305e+09	1.49575e+09	1.54435e+09	7.54671e+08	1.61358e+08	5.17712e+08	3.17578e+08	1.23089e+08	9.33801e+09	1.15429e+09	1.3525e+09	7.13293e+09	9.56274e+09	1.77826e+09	2.68101e+08	6.87832e+09	4.80061e+09	3.11883e+08	5.55285e+08
sp|P01877|IGHA2_HUMAN;sp|P0DOX2|IGA2_HUMAN	205;320	[3 5 0 1]		1.75697e+12	1.30966e+12	1.5378e+12	6.32251e+11	2.15038e+11	3.80135e+12	5.18212e+12	1.51505e+12	7.97315e+11	3.14446e+10	2.11011e+11	2.55563e+11	8.62544e+10	2.89676e+12	3.11739e+11	4.0623e+11	5.50411e+09	1.46155e+11	2.98565e+10	8.63992e+10	1.73542e+11	6.40753e+12	3.8875e+12	3.62249e+12	2.0791e+12	2.04936e+11	1.0235e+12	7.03326e+11	3.01339e+12	3.48257e+12	2.94373e+11	1.2404e+10	2.47302e+10	2.69002e+11	1.79087e+11	1795492744244	6.64168e+12	5.97694e+10	4.93269e+12	6.28339e+12	1.32209e+12	2.25952e+12	6.77792e+11	9.14535e+11	7.83361e+11	9.96209e+11
sp|Q12864|CAD17_HUMAN	546	[4 5 0 3]		3.16562e+08	3.35512e+08	1.20147e+08	5.62501e+07	9.33223e+07	9.2773e+07	2.81909e+08	3.40892e+07	1.84683e+08	6.35098e+07	1.82453e+07	2.4375e+08	2.5725e+08	5.41117e+07	2.11195e+08	2.40034e+08	8.96701e+07	1.50108e+08	1.90389e+07	6.3766e+07	2.42055e+09	4.41781e+09	3.66012e+08	1.56285e+09	2.60545e+09	1.17351e+08	4.26955e+07	2.45466e+08	1.95984e+09	2.07116e+08	7.29532e+08	716054	8.5652e+07	6.24622e+07	1.59495e+08	1.25e+09	2.32084e+09	5.15197e+08	1.62851e+09	5.56981e+08	2.24561e+09	2.43024e+08	2.93831e+08	5.60101e+08	3.31253e+08	1.34744e+08
sp|P14625|ENPL_HUMAN	62	[7 2 0 0]		7.95007e+08	4.37477e+08	3.71927e+08	5.34811e+08	4.55342e+08	4.10454e+08	1.17726e+09	3.58775e+08	6.95285e+08	4.06671e+08	7.1896e+08	1.02716e+09	2.75359e+08	7.98508e+08	5.04685e+08	2.88514e+08	1.91672e+08	1.13047e+08	2.42365e+08	6.96263e+07	5.3904e+08	4.53007e+08	1.29611e+09	6.35802e+08	6.94668e+08	7.85653e+08	3.16258e+08	8.41277e+08	6.34343e+08	4.76004e+08	4.4547e+08	1.07312e+08	1.80289e+08	2.81287e+08	2.56012e+08	7.90727e+07	9.95353e+07	7.19039e+07	1.08927e+08	1.79119e+08	1.49191e+08	1.11875e+08	1.43436e+08	1.15773e+08	1.84606e+08	2.23355e+08
sp|Q08722|CD47_HUMAN	73	[5 2 0 0]		3.03471e+09	4.48587e+09	3.86627e+09	2.77057e+09	2.73258e+09	3.67417e+09	3.4429e+09	1.63509e+09	2.95948e+09	1.04849e+09	5.82697e+09	1.85485e+09	5.50612e+08	1.16481e+09	1.84852e+09	1.3165e+09	2.35773e+09	7.32158e+08	1.63676e+09	9.31748e+08	4.34826e+09	7.44744e+09	1.14527e+10	1.0573e+10	1.70286e+10	3.33703e+09	1.78429e+09	1.33168e+09	1.47625e+10	2.57253e+09	5.38552e+09	2.08108e+09	7.88654e+08	3.37226e+08	2.49725e+08	3.47568e+08	3.59311e+09	1.53498e+08	4.88696e+08	2.70502e+09	1.66624e+08	6.5204e+08	2.0382e+09	2.76464e+08	6.25112e+08	1.58335e+09
sp|Q96S52|PIGS_HUMAN	370	[5 2 0 0]		7.83236e+09	3.21964e+09	9.29645e+09	4.03817e+09	7.33485e+09	3.2403e+09	5.91466e+09	4.60304e+09	6.11822e+09	7.61269e+08	3.11734e+09	1.80771e+09	1.32241e+09	1.69766e+09	1.80853e+09	8.67575e+08	1.1472e+09	2.23261e+08	8.22114e+08	4.51251e+08	1.84328e+10	7.11099e+09	7.51384e+09	6.11362e+09	8.36928e+09	3.57798e+09	5.43358e+09	5.25574e+09	1.02778e+10	9.74962e+09	9.62479e+09	6.80614e+08	1.16723e+09	1.33743e+09	7.35309e+08	2.58484e+09	2.93281e+10	2.46701e+09	4.46285e+09	3.853e+09	4.50292e+09	2.94825e+09	5.02496e+09	2.82576e+09	3.30814e+09	2.16426e+09
sp|P80188|NGAL_HUMAN	85	[4 5 0 2]		1.38351e+08	5.76216e+08	1.07118e+08	1.03681e+08	3.30923e+08	5.94206e+07	3.14964e+08	1.87257e+08	1.84964e+08	1.81043e+08	4.97255e+08	5.07332e+09	1.71704e+08	5.48678e+07	1.56204e+08	1.74683e+08	1.383e+08	6.11248e+07	4.69528e+07	1.51608e+08	1.15453e+09	1.21043e+08	5.35356e+08	5.21779e+09	1.46041e+09	7.00154e+08	4.39373e+08	1.96504e+08	3.39361e+08	6.93519e+07	2.00739e+09	1.24001e+08	4.67809e+08	5.96064e+08	4.83225e+08	5.33062e+07	9.51782e+06	2.76634e+07	1.0381e+07	2.81209e+08	3.9528e+07	4.44348e+07	5.30655e+07	3.0554e+07	4.55064e+07	8.01212e+07
sp|Q96AY3|FKB10_HUMAN	70	[8 2 0 0]		2.43572e+08	2.84417e+08	1.11336e+08	1.12198e+08	7.45944e+07	1.53064e+08	5.23796e+07	1.20306e+08	2.68523e+07	2.35314e+08	5.97525e+07	5.7459e+07	7.76784e+07	5.01914e+07	3.061e+07	3.11938e+07	5.8981e+07	2.75767e+07	2.48147e+07	1.73091e+07	7.59827e+08	1.54166e+09	5.32288e+08	6.09521e+08	4.26744e+08	5.2242e+08	4.17062e+08	2.98672e+08	6.45542e+08	4.9796e+08	2.6738e+08	1.01284e+07	7.06562e+07	6.41055e+07	3.07411e+07	1.17079e+09	1.08568e+09	5.5058e+08	7.83803e+08	6.55676e+08	1.66677e+09	3.15603e+08	5.00783e+08	4.25033e+08	4.82628e+08	2.61586e+08
sp|P12110|CO6A2_HUMAN	140	[5 4 0 0]		3.54603e+08	1.0047e+09	3.86468e+09	2.07245e+09	7.98431e+09	2.83283e+09	2.5941e+09	2.18267e+09	1.44163e+09	1.67554e+09	4.93195e+09	2.14638e+09	4.13817e+08	2.00733e+09	3.2608e+09	3.13233e+09	8.26468e+08	8.68904e+08	2.55962e+09	6.1446e+08	6.71961e+08	6.22416e+09	1.50258e+10	1.19071e+10	3.83229e+09	4.58452e+09	1.09547e+10	1.30182e+10	9.00428e+09	2.62034e+10	2.99967e+09	2.32399e+08	1.71485e+08	3.17879e+08	2.51981e+08	3.06246e+08	1.37964e+09	1.19958e+08	2.69985e+08	8.56884e+08	7.20141e+08	1.8808e+08	1.34393e+09	4.50571e+08	1.29654e+08	6.02862e+08
sp|P17301|ITA2_HUMAN	1074	[5 2 0 0]		3.11825e+09	4.88845e+08	1.03696e+09	5.41296e+08	2.59717e+09	3.94444e+08	1.09485e+09	4.67822e+08	4.85807e+08	2.78994e+08	3.84001e+09	1.11007e+09	3.70138e+08	2.09795e+08	6.44919e+08	2.38408e+08	2.48674e+08	2.44893e+08	2.69521e+08	1.48734e+08	5.28496e+09	4.03015e+09	4.15147e+09	4.99374e+09	4.47427e+09	1.48049e+09	2.95814e+09	3.51586e+09	3.36717e+09	8.6547e+08	2.92329e+09	6.96889e+08	2.70629e+08	1.12739e+08	1.56384e+08	1.42428e+09	3.69248e+09	1.94231e+09	2.28759e+09	3.84427e+09	2.99118e+09	1.40788e+09	2.25584e+09	1.87002e+09	1.78382e+09	5.10295e+08
sp|P06865|HEXA_HUMAN	157	[6 2 0 0]		1.32166e+09	8.82433e+08	9.68337e+08	7.43085e+08	1.38033e+09	6.40126e+08	7.09449e+08	5.59942e+08	5.43554e+08	3.14324e+08	1.10513e+09	4.53033e+08	2.51221e+08	3.4277e+08	3.64802e+08	2.30163e+08	2.15187e+08	1.176e+08	1.12609e+08	1.43598e+08	6.09957e+09	2.14322e+09	1.79141e+09	2.29814e+09	1.48815e+09	9.79144e+08	1.13211e+09	1.15495e+09	1.81934e+09	1.46142e+09	1.25361e+09	2.47353e+08	7.65098e+08	4.13172e+08	2.60348e+08	1.70467e+09	4.24417e+09	7.66118e+09	1.47931e+09	1.6275e+09	2.34664e+09	4.14797e+08	2.55656e+09	1.33408e+09	5.97385e+08	7.37377e+08
sp|P11279|LAMP1_HUMAN	103	[5 2 0 0]		3.94069e+10	5.58471e+09	9.69447e+09	4.04568e+09	4.70882e+10	2.7871e+09	6.95627e+09	4.28534e+09	6.52498e+09	3.57259e+09	2.91421e+10	1.62515e+10	2.36071e+09	1.24976e+09	6.07495e+09	3.8669e+09	9.10629e+09	1.02441e+09	3.11655e+09	1.44717e+09	3.57676e+10	6.13038e+10	3.88409e+10	5.0215e+10	6.09385e+10	3.68854e+10	4.1541e+10	4.59931e+10	6.48087e+10	1.93901e+10	3.69059e+10	7.20721e+09	2.92247e+09	1.52905e+09	1.78232e+09	6.95559e+10	2.55655e+10	2.39148e+10	4.45779e+10	4.47097e+10	2.41723e+10	1.4973e+10	3.50189e+10	5.03009e+10	2.07823e+10	4.85854e+10
sp|P01876|IGHA1_HUMAN	340	[7 2 0 0]		1.14099e+08	9.72926e+07	1.86506e+08	1.59573e+08	2.80548e+08	2.36808e+08	4.5765e+08	8.79808e+07	3.80335e+08	1.72282e+08	3.21471e+08	1.01388e+09	1.10107e+08	1.59398e+09	3.48597e+08	1.61427e+09	4.04813e+08	3.81735e+08	3.43277e+08	1.71284e+09	2.87107e+08	1.2303e+09	8.15301e+08	6.19488e+08	5.04943e+08	3.62952e+08	4.80848e+08	3.22354e+08	1.06096e+09	3.80567e+08	3.29074e+08	9.84384e+07	1.2876e+08	3.55116e+08	2.87468e+08	5.09746e+07	1.55268e+08	3.14597e+07	6.63303e+07	1.28204e+08	9.41679e+07	4.15046e+07	8.85244e+07	4.30536e+07	4.67705e+07	7.98625e+07
sp|Q15165|PON2_HUMAN	254	[6 3 0 1]		427666	378634	831987	1.10646e+06	922510	254316	452218	181561	408721	1.83416e+06	1.07498e+06	248729	0	70152.6	163162	59429	26428.9	22613.3	97846	107118	581159	1.31077e+06	2.57035e+06	2.30625e+06	3.80861e+06	1.08834e+06	2.4853e+06	248524	3.39826e+06	970541	7.5433e+06	176085	159468	46891.8	35777.4	2.00157e+06	3.73248e+06	874165	1.49108e+06	2.65431e+06	1.77516e+06	802677	3.0664e+06	966718	261757	930434
sp|P55083|MFAP4_HUMAN	87	[8 2 0 0]		1.5185e+08	9.69179e+08	9.0151e+08	6.42312e+08	1.24168e+10	6.13862e+08	5.48407e+08	1.09235e+09	9.49194e+08	3.66515e+08	1.14971e+09	1.42666e+08	2.07607e+08	2.67799e+08	1.06714e+09	2.50511e+08	4.32042e+08	5.42671e+07	1.96913e+09	1.1901e+08	6.17456e+07	1.60396e+09	3.63799e+09	3.49001e+09	2.45533e+09	8.98388e+08	7.57614e+09	1.37678e+09	2.4877e+09	1.22767e+09	4.46621e+08	4.19262e+07	9.54773e+08	1.09811e+08	4.95878e+07	9.99514e+07	5.96332e+08	1.06959e+08	4.11311e+08	1.44143e+09	1.97442e+09	7.08961e+08	3.38863e+08	1.69284e+08	7.78043e+08	9.67268e+08
sp|P01877|IGHA2_HUMAN;sp|P0DOX2|IGA2_HUMAN	205;320	[5 5 1 1]		3.49428e+09	5.0736e+09	5.34951e+09	2.84856e+09	1.32631e+10	1.34289e+10	8.9085e+09	6.42241e+09	4.28321e+09	6.49088e+09	3.97419e+09	2.85181e+09	2.92025e+09	5.15844e+09	1.95636e+09	2.59465e+09	1.43349e+09	1.19865e+09	3.30189e+08	6.45918e+08	3.43606e+10	5.22145e+10	3.39496e+10	4.43821e+10	2.81919e+10	1.42824e+10	1.44228e+10	1.37205e+10	2.26235e+10	3.24393e+10	1.41523e+10	1.69884e+09	2.86453e+09	1.42136e+09	8.95606e+08	7.56848e+10	3.24269e+10	1.11792e+10	9.51945e+09	7.00958e+10	1.62972e+10	1.38831e+10	1.56595e+10	1.38262e+10	4.29531e+09	1.23876e+10
sp|P02679|FIBG_HUMAN	78	[5 4 0 0]		5.45551e+08	1.10312e+08	2.64491e+08	2.14481e+08	8.13888e+08	2.56963e+08	1.97509e+08	4.42107e+08	2.27105e+08	3.06276e+08	1.44038e+09	1.20141e+09	1.97158e+08	1.46994e+09	5.31789e+08	1.57347e+08	2.3606e+08	5.41052e+08	2.40913e+08	1.65819e+08	1.86082e+08	1.18167e+09	1.60706e+09	8.10721e+08	1.36049e+09	3.19018e+09	7.19083e+08	1.79891e+09	1.43628e+09	5.37007e+09	2.15837e+09	3.51554e+08	2.69853e+07	1.43186e+08	6.33618e+07	2.88952e+08	2.24287e+08	2.71199e+08	3.54929e+08	5.00291e+07	5.08543e+07	1.5878e+08	7.07926e+08	8.43179e+07	2.86999e+08	3.39723e+08
sp|P01591|IGJ_HUMAN	71	[4 4 0 0]		1.20626e+10	1.00458e+10	1.07738e+10	5.52918e+09	2.27574e+09	1.46337e+10	1.05562e+10	1.02258e+10	3.24695e+09	3.43335e+08	3.45833e+09	9.13676e+08	5.09497e+08	8.88079e+09	2.66303e+09	2.20526e+09	1.07956e+08	2.71664e+08	1.2178e+08	3.11674e+08	4.01453e+09	8.44565e+09	1.4574e+10	1.0632e+10	4.05501e+09	2.17972e+09	4.94205e+09	3.23873e+09	1.01433e+10	2.05588e+10	3.86435e+09	3.07121e+08	2.48764e+08	3.05012e+08	1.94622e+08	4.79102e+09	1.5095e+10	3.0524e+09	1.54064e+10	1.31852e+10	4.24808e+09	2.53962e+09	2.3993e+09	2.33391e+09	1.50025e+09	1.9387e+09
sp|P01903|DRA_HUMAN	143	[9 2 0 0]		8.78663e+07	4.97059e+07	4.01524e+07	5.01622e+07	1.4257e+08	6.25586e+07	8.79158e+07	2.81999e+07	5.52314e+07	3.0109e+07	1.76568e+08	7.27075e+07	4.06191e+07	2.32964e+08	7.76801e+07	1.23543e+08	2.00245e+08	5.75146e+08	4.85355e+08	2.15338e+08	6.75171e+07	4.97201e+07	5.90671e+07	1.0939e+08	1.00252e+08	6.83519e+07	7.09197e+07	1.31551e+08	8.51313e+07	1.68384e+08	1.33562e+08	1.71094e+07	1.74273e+07	4.90658e+07	4.47669e+07	2.68965e+07	3.76543e+07	3.49963e+07	2.96159e+07	2.83885e+07	3.07672e+07	2.1173e+07	4.34532e+07	2.5082e+07	2.82345e+07	1.95478e+07
sp|Q9UBV2|SE1L1_HUMAN	431	[8 2 0 0]		4.35504e+08	8.88195e+07	4.75245e+08	1.08558e+08	3.83869e+08	9.58564e+07	3.5566e+08	8.36165e+07	3.10654e+08	1.84668e+08	6.96796e+08	6.82269e+08	1.90749e+08	2.59375e+08	4.32679e+08	4.51506e+08	2.14761e+08	1.67791e+08	2.61316e+08	1.77348e+08	5.73873e+08	5.05912e+08	3.89629e+08	3.03751e+08	2.80641e+08	2.3997e+08	1.17863e+08	3.85566e+08	5.03849e+08	1.84079e+08	6.74865e+08	7.55191e+07	1.73033e+08	1.51587e+08	2.19638e+08	2.74337e+07	3.40354e+07	1.14035e+07	4.94574e+07	6.43951e+07	8.04937e+07	5.21043e+07	5.83194e+07	4.23536e+07	3.18991e+07	4.37024e+07
sp|P02675|FIBB_HUMAN	394	[5 4 0 0]		3.96535e+09	1.52343e+09	2.32396e+09	1.52926e+09	2.88073e+09	1.71926e+09	1.62896e+09	1.96259e+09	1.12508e+09	1.07848e+09	6.19006e+09	5.03621e+09	1.66321e+09	2.42018e+09	4.66931e+09	1.40659e+09	2.63838e+09	7.04298e+08	5.98392e+08	3.11668e+08	3.09773e+09	1.20167e+10	1.22624e+10	9.21582e+09	6.88924e+09	1.69921e+10	7.13026e+09	9.231e+09	5.64724e+09	1.74746e+10	7.62053e+09	1.51255e+09	3.3499e+08	1.98581e+08	7.04344e+08	1.26755e+09	2.34006e+09	4.5866e+09	2.39158e+09	1.7467e+09	1.18108e+09	6.14805e+08	3.30533e+09	1.48916e+09	1.53646e+09	2.73155e+09
sp|O60637|TSN3_HUMAN	167	[3 2 0 1]		1.47539e+06	5.73077e+06	3.75209e+06	2.4722e+06	1.42109e+07	3.89178e+06	2.32694e+06	772219	4.47924e+06	2.60845e+06	1.28319e+07	2.25063e+06	324665	2.1535e+06	1.92996e+06	9.37153e+06	5.59772e+06	1.59342e+06	7.47726e+06	6.23122e+06	1.47834e+08	8.63629e+07	5.96692e+07	7.91933e+08	7.48061e+07	9.91117e+07	1.72154e+08	1.18255e+08	1.46598e+08	9.45789e+08	5.9776e+07	2.19821e+06	6.19433e+07	356054	1.44635e+06	4.32521e+07	5.21052e+07	8.65828e+06	1.30783e+08	5.02003e+07	2.4816e+07	6.89747e+06	1.17818e+09	3.89114e+07	5.68717e+06	3.814e+07
sp|P01877|IGHA2_HUMAN;sp|P0DOX2|IGA2_HUMAN	205;320	[3 4 0 1]		2.33467e+11	1.54555e+11	2.08816e+11	8.66699e+10	3.4344e+10	4.4229e+11	7.45486e+11	1.80416e+11	1.25508e+11	4.98475e+09	6.25192e+10	4.35441e+10	1.04268e+10	3.54218e+11	5.45045e+10	8.38668e+10	2.02408e+09	1.11735e+10	2.52647e+09	1.08334e+10	7.11265e+10	7.89833e+11	4.39629e+11	3.96956e+11	3.13009e+11	2.04238e+10	1.00583e+11	1.96467e+11	4.52319e+11	4.24746e+11	1.07073e+11	2.83534e+09	2.71304e+09	1.54018e+11	5.63406e+10	8.24895e+11	8.52473e+11	5.03145e+10	1.45762e+12	3.45578e+12	2.43755e+11	7.69231e+11	1.22231e+11	1.71059e+11	1.29847e+11	1.78778e+11
sp|P05164|PERM_HUMAN	355	[6 2 0 0]		5.56382e+09	1.29346e+10	1.16179e+10	4.19335e+09	5.6496e+10	2.11504e+09	1.20663e+10	4.50588e+09	6.47871e+09	4.78093e+09	4.53674e+10	1.17632e+10	6.32782e+09	1.80603e+09	1.50633e+10	4.19161e+09	1.23592e+10	1.04501e+09	8.32818e+09	1.29115e+09	9.52e+10	7.15492e+10	9.04802e+10	9.55272e+10	7.34518e+10	5.39493e+10	7.13554e+10	8.62902e+10	3.42727e+10	4.24571e+09	4.33571e+10	5.17149e+10	5.68034e+09	2.10723e+09	2.04606e+09	7.40061e+10	3.26828e+10	9.59799e+10	3.29229e+10	1.07786e+11	7.03893e+10	7.06131e+09	7.28732e+10	2.45144e+10	1.15276e+10	3.83091e+10
sp|P01833|PIGR_HUMAN	469	[4 5 0 3]		5.74608e+08	2.35422e+08	2.2874e+08	4.61298e+08	9.56342e+08	3.68316e+08	1.12818e+09	1.25644e+08	7.24332e+08	4.33662e+08	1.86552e+09	4.25556e+09	1.78962e+08	8.94958e+08	5.89164e+08	1.12142e+09	6.74257e+08	1.09362e+09	1.83827e+09	5.98403e+08	6.0561e+08	2.93162e+08	6.30614e+08	8.30176e+08	9.26117e+08	4.34368e+08	2.61033e+08	4.81503e+08	1.42116e+09	1.41908e+09	2.29516e+09	4.94337e+07	2.02618e+08	2.7846e+08	2.07784e+08	2.18871e+08	1.79909e+08	1.49559e+08	1.15011e+08	4.52596e+08	2.02977e+08	4.64774e+07	5.28346e+08	9.73245e+07	8.5122e+07	2.28065e+08
sp|O14773|TPP1_HUMAN	443	[3 2 0 1]		4.59105e+11	3.30991e+11	3.57871e+11	4.60545e+11	5.3472e+11	4.94884e+11	8.64975e+11	4.87849e+11	5.67065e+11	2.25362e+11	4.90411e+11	7.16476e+11	1.19297e+11	3.08485e+11	3.2119e+11	1.61317e+11	8.60303e+10	1.2016e+10	6.67482e+10	2.82616e+10	1.91209e+11	2.60831e+11	5.42334e+11	2.49151e+11	9.84421e+11	3.4449e+11	2.78491e+11	2.80545e+11	7.30359e+11	4.60936e+11	2.31596e+11	1.11947e+11	6.09743e+10	3.05078e+10	2.22976e+10	2.50429e+10	2.68986e+10	1.22794e+10	4.75368e+10	2.66152e+10	1.59315e+10	4.79631e+10	4.20465e+10	2.87817e+10	6.68127e+10	2.33349e+11
sp|Q9UHG3|PCYOX_HUMAN	353	[9 2 0 0]		9.80611e+08	4.65751e+08	3.94679e+08	2.84642e+08	7.44981e+08	1.62451e+08	3.82693e+08	2.62415e+08	2.78548e+08	8.2459e+07	7.05069e+08	4.43358e+08	8.45777e+07	1.46616e+08	2.01626e+08	1.05584e+08	2.28519e+08	1.15951e+08	7.94003e+07	4.8727e+07	2.78697e+09	2.0989e+09	1.55088e+09	1.25963e+09	9.81987e+08	8.76134e+08	1.64096e+09	1.89945e+09	1.6072e+09	6.0975e+08	5.41052e+08	8.46999e+07	8.82512e+07	5.07744e+07	6.16814e+07	5.44648e+08	9.38357e+08	4.86276e+08	8.64368e+08	3.65468e+08	1.19268e+09	1.72562e+08	9.5271e+08	7.23813e+08	2.52488e+08	2.01996e+08
sp|P07602|SAP_HUMAN	426	[7 2 0 0]		6.08314e+08	3.6947e+08	6.61682e+08	4.22618e+08	4.93683e+08	2.93155e+08	4.00813e+08	9.48913e+08	3.15386e+08	6.19199e+08	3.47344e+09	1.04642e+09	1.48835e+08	3.17144e+08	6.27613e+08	9.09117e+08	1.32166e+09	2.67951e+08	5.76674e+08	2.52698e+08	7.35005e+09	1.45729e+10	5.82683e+09	1.17729e+10	4.24845e+09	4.17721e+09	1.02611e+10	4.5415e+09	2.31479e+09	2.06851e+09	8.76929e+08	4.11747e+08	7.8026e+08	3.41536e+08	2.72131e+08	5.89286e+08	1.49906e+09	3.34031e+09	5.20996e+09	1.68872e+09	5.85633e+08	2.50345e+08	4.65984e+09	2.99688e+09	3.02101e+08	7.57702e+08
sp|P12109|CO6A1_HUMAN	804	[5 2 0 0]		3.19729e+09	1.08219e+10	1.37934e+10	6.27347e+09	2.91933e+10	9.74933e+09	7.50181e+09	6.28471e+09	8.569e+09	8.35087e+09	1.59432e+10	2.53112e+09	1.07523e+09	3.50898e+09	5.63439e+09	3.74827e+09	1.77372e+09	1.34796e+09	2.30575e+09	1.36264e+09	2.02627e+10	2.6998e+10	4.78204e+10	4.28013e+10	1.85329e+10	1.02403e+10	5.12614e+10	2.11745e+10	6.98305e+10	1.18919e+11	9.275e+09	2.06061e+09	7.45713e+09	1.87441e+09	2.34988e+09	4.51033e+10	8.2991e+10	7.36963e+09	1.48982e+10	3.23681e+10	2.25931e+10	5.19057e+09	2.26118e+10	1.40263e+10	8.97992e+09	1.1333e+10
sp|P12109|CO6A1_HUMAN	804	[4 3 0 0]		7.88421e+08	9.65886e+08	1.05184e+09	5.48717e+08	3.20593e+09	1.15413e+09	6.10054e+08	6.96349e+08	1.13585e+09	4.31596e+08	1.88787e+09	3.75053e+08	8.02974e+07	3.52838e+08	5.22236e+08	3.93986e+08	1.2621e+08	1.93775e+08	1.82536e+08	6.48388e+07	2.84145e+09	4.0308e+09	6.35549e+09	6.24624e+09	3.06162e+09	2.80395e+09	5.32005e+09	5.01578e+09	7.53569e+09	1.68051e+10	1.70904e+09	3.0035e+08	2.55923e+08	1.41054e+08	1.07885e+08	6.10755e+09	5.28567e+09	8.77533e+08	1.01238e+09	4.17404e+09	1.72017e+09	4.21183e+08	3.05638e+09	8.65753e+08	4.59328e+08	1.09293e+09
sp|P01591|IGJ_HUMAN	71	[4 3 0 1]		8.78684e+09	4.85738e+09	4.91601e+09	2.94907e+09	5.79927e+09	1.3696e+10	9.67929e+09	7.691e+09	2.31885e+09	5.38052e+08	2.67465e+09	2.26314e+09	4.86653e+08	9.38158e+09	2.9391e+09	2.18885e+09	3.80654e+08	2.61135e+08	3.0774e+08	2.86292e+08	7.32999e+09	6.96876e+09	1.76031e+10	1.2886e+10	3.82146e+09	2.45606e+09	5.88558e+09	4.9723e+09	1.31333e+10	3.54909e+10	4.68053e+09	6.56553e+08	4.15277e+08	6.61777e+08	3.27729e+08	7.89192e+09	1.2431e+10	3.242e+09	1.39156e+10	3.4295e+10	5.63204e+09	4.92145e+09	3.69641e+09	3.44771e+09	2.10867e+09	2.95559e+09
sp|P11047|LAMC1_HUMAN	1241	[5 4 0 1]		1.34101e+08	8.72977e+08	2.40453e+08	2.04606e+08	2.56826e+08	2.22835e+08	4.85584e+07	1.76525e+08	7.99339e+07	2.02393e+08	2.73791e+08	5.07427e+07	9.08913e+07	4.34031e+07	1.38757e+08	9.59498e+07	9.58001e+07	5.76347e+07	5.39899e+07	4.45642e+07	3.92444e+08	3.03363e+09	1.88219e+09	1.73341e+09	1.0106e+09	1.6553e+09	2.50075e+09	2.13313e+09	1.72609e+09	3.65069e+09	2.38667e+08	3.10112e+07	3.76545e+08	1.45213e+08	1.79819e+08	1.47477e+09	5.24791e+09	5.37504e+08	2.95207e+09	1.47744e+09	1.82103e+09	7.61633e+08	1.09732e+09	1.07943e+09	8.62347e+08	8.32069e+08
sp|P23229|ITA6_HUMAN	323	[5 2 0 0]		8.31494e+08	7.30395e+08	2.37106e+08	3.50622e+08	3.33743e+08	2.84669e+08	3.5748e+08	2.21901e+08	1.26693e+08	8.08752e+07	3.25121e+08	9.19249e+07	6.18894e+07	4.74605e+07	6.08005e+07	2.62795e+07	2.65763e+07	6.50392e+07	4.72575e+07	4.25592e+07	4.905e+09	3.52139e+09	4.01442e+09	6.7278e+09	4.51412e+09	4.12234e+09	3.68249e+09	2.63702e+09	5.96741e+09	5.403e+09	5.29569e+09	8.80657e+07	1.14417e+08	4.74297e+07	5.63496e+07	2.2274e+09	4.44702e+09	2.07779e+09	1.62724e+09	4.92671e+09	8.32803e+09	7.50801e+08	4.53989e+09	1.88152e+09	1.23458e+09	6.08803e+08
sp|P11047|LAMC1_HUMAN	1395	[5 4 0 1]		2.68011e+09	1.29352e+09	1.67792e+09	6.54705e+08	1.89001e+09	7.34369e+08	1.13218e+09	1.35367e+09	6.52971e+08	1.15194e+09	1.53367e+09	4.87829e+08	1.16978e+09	6.78209e+08	1.01218e+09	2.21378e+08	2.05857e+08	7.87907e+07	1.78124e+08	4.71873e+08	7.51358e+09	3.33988e+09	3.72992e+09	3.77915e+09	1.9052e+09	2.23323e+09	9.11821e+09	4.45917e+09	3.72306e+09	8.75197e+09	1.4446e+09	2.94805e+08	3.76221e+08	4.17385e+08	1.87168e+08	6.20418e+08	2.37963e+09	6.3881e+08	1.58251e+09	1.77034e+09	1.51232e+09	5.91877e+08	1.69024e+09	9.09125e+08	1.36056e+09	1.36778e+09
sp|Q12864|CAD17_HUMAN	250	[5 4 0 0]		3.81389e+07	2.09955e+07	4.19819e+07	1.81292e+07	3.02784e+07	2.30946e+07	1.39067e+08	3.00865e+07	7.59553e+07	6.38241e+06	4.97863e+07	2.54729e+07	3.54674e+06	1.95908e+07	1.80683e+07	9.27388e+06	4.73965e+06	4.77342e+06	1.42045e+06	2.41478e+06	2.68918e+08	9.98093e+07	1.06045e+08	4.17476e+08	1.07211e+08	2.93875e+07	6.29737e+07	1.0526e+08	1.47927e+08	1.29395e+08	7.23314e+07	8.51515e+06	1.15455e+07	1.0749e+07	1.88442e+07	3.35299e+08	2.26523e+08	2.96633e+08	1.08125e+08	7.82391e+07	1.32186e+08	1.83371e+07	1.02404e+08	7.11708e+07	4.79483e+07	6.1409e+07
sp|Q9BVK6|TMED9_HUMAN	125	[6 2 0 0]		1.25219e+09	6.48461e+08	1.59795e+09	7.0252e+08	4.50751e+09	5.45277e+08	2.34193e+09	7.15779e+08	3.29357e+09	5.81962e+08	4.08427e+09	1.60738e+09	3.29228e+08	6.1141e+08	1.08452e+09	5.28318e+08	3.27345e+08	4.92023e+08	2.61946e+08	2.32897e+08	2.25381e+10	1.055e+10	1.60866e+10	1.6644e+10	1.11797e+10	3.89413e+09	1.31473e+10	9.94639e+09	1.12322e+10	8.43873e+09	1.09922e+10	3.60297e+08	1.65571e+08	2.08547e+08	5.83096e+08	5.38434e+09	6.61425e+09	1.30426e+09	2.05429e+09	4.02807e+09	4.93429e+09	6.37053e+08	4.85665e+09	1.51606e+09	1.1426e+09	1.3338e+09
sp|P01877|IGHA2_HUMAN;sp|P0DOX2|IGA2_HUMAN	205;320	[6 2 0 0]		3.36578e+09	4.59444e+09	3.1072e+09	1.39125e+09	1.56064e+09	1.18163e+10	6.70796e+09	3.00449e+09	5.43526e+09	1.69079e+08	5.7218e+08	6.1988e+08	1.04142e+09	4.94742e+09	2.62661e+09	2.90979e+09	5.69017e+07	1.13621e+09	1.66789e+08	7.81013e+08	9.62775e+08	9.18443e+10	4.45513e+10	8.98784e+10	3.82623e+10	2.22856e+09	7.11233e+09	1.49031e+10	7.19025e+10	1.71004e+10	1.97385e+09	6.56853e+07	7.06491e+07	3.54072e+09	2.90538e+09	1.76606e+10	5.83221e+10	6.36205e+08	3.0196e+10	7.02366e+10	1.54932e+10	2.99995e+10	1.19657e+10	1.59958e+10	1.20176e+10	6.51785e+09
sp|O95302|FKBP9_HUMAN	174	[6 2 0 0]		1.43118e+09	5.79492e+08	8.38575e+08	5.41796e+08	2.54356e+09	8.29973e+08	2.54107e+09	5.24944e+08	2.5694e+09	8.89831e+08	2.29651e+09	2.4566e+09	8.61709e+08	6.01664e+08	9.29335e+08	6.9522e+08	1.76048e+09	3.04763e+08	8.26489e+08	6.66277e+08	2.85612e+09	1.22628e+09	2.2471e+09	2.67602e+09	2.15999e+09	1.7482e+09	1.79838e+09	2.26625e+09	4.71143e+09	1.36232e+09	5.91449e+09	3.88959e+08	1.07743e+09	1.20725e+09	3.63935e+08	2.76965e+08	1.08321e+09	1.05635e+08	2.4317e+08	3.77802e+08	3.68318e+08	3.81091e+08	8.31226e+08	3.41048e+08	7.54858e+08	8.17657e+08
sp|O15031|PLXB2_HUMAN	733	[5 4 1 2]		1.23784e+07	5.57598e+06	7.53673e+06	3.5089e+06	3.28566e+07	5.36396e+06	4.4325e+07	1.07012e+07	2.79897e+07	9.35253e+06	1.44221e+07	1.43231e+07	5.38846e+06	9.31799e+06	5.81848e+06	6.65383e+06	1.3863e+07	1.73978e+06	8.13394e+06	3.97365e+06	6.95852e+07	3.7119e+07	4.89069e+07	3.78637e+07	2.93081e+07	1.1929e+07	8.55917e+06	1.24574e+07	2.34491e+07	7.63643e+07	1.40024e+07	2.2363e+06	2.09073e+07	3.04657e+08	1.79574e+08	1.43479e+06	4.96669e+06	3.01349e+06	8.65549e+06	4.92762e+06	3.58038e+06	3.96329e+06	1.98515e+06	4.73676e+06	6.64018e+06	5.7975e+06
sp|P06731|CEAM5_HUMAN	508	[7 2 0 0]		4.29868e+10	4.37639e+09	1.33862e+10	4.43043e+09	1.14777e+11	3.40203e+09	8.96524e+09	4.20481e+09	1.14333e+10	7.00486e+09	6.68917e+10	3.39757e+10	5.20869e+09	6.08051e+09	2.757e+10	2.75862e+10	1.82768e+10	2.04937e+09	2.76338e+10	1.71356e+09	2.09047e+11	4.38027e+10	7.61396e+10	7.30989e+10	9.6118e+10	7.29529e+10	2.98248e+10	4.98792e+10	4.99396e+10	3.23025e+09	9.246e+10	1.75624e+10	2.41845e+09	6.58508e+09	1.66328e+09	9.51161e+09	4.84397e+09	3.05207e+10	1.48065e+10	3.84363e+10	1.24859e+10	8.44016e+09	4.60516e+10	1.81052e+10	7.66796e+09	8.17354e+09
sp|Q6P4A8|PLBL1_HUMAN	71	[6 2 0 0]		2.2442e+09	3.98886e+08	2.3584e+08	1.42287e+08	4.06682e+08	1.53163e+08	3.30214e+08	1.23239e+08	1.00694e+09	1.16373e+08	8.51005e+08	7.00532e+08	5.32831e+07	2.23301e+08	3.19049e+08	1.46887e+08	8.189e+07	3.06933e+08	5.74909e+07	3.87736e+07	5.44893e+09	3.04821e+09	2.39087e+09	4.94762e+09	4.42836e+09	1.52166e+09	2.78347e+08	1.01413e+09	2.30355e+09	7.67202e+08	1.03182e+09	6.31638e+08	2.43576e+08	7.65622e+07	1.18607e+08	1.69178e+09	8.97346e+08	1.23127e+09	1.94837e+09	1.83672e+09	6.31491e+08	4.1186e+08	2.03436e+09	5.52827e+08	7.48415e+08	5.27553e+08
sp|P01877|IGHA2_HUMAN;sp|P0DOX2|IGA2_HUMAN	205;320	[4 4 0 1]		1.95727e+10	8.18447e+09	2.15615e+10	5.23804e+09	2.24262e+09	1.05514e+10	3.07653e+10	5.49987e+09	5.68004e+09	9.34476e+08	5.47688e+09	4.03949e+09	6.8933e+08	1.05696e+10	2.85187e+09	1.49266e+09	3.12672e+08	1.07773e+09	2.13707e+08	4.632e+08	9.47392e+09	6.65495e+10	4.27901e+10	3.94755e+10	3.66776e+10	5.08917e+09	1.18961e+10	3.60922e+10	3.04817e+10	2.92607e+10	1.20503e+10	7.8286e+08	5.20454e+08	4.69319e+09	4.67401e+09	4.39794e+10	5.17301e+10	8.71218e+09	6.39145e+10	1.35555e+11	3.60037e+10	3.23526e+10	7.68015e+09	1.58276e+10	7.10777e+09	8.87159e+09
sp|P01591|IGJ_HUMAN	71	[4 5 0 0]		9.3648e+09	7.08385e+09	5.72917e+09	4.05327e+09	2.01948e+09	9.9641e+09	7.56793e+09	1.00257e+10	4.71632e+09	4.04263e+08	2.62799e+09	1.57344e+09	4.31389e+08	5.33323e+09	7.38782e+08	1.08549e+09	6.66516e+08	4.19405e+08	1.08671e+08	2.97701e+08	4.74232e+09	7.5447e+09	8.92158e+09	8.18471e+09	2.47248e+09	1.228e+09	2.31676e+09	4.27459e+09	6.26291e+09	1.05637e+10	1.7726e+09	2.6094e+08	1.50516e+08	2.29761e+08	1.31944e+08	4.25792e+09	1.35485e+10	2.7351e+09	5.42594e+09	1.67616e+10	5.75545e+09	3.28494e+09	3.05118e+09	2.31258e+09	1.47098e+09	7.00896e+08
sp|P16278|BGAL_HUMAN	464	[4 2 0 0]		1.05103e+07	1.20347e+08	2.61204e+08	1.85927e+08	4.49254e+08	1.60124e+08	1.3428e+08	2.5134e+08	7.32087e+07	3.66982e+07	4.53171e+07	3.55014e+07	8.42209e+06	7.31941e+07	6.22655e+07	6.9625e+07	5.37363e+07	9.00939e+06	1.95818e+07	1.92454e+07	2.86795e+08	2.83596e+08	2.15133e+08	4.52794e+08	9.02639e+07	9.39405e+07	1.44523e+08	5.97732e+07	3.13246e+08	1.82472e+08	7.34808e+07	5.2797e+07	3.74026e+07	1.45405e+07	1.69772e+07	1.61683e+07	4.92945e+07	1.35397e+07	6.80425e+07	3.74009e+07	4.13639e+07	2.59738e+07	4.9789e+07	2.03428e+07	3.18443e+07	5.05412e+07
sp|P07602|SAP_HUMAN	332	[4 2 0 0]		5.76168e+08	5.56471e+08	4.77392e+08	3.92007e+08	1.18681e+09	2.44943e+08	4.96304e+08	4.61988e+08	4.84639e+08	9.22265e+07	1.28422e+09	1.09578e+09	1.10351e+08	8.54313e+07	1.74543e+08	4.00395e+08	4.39779e+08	1.20895e+08	1.58098e+08	1.77184e+08	5.11678e+08	2.9257e+09	2.22168e+09	9.20574e+08	5.34885e+09	7.11326e+08	1.53033e+09	1.0818e+09	2.1097e+09	7.52991e+08	9.21147e+08	2.95487e+08	9.89063e+08	4.11297e+08	3.64035e+08	4.79503e+07	6.03126e+07	3.81197e+07	6.28816e+07	1.28296e+08	8.33003e+07	6.42823e+07	1.6734e+08	1.04168e+08	9.29891e+07	1.56205e+08
sp|Q99538|LGMN_HUMAN	167	[5 2 0 0]		3.37379e+09	4.28903e+09	3.36847e+09	4.71354e+09	4.43788e+09	3.91934e+09	1.71123e+09	3.27454e+09	2.05509e+09	5.16117e+08	2.23685e+09	1.55069e+09	2.2201e+08	1.87563e+09	1.03645e+09	6.57437e+08	9.31199e+08	2.69008e+08	5.45559e+08	4.24262e+08	6.26103e+09	1.25798e+10	1.22621e+10	8.81193e+09	2.78987e+09	2.65024e+09	7.87797e+09	2.73304e+09	1.26254e+10	9.35842e+09	2.69236e+09	5.30342e+08	7.61361e+08	2.66568e+08	1.75512e+08	7.13527e+08	3.36212e+09	3.3149e+09	2.03014e+09	2.45921e+09	3.88063e+09	9.57022e+08	1.57791e+09	6.74704e+08	1.27058e+09	1.3307e+09
sp|P43308|SSRB_HUMAN	88	[6 2 0 0]		5.31551e+09	1.53792e+09	5.39544e+09	1.50567e+09	1.01189e+10	8.94731e+08	2.62774e+09	1.8694e+09	2.67831e+09	5.0556e+08	4.32537e+09	1.22004e+09	7.54336e+08	9.64372e+08	1.08762e+09	8.05856e+08	1.01549e+09	3.85009e+08	6.76045e+08	8.46134e+08	5.19304e+10	1.74537e+10	2.65862e+10	1.62083e+10	1.40981e+10	1.07947e+10	9.47751e+09	1.46719e+10	1.84411e+10	4.05118e+09	8.28177e+10	5.74125e+09	5.77197e+08	3.85989e+08	2.52192e+08	1.40557e+10	2.29238e+10	1.47034e+10	1.55316e+10	1.21569e+10	8.46576e+09	6.58833e+09	8.87194e+09	6.27395e+09	6.52063e+09	2.6794e+09
sp|P10321|HLAC_HUMAN	110	[5 2 0 0]		1.5839e+06	6.94793e+06	870061	612677	978046	3.03658e+06	199124	602323	796053	4.66468e+06	7.27743e+06	4.02409e+06	859536	1.84938e+06	293368	1.33158e+06	5.29196e+06	956230	845826	870336	773261	1.6801e+08	5.76725e+07	9.86324e+07	2.18852e+06	3.24546e+07	2.21137e+07	1.79788e+07	1.63278e+08	5.02754e+07	2.88234e+07	6.6037e+06	8.11563e+06	217122	988138	6.24006e+06	4.90674e+07	1.22903e+07	1.93419e+07	1.33365e+07	2.62528e+07	6.82786e+06	0	7.81453e+06	2.60769e+07	5.21108e+06
sp|P07602|SAP_HUMAN	426	[5 2 0 0]		1.75828e+10	1.99465e+10	1.87196e+10	1.92549e+10	2.18789e+10	1.6189e+10	1.02404e+10	2.59087e+10	1.38696e+10	1.85612e+10	2.90711e+10	1.36043e+10	7.66814e+09	1.08063e+10	1.39265e+10	1.22052e+10	1.48434e+10	2.9195e+09	6.76534e+09	4.43784e+09	9.89972e+10	1.58002e+11	1.14455e+11	6.85184e+10	8.1401e+10	3.76566e+10	8.43444e+10	4.37199e+10	7.96886e+10	4.83083e+10	5.08145e+10	6.40287e+09	2.78281e+10	1.47571e+10	6.42895e+09	9.02738e+09	5.69264e+10	2.42796e+10	2.94363e+10	2.27068e+10	8.22093e+09	7.38394e+09	2.14467e+10	1.70843e+10	8.107e+09	2.04929e+10
sp|P26006|ITA3_HUMAN	935	[8 2 0 0]		3.1011e+08	3.47975e+08	3.18047e+08	2.37021e+08	1.37261e+08	1.65562e+08	2.92342e+08	1.4827e+08	1.84868e+08	1.03156e+08	3.31974e+08	2.73342e+08	9.30305e+07	2.0076e+08	1.68499e+08	1.97863e+08	1.5099e+08	8.4565e+07	2.07528e+08	6.47863e+07	4.51722e+08	6.99786e+08	2.71798e+08	3.02463e+08	4.38392e+08	1.82318e+08	3.13958e+08	1.51303e+08	4.83783e+08	2.51288e+08	1.82552e+08	2.03472e+08	4.29918e+07	1.03642e+08	1.15523e+08	3.1869e+07	4.37185e+07	2.13631e+07	7.94725e+07	6.43918e+07	3.47491e+07	3.94606e+07	1.00367e+08	5.77675e+07	5.65569e+07	1.66626e+08
sp|Q92626|PXDN_HUMAN	1280	[7 2 0 0]		1.21534e+07	9.71187e+06	3.8162e+07	1.47412e+07	8.45435e+06	7.80074e+06	3.8225e+06	1.09621e+07	1.49348e+06	4.34201e+07	5.77059e+06	2.35375e+07	984443	5.11688e+06	4.58673e+06	548867	3.89442e+06	1.0762e+06	507219	2.07867e+06	7.95147e+07	1.52132e+08	6.36634e+07	2.07059e+08	4.93109e+07	3.75019e+07	7.39004e+07	9.46739e+07	2.30651e+08	1.22308e+07	7.64228e+07	3.76758e+06	4.62492e+06	6.87333e+06	3.09392e+06	1.1755e+08	1.31645e+08	3.20118e+07	8.24284e+07	8.93996e+07	1.13127e+08	7.21513e+06	6.42659e+07	5.0181e+07	4.02844e+06	7.80352e+06
sp|Q96HE7|ERO1A_HUMAN	280	[7 2 0 0]		3.38415e+08	2.29754e+08	6.4236e+08	3.73398e+08	4.12853e+08	2.85175e+08	3.49591e+08	1.7033e+08	4.43739e+08	2.78008e+08	3.96531e+08	1.35658e+09	9.80274e+07	7.7934e+07	1.73639e+08	9.12418e+07	4.69972e+07	6.20921e+07	3.07969e+07	1.01803e+08	1.88006e+09	8.47413e+08	5.82955e+08	1.52008e+09	6.67901e+08	5.48681e+08	8.765e+08	4.09404e+08	6.15798e+08	2.15338e+08	4.84838e+08	6.43117e+07	1.62742e+08	9.06909e+07	1.22279e+08	5.04475e+08	5.39519e+08	4.69907e+08	4.14599e+08	8.70594e+08	3.29478e+08	2.46608e+08	2.23031e+08	2.59365e+08	3.54916e+08	1.73149e+08
sp|P05556|ITB1_HUMAN	212	[5 4 0 1]		4.88871e+06	2.24368e+07	9.51115e+06	1.16468e+07	8.356e+07	8.49967e+06	3.84425e+07	1.32425e+07	4.13548e+07	7.90912e+06	4.10551e+07	1.05141e+07	178269	5.10535e+06	2.22174e+07	7.94894e+06	4.74131e+06	8.36995e+06	7.07825e+06	9.38911e+06	7.3461e+07	1.13235e+08	2.22286e+08	4.37211e+08	5.00955e+08	2.86126e+06	1.22058e+09	1.70112e+08	4.69574e+08	5.14862e+08	5.70399e+08	1.15484e+06	4.54744e+07	4.37503e+06	4.80321e+06	1.40721e+08	4.26055e+08	6.14321e+06	8.57487e+07	1.34529e+08	3.9183e+08	2.14474e+07	1.38272e+08	2.17933e+07	8.58672e+06	2.25475e+06
sp|Q3MIR4|CC50B_HUMAN	75	[5 2 0 0]		638732	5.19261e+06	4.43145e+06	7.94982e+06	1.71642e+07	1.33701e+07	3.14653e+07	4.69751e+06	1.41068e+07	1.07011e+06	1.62794e+07	8.24522e+06	0	1.35919e+06	5.98552e+06	4.46526e+06	1.97979e+06	532419	4.779e+07	327694	0	1.14302e+07	1.08968e+06	3.65956e+07	2.07891e+07	743230	4.15811e+07	1.85287e+07	7.0063e+07	3.2086e+07	3.76084e+06	0	7.55625e+06	1.32001e+07	6.76891e+06	362840	1.08661e+07	0	2.18519e+06	3.18498e+06	7.80721e+06	0	6.17489e+06	1.32049e+06	0	354549
sp|Q12797|ASPH_HUMAN	452	[3 2 0 1]		7.39179e+08	2.61193e+08	2.10304e+08	4.81135e+08	4.14649e+08	5.46104e+08	9.31087e+08	3.50599e+08	9.88115e+08	3.76218e+08	1.70826e+09	7.55975e+08	3.75696e+08	4.04619e+08	3.63423e+08	3.25624e+08	2.48022e+08	2.14113e+07	9.90722e+07	3.92429e+07	3.28333e+09	1.24578e+08	8.738e+08	4.67523e+08	1.21601e+09	1.14295e+08	8.33893e+08	2.09779e+08	4.65203e+08	3.33675e+08	4.40786e+08	3.36629e+08	1.22403e+08	7.55236e+07	6.03183e+07	5.188e+07	2.75521e+07	1.48626e+07	2.82473e+07	2.92048e+07	2.26442e+07	1.10343e+08	6.42548e+07	5.02658e+07	8.28348e+07	1.10032e+08
sp|Q96HE7|ERO1A_HUMAN	280	[5 2 0 0]		4.50521e+08	5.41029e+08	5.15818e+08	3.87535e+08	1.81053e+09	7.97554e+08	6.16323e+08	3.75743e+08	1.46605e+09	1.74787e+08	6.9732e+08	4.97886e+08	1.0822e+08	2.75198e+08	2.65528e+08	1.05746e+08	7.6197e+07	8.77416e+07	3.77524e+07	1.33699e+08	2.78571e+09	8.29775e+08	2.31635e+09	1.81097e+09	9.71875e+08	7.62951e+08	1.20507e+09	2.13345e+09	1.83298e+09	1.15063e+09	6.25216e+08	3.79974e+08	1.07052e+08	1.38914e+08	8.0344e+07	1.25627e+09	1.64944e+09	1.67619e+09	1.31927e+09	4.55656e+09	8.9275e+08	5.18506e+08	9.72954e+08	4.36073e+08	5.44728e+08	3.64775e+09
sp|P20645|MPRD_HUMAN	57	[8 2 0 0]		7.73414e+08	7.68514e+08	3.42415e+08	1.15142e+08	5.34143e+08	1.78167e+08	7.57067e+08	1.16604e+08	6.03966e+08	5.32118e+08	7.76218e+08	3.08471e+08	9.5829e+07	1.85177e+08	1.65004e+08	2.18585e+08	2.13043e+08	3.7052e+08	1.80797e+08	1.67539e+08	1.21537e+10	1.53951e+10	3.3792e+09	5.00435e+09	4.87337e+09	4.23456e+09	3.04265e+09	3.36996e+09	8.16212e+09	1.64315e+09	1.32271e+09	2.15368e+08	2.99305e+08	8.13201e+07	2.44925e+08	1.04181e+10	6.74398e+09	4.62268e+09	7.24539e+09	2.69208e+09	1.71485e+10	2.61751e+09	6.41354e+09	4.34772e+09	2.70747e+09	4.08163e+09
sp|O00584|RNT2_HUMAN	106	[3 2 0 0]		2.46514e+08	9.23278e+07	1.10589e+08	2.39993e+08	6.22711e+08	1.8022e+08	1.601e+09	9.28412e+07	8.07057e+08	8.12651e+07	5.8685e+08	1.14036e+09	3.28633e+08	5.78452e+08	3.94653e+08	5.94498e+08	3.29973e+08	2.91444e+08	3.22627e+08	3.02821e+08	1.04081e+09	5.0819e+07	1.74263e+08	9.78115e+08	3.82064e+08	8.40274e+07	3.64367e+08	4.55433e+08	6.37884e+08	5.83054e+08	1.29012e+09	9.46524e+07	6.55807e+07	8.84602e+07	6.44456e+07	5.3461e+07	5.10141e+07	2.67031e+07	3.91238e+07	8.97413e+07	1.09098e+08	2.72312e+07	2.93608e+08	6.61548e+07	1.21484e+08	1.07243e+08
sp|Q12864|CAD17_HUMAN	250	[5 4 1 0]		1.23553e+08	7.00909e+07	6.21429e+07	3.84748e+07	3.72529e+08	3.25335e+07	4.04971e+08	8.20906e+07	2.08944e+08	6.60095e+07	4.74431e+08	1.06946e+08	2.50736e+07	2.86813e+07	1.3941e+08	1.29075e+08	3.76177e+07	4.14891e+07	4.12216e+07	3.50583e+07	8.98217e+08	3.11119e+08	4.43361e+08	1.73941e+09	4.06779e+08	1.3969e+08	9.80967e+07	2.96594e+08	4.21066e+08	2.40203e+08	6.31761e+07	6.55903e+07	2.82056e+07	2.87229e+07	3.88743e+07	1.14364e+09	6.30944e+08	1.64362e+09	3.73654e+08	7.0341e+08	9.18106e+08	1.23974e+08	4.09655e+08	2.0643e+08	2.78981e+08	8.92668e+07
sp|P43308|SSRB_HUMAN	88	[7 2 0 0]		1.7201e+10	5.24652e+09	1.93827e+10	1.04772e+10	4.18575e+10	6.60692e+09	1.03141e+10	1.30613e+10	1.08757e+10	2.66268e+09	1.37001e+10	4.68114e+09	2.71853e+09	2.44433e+09	3.05764e+09	3.82734e+09	1.62487e+09	6.41954e+08	1.47664e+09	1.4511e+09	1.26785e+11	4.65864e+10	8.79741e+10	5.07431e+10	5.18354e+10	3.60925e+10	4.32257e+10	4.78351e+10	5.93862e+10	2.08662e+10	8.60657e+10	1.62077e+10	2.72337e+09	1.35288e+09	9.25877e+08	3.57157e+10	4.36167e+10	3.62507e+10	3.45865e+10	3.07053e+10	2.18087e+10	1.05512e+10	2.44278e+10	1.42098e+10	1.85254e+10	5.42836e+09
sp|P06731|CEAM5_HUMAN	580	[3 2 0 0]		2.70795e+08	9.83611e+07	2.6901e+08	5.99266e+07	1.9886e+08	1.76404e+08	1.95398e+08	8.03497e+07	5.43002e+07	2.12122e+07	1.12456e+08	2.01657e+07	2.78538e+07	9.33479e+07	3.19384e+07	4.82427e+07	3.2015e+07	1.19217e+07	5.48891e+06	2.66008e+07	6.48299e+08	3.67979e+08	2.16852e+08	4.8128e+08	1.36517e+08	8.58171e+07	1.65104e+08	7.52538e+08	1.9487e+08	9.61026e+07	1.0233e+08	2.78907e+07	2.67117e+07	1.00398e+08	2.95884e+07	4.87461e+08	1.51166e+08	1.94624e+08	1.58004e+08	1.64954e+09	1.46916e+08	7.49916e+07	7.13573e+08	2.67092e+08	5.17125e+07	2.70881e+07
sp|Q08380|LG3BP_HUMAN	398	[9 2 0 0]		5.58517e+09	1.401e+09	2.04568e+09	1.63473e+09	2.41456e+09	2.33304e+09	1.92124e+09	2.49271e+09	1.13123e+09	1.47695e+08	5.46882e+09	2.08017e+09	2.30357e+08	5.81745e+08	9.47663e+08	3.02563e+08	3.55154e+08	2.32454e+08	1.67415e+08	2.16849e+08	7.56017e+09	7.98417e+09	3.74546e+09	4.7511e+09	2.37751e+09	2.45325e+09	3.91946e+09	4.76184e+09	3.0558e+09	3.21686e+09	3.05818e+09	1.32112e+08	8.79517e+07	1.33371e+08	8.89565e+07	3.66369e+09	5.72181e+09	2.6677e+09	2.60871e+09	8.48031e+08	3.36242e+09	3.64279e+08	7.4424e+09	2.84653e+09	7.52629e+08	2.34977e+08
sp|Q99538|LGMN_HUMAN	167	[6 2 0 0]		1.4878e+10	9.81596e+09	1.04552e+10	1.06652e+10	1.67522e+10	8.55826e+09	1.54582e+10	1.03557e+10	1.04441e+10	1.57568e+09	1.12667e+10	6.91108e+09	9.52759e+08	4.3341e+09	5.99166e+09	1.72926e+09	2.25083e+09	1.45893e+09	4.39674e+09	1.46282e+09	1.72201e+10	2.26436e+10	1.57218e+10	2.5094e+10	7.02748e+09	8.90837e+09	1.3194e+10	1.02684e+10	1.65886e+10	8.06315e+09	4.04608e+09	1.16915e+09	2.94601e+09	7.93437e+08	4.08266e+08	4.3365e+09	1.32781e+10	9.55029e+09	1.23548e+10	8.38482e+09	8.31395e+09	1.70648e+09	1.30041e+10	6.40338e+09	6.21123e+09	4.31722e+09
sp|P80188|NGAL_HUMAN	85	[3 5 0 2]		8.92204e+06	2.48611e+06	8.4417e+06	6.48973e+06	4.12312e+07	7.35805e+06	1.17792e+07	5.18789e+06	9.63608e+06	4.88697e+06	1.751e+07	6.83553e+08	2.14038e+07	2.1481e+07	6.44682e+06	4.38717e+07	4.98907e+07	9.82017e+06	1.23049e+07	2.47946e+06	5.63128e+07	1.17848e+07	2.53325e+07	1.75386e+07	5.84288e+07	2.90244e+07	8.78095e+06	1.94326e+07	1.01347e+07	1.70331e+07	5.02826e+08	2.78574e+06	7.58045e+06	4.6436e+06	9.946e+06	1.81114e+07	3.04532e+06	2.22349e+06	1.72521e+06	4.64131e+07	2.12796e+06	2.55224e+06	5.91859e+06	5.0848e+06	7.98549e+06	7.93211e+06
sp|P20645|MPRD_HUMAN	57	[6 2 0 0]		1.72573e+09	1.83251e+09	6.71085e+08	3.83449e+08	1.5357e+09	5.02058e+08	1.3477e+09	2.87733e+08	1.35631e+09	4.55347e+08	2.31813e+09	1.27251e+09	2.31122e+08	1.79955e+08	5.04738e+08	2.58627e+08	1.26735e+08	2.38653e+08	2.12334e+08	1.48362e+08	2.12703e+10	1.10769e+10	5.66219e+09	5.79012e+09	9.03379e+09	4.71086e+09	3.09695e+09	3.16642e+09	1.15355e+10	2.21816e+09	3.33442e+09	4.92951e+08	6.89627e+08	2.92927e+08	4.24501e+08	7.12453e+09	9.01236e+09	6.5119e+09	7.41853e+09	3.62684e+09	9.11928e+09	4.30891e+09	4.97417e+09	3.11376e+09	3.0315e+09	1.68336e+09
sp|Q9UHN6|CEIP2_HUMAN	914	[9 2 0 0]		6.65117e+07	1.6991e+07	7.70429e+06	5.97283e+06	1.23035e+07	3.33398e+06	5.13555e+07	1.7533e+06	6.7845e+06	4.29103e+06	8.86887e+06	8.67205e+06	2.0683e+07	5.52434e+06	8.21886e+06	1.17884e+07	1.01998e+07	1.1854e+07	6.72689e+06	4.83934e+06	3.25099e+08	4.07883e+08	1.00979e+08	1.90316e+08	1.1357e+08	1.91024e+08	3.22914e+07	6.35358e+07	2.82861e+08	4.17066e+07	1.64961e+08	3.00002e+06	7.88378e+06	2.71435e+07	1.77709e+07	1.16981e+08	2.08908e+08	1.1077e+08	2.4923e+08	6.19433e+07	4.37499e+08	2.90905e+07	1.76613e+08	9.64509e+07	3.65609e+07	1.80178e+07
sp|Q9HDC9|APMAP_HUMAN	196	[6 2 0 0]		3.3916e+09	1.90458e+09	5.29603e+09	3.30824e+09	5.48835e+09	2.56786e+09	1.17779e+10	3.40365e+09	2.93997e+09	1.483e+09	9.76604e+09	3.27779e+09	1.81352e+09	1.85833e+09	3.29931e+09	1.59717e+09	1.61348e+09	8.19129e+08	1.44248e+09	3.24346e+08	4.48284e+09	6.05468e+09	7.42155e+09	5.6204e+09	4.87899e+09	5.22608e+09	4.02963e+09	9.36107e+09	5.30716e+09	2.49518e+09	7.40092e+09	2.7073e+09	1.04808e+09	5.70288e+08	3.9313e+08	4.84945e+08	1.95307e+09	1.3082e+09	1.24358e+09	1.50062e+09	1.71268e+09	5.82211e+08	1.2467e+09	1.29456e+09	1.68428e+09	1.25776e+09
sp|P15586|GNS_HUMAN	183	[3 2 0 1]		1.98604e+09	1.90533e+09	5.10409e+09	3.17252e+09	1.24564e+10	1.80949e+09	6.94886e+09	3.67932e+09	2.39532e+09	1.36665e+09	9.70175e+09	3.32745e+09	1.25148e+09	1.7604e+09	2.59692e+09	1.26553e+09	1.35503e+09	1.81529e+08	7.20364e+08	4.98338e+08	1.41818e+10	7.73405e+09	1.16738e+10	1.12674e+10	7.95467e+09	7.29241e+09	8.45205e+09	5.62762e+09	7.65335e+09	2.07577e+10	4.38083e+09	3.42355e+09	8.51943e+08	1.7792e+08	2.30764e+08	3.62269e+08	4.53654e+09	5.18495e+09	4.51056e+09	3.56043e+09	3.18165e+09	7.69742e+08	5.37638e+09	3.02882e+09	9.03381e+08	1.76403e+09
sp|P07339|CATD_HUMAN	263	[4 2 0 0]		4.56903e+10	6.36402e+10	1.25059e+11	8.03044e+10	8.59711e+10	4.96425e+10	3.4675e+10	8.06119e+10	1.71409e+10	8.78317e+09	2.41231e+10	1.72663e+10	1.22942e+10	2.34754e+10	7.77157e+09	1.8237e+10	5.71923e+09	1.01095e+09	4.04677e+09	3.22817e+09	1.28301e+11	1.85001e+11	1.37027e+11	8.03469e+10	4.01543e+10	3.34034e+10	1.31895e+11	1.06425e+11	1.422e+11	6.36724e+10	7.10927e+10	1.92124e+10	1.39844e+10	2.6834e+09	1.77374e+09	9.61421e+10	1.29838e+11	5.47098e+10	9.18562e+10	7.50849e+10	5.48885e+10	3.47937e+10	8.17285e+10	3.80528e+10	3.9671e+10	4.80656e+10
sp|P13473|LAMP2_HUMAN	356	[6 3 0 0]		8.32087e+07	3.51447e+07	5.12655e+07	5.65943e+07	5.07517e+07	6.1755e+07	9.81095e+07	4.69596e+07	1.65479e+07	4.57195e+07	3.6524e+07	1.37533e+07	1.11731e+07	8.27071e+07	1.62784e+07	1.34139e+07	8.23616e+06	6.20797e+06	8.90785e+06	6.42848e+06	1.32896e+08	6.84984e+08	5.06277e+08	2.84984e+08	3.17486e+08	1.99914e+08	4.84515e+08	4.97622e+08	4.94469e+08	1.89865e+08	9.99697e+07	1.18041e+07	2.45548e+07	8.68811e+06	9.79807e+06	3.29919e+08	5.50474e+08	1.13199e+08	4.31667e+08	3.34982e+08	3.42503e+08	1.23068e+08	3.01305e+08	3.19788e+08	1.62401e+08	2.0919e+08
sp|P80188|NGAL_HUMAN	85	[3 4 0 2]		1.05869e+08	3.45529e+08	1.5292e+08	3.82386e+08	2.65352e+08	2.95069e+08	1.0793e+08	3.04957e+08	1.64578e+08	8.99881e+07	2.12045e+08	1.74582e+09	6.53095e+07	5.78602e+07	1.28628e+08	1.31344e+08	6.581e+08	4.66672e+07	2.63642e+08	7.39663e+07	9.97528e+08	1.86836e+08	4.86657e+08	7.82944e+08	6.92897e+08	4.5928e+08	6.88372e+08	4.20962e+08	7.56598e+08	2.64835e+08	1.10067e+09	5.03668e+07	1.23748e+08	7.61833e+07	7.63103e+07	7.46443e+07	2.47947e+07	1.42996e+07	2.56518e+07	1.80193e+08	2.99319e+07	1.56864e+08	4.06322e+07	3.89264e+07	5.50492e+07	9.18574e+07
sp|P01877|IGHA2_HUMAN;sp|P0DOX2|IGA2_HUMAN	205;320	[3 6 0 0]		1.17476e+09	1.85282e+08	3.612e+08	1.62074e+08	1.70311e+08	5.0073e+08	6.93085e+08	2.28809e+08	9.56699e+07	6.59412e+07	1.69458e+08	3.48605e+07	7.95499e+07	2.24787e+08	3.10639e+07	1.06275e+08	5.76814e+07	3.69991e+08	3.38266e+07	2.26549e+08	5.2417e+08	5.9354e+09	3.73189e+09	7.46455e+09	2.68455e+09	3.23681e+08	1.74461e+09	9.71266e+08	2.3461e+09	2.6219e+09	6.13662e+08	3.85967e+07	3.65987e+07	1.8778e+08	1.36229e+08	3.90083e+08	2.19789e+09	2.76142e+08	7.42363e+08	1.16698e+09	6.643e+08	2.63823e+08	6.98907e+08	5.21936e+08	1.52413e+08	1.97187e+08
sp|P01833|PIGR_HUMAN	469	[9 2 0 0]		1.93951e+09	3.26271e+08	5.74276e+08	5.73214e+08	2.88854e+08	3.73102e+08	2.28173e+09	2.69207e+08	9.37112e+08	3.97111e+07	4.90735e+09	2.3135e+09	2.48714e+08	1.61547e+09	7.90812e+08	7.82407e+08	6.92116e+08	9.01345e+08	1.82588e+08	2.76579e+08	1.48905e+09	7.90206e+08	9.80441e+08	7.95866e+08	6.80021e+08	1.10551e+09	4.23948e+08	1.85136e+08	6.59684e+08	7.96357e+08	1.70978e+09	5.03509e+07	2.73854e+08	1.97891e+08	1.91465e+08	3.22523e+08	3.48489e+08	3.57857e+08	1.61343e+08	2.15445e+08	1.17658e+08	1.41514e+08	4.52208e+08	5.97577e+07	1.07209e+08	5.12183e+07
sp|O60637|TSN3_HUMAN	167	[3 2 0 0]		5.49013e+06	1.85986e+06	1.89629e+06	1.02666e+06	805088	620713	927157	547702	1.34879e+06	1.01621e+06	548027	2.97473e+06	1.95986e+06	536805	1.99667e+06	1.98264e+06	1.17544e+06	569793	180738	123583	2.93222e+07	2.40782e+07	1.10047e+07	6.90475e+07	1.21385e+07	1.77662e+07	3.75216e+06	1.72199e+07	1.73558e+07	9.62714e+06	7.16166e+06	428887	2.70007e+06	3.79794e+06	3.229e+06	5.47037e+06	7.31128e+06	1.85597e+06	1.60335e+06	233798	3.63821e+06	595120	1.03312e+08	4.37697e+06	1.88736e+06	1.09248e+06
sp|P01833|PIGR_HUMAN	469	[3 6 0 2]		2.60765e+09	5.54956e+08	1.19727e+09	4.66759e+08	1.0436e+09	8.59895e+08	2.9133e+09	1.30481e+08	7.74976e+09	6.20167e+08	2.05801e+09	2.56099e+10	7.19419e+08	3.72685e+09	4.38622e+09	1.16976e+10	1.01941e+09	3.8947e+09	7.2171e+08	2.15192e+09	2.37557e+09	1.90138e+09	1.54233e+09	2.30351e+09	5.89886e+09	5.19202e+09	5.15562e+08	8.40921e+08	4.05043e+09	1.29749e+09	6.86125e+09	1.46107e+09	4.31278e+08	5.6213e+08	5.8868e+09	4.41745e+08	1.21571e+09	3.00818e+08	8.08095e+08	1.05985e+09	3.55209e+08	3.69979e+08	1.74905e+09	3.82884e+08	6.08924e+08	1.21235e+09
sp|P12111|CO6A3_HUMAN	2677	[6 5 0 1]		1.00784e+08	2.962e+07	4.11375e+07	2.56407e+07	1.87903e+08	1.13436e+07	1.74456e+07	2.04277e+07	2.47988e+07	8.48778e+06	1.44922e+08	2.53527e+07	4.56764e+06	3.96848e+06	1.59343e+07	5.17942e+06	8.38686e+06	1.45665e+06	2.54454e+06	3.52972e+06	3.78158e+07	8.81878e+08	1.02396e+09	6.16191e+08	2.10602e+08	6.39033e+08	6.05317e+08	7.06257e+08	5.39137e+07	4.45406e+08	5.06193e+07	3.14574e+07	1.88482e+07	825708	6.02726e+06	1.57914e+08	1.67603e+08	8.38963e+07	3.83023e+08	1.23422e+08	1.37814e+08	1.01236e+08	2.08083e+08	2.48418e+08	1.22782e+08	6.3098e+07
sp|P00738|HPT_HUMAN	241	[6 5 1 0]		4.58e+08	2.42825e+08	5.68844e+08	6.80919e+08	1.47534e+09	9.22526e+08	8.60074e+08	8.69824e+08	2.08845e+08	7.22524e+08	2.38642e+08	1.2192e+09	9.03828e+08	3.18562e+09	1.76596e+09	2.90565e+08	3.77906e+08	1.53637e+09	1.48059e+09	9.29664e+08	9.36712e+08	1.20979e+09	1.75437e+09	1.2973e+09	2.06292e+09	1.78309e+09	2.3262e+09	1.71467e+09	1.86565e+09	6.93511e+09	2.15254e+09	2.36764e+08	1.2243e+08	3.37157e+08	2.41181e+08	1.58826e+08	2.56397e+08	1.31798e+08	1.97691e+08	7.72038e+07	7.17734e+07	1.10583e+08	3.92665e+08	1.66098e+08	9.50733e+07	3.36279e+08
sp|Q08722|CD47_HUMAN	73	[5 3 0 1]		2.7964e+08	2.85032e+08	3.09178e+08	1.94896e+08	2.38521e+08	3.52421e+08	2.04046e+08	1.72638e+08	2.47944e+08	1.55849e+08	3.50698e+08	1.39395e+08	1.28065e+08	1.16225e+08	1.16965e+08	8.77987e+07	1.14792e+08	3.10196e+08	6.62665e+07	6.62544e+07	2.90444e+08	6.96803e+08	1.48022e+09	1.3054e+09	1.37323e+09	5.10737e+08	3.11456e+08	2.31585e+08	1.179e+09	3.22942e+08	6.67251e+08	9.38218e+07	8.21163e+07	7.74123e+07	8.72714e+08	1.24764e+08	8.13045e+08	4.68288e+07	9.94262e+07	2.51126e+08	1.64624e+08	1.16466e+08	2.29524e+08	6.25805e+07	9.98918e+07	1.23642e+08
sp|P10253|LYAG_HUMAN	470	[6 2 0 0]		3.52909e+09	4.35072e+09	3.5899e+09	4.15726e+09	1.08884e+10	4.73119e+09	1.62693e+10	3.5612e+09	3.14688e+09	1.11372e+09	1.07767e+10	2.38511e+09	1.88375e+09	9.14157e+08	1.4458e+09	2.67677e+09	9.08005e+08	5.02087e+08	9.45976e+08	5.34173e+08	7.10189e+09	1.17325e+09	1.21303e+10	8.14871e+09	3.12049e+10	1.15224e+09	5.63148e+09	3.49504e+09	1.99859e+10	4.53817e+09	1.37389e+10	7.93991e+08	6.16059e+08	4.51981e+08	4.88502e+08	5.3119e+08	6.92087e+08	1.58776e+08	6.5959e+08	8.82212e+08	5.03763e+08	4.55626e+08	2.30152e+09	4.23111e+08	7.28131e+08	5.9378e+08
sp|P49961|ENTP1_HUMAN	292	[4 5 1 1]		1.39801e+08	8.47863e+07	1.02641e+08	4.20485e+07	1.64606e+08	5.62513e+07	1.53961e+08	7.7961e+07	5.95148e+07	1.10843e+08	1.23114e+08	6.01729e+07	2.8004e+07	4.0404e+07	8.16755e+07	4.29709e+07	5.78907e+07	1.44073e+07	2.88893e+07	2.35587e+07	2.72297e+08	1.34587e+08	2.69429e+08	3.34229e+08	1.91808e+08	1.34588e+08	2.27394e+08	3.89948e+08	2.01089e+08	7.43893e+07	9.31582e+07	5.04526e+07	2.54857e+07	2.49357e+07	1.84485e+07	1.12134e+07	1.24878e+08	6.40537e+07	7.76537e+07	1.30278e+08	8.03209e+07	2.89611e+07	7.84499e+07	6.91374e+07	1.23039e+08	9.4582e+07
sp|P01877|IGHA2_HUMAN;sp|P0DOX2|IGA2_HUMAN	205;320	[5 4 0 1]		9.39869e+08	2.93621e+08	1.59849e+09	6.29795e+08	7.35045e+08	1.10236e+09	1.14858e+09	5.47046e+08	5.36203e+08	1.01527e+09	9.65598e+08	1.16204e+09	1.6051e+08	4.03381e+08	3.71664e+08	1.86444e+08	4.8972e+07	1.19375e+08	4.63276e+07	4.85508e+07	2.43037e+09	1.53484e+10	9.6451e+09	6.90251e+09	1.81667e+10	2.70174e+09	2.96918e+09	1.01315e+10	3.58324e+09	7.89352e+09	4.12988e+09	1.72343e+08	3.27011e+08	2.02561e+08	2.52727e+08	6.48606e+09	7.82373e+09	1.34109e+09	3.01961e+09	7.34935e+09	4.66559e+09	2.68144e+09	3.50794e+09	1.74772e+09	6.65204e+08	1.6463e+09
sp|P06865|HEXA_HUMAN	157	[8 2 0 0]		1.03593e+10	2.96016e+09	2.52981e+09	2.04034e+09	3.40458e+09	1.58667e+09	5.37537e+09	9.86949e+08	2.50569e+09	5.19359e+08	4.55906e+09	1.5274e+09	5.7214e+08	1.04059e+09	1.00246e+09	7.03107e+08	4.17619e+08	5.52482e+08	3.41676e+08	7.44434e+08	3.82712e+10	1.35454e+10	5.75538e+09	9.71905e+09	7.3821e+09	5.88227e+09	5.85453e+09	3.30753e+09	1.02358e+10	3.90093e+09	4.89147e+09	5.84329e+08	1.6165e+09	4.50051e+08	8.09971e+08	7.18857e+09	1.07106e+10	4.08973e+09	9.24386e+09	5.27665e+09	5.72831e+09	2.22195e+09	8.20744e+09	3.91637e+09	2.56104e+09	1.70661e+09
sp|Q14314|FGL2_HUMAN	336	[3 4 0 1]		1.8205e+08	2.59518e+07	1.67897e+07	5.03353e+06	1.94019e+08	4.72564e+07	3.40278e+07	2.37507e+07	2.39573e+07	9.44989e+06	2.08266e+07	6.88048e+07	3.20757e+06	2.52445e+07	3.05108e+07	6.26482e+06	4.82996e+06	3.67145e+06	8.48783e+06	5.62578e+06	1.02868e+08	2.81869e+07	2.95732e+07	6.48147e+07	3.79534e+07	2.19954e+07	2.86802e+07	1.98978e+07	2.61098e+08	1.923e+08	4.95063e+07	9.18659e+06	4.44085e+06	8.4967e+06	2.57304e+06	1.93778e+08	2.4314e+08	2.65699e+07	4.74618e+07	3.59092e+08	1.90529e+08	7.7582e+07	3.30518e+08	1.77434e+08	2.45205e+08	1.30341e+08
sp|Q12864|CAD17_HUMAN	250	[5 4 0 1]		3.78069e+09	5.5893e+08	2.12973e+09	4.22687e+08	3.96377e+09	2.97487e+08	4.91352e+09	4.19331e+08	3.21762e+09	2.21613e+08	2.69854e+09	2.57177e+09	3.46046e+08	1.78669e+08	8.00289e+08	3.13544e+08	1.01702e+09	7.94532e+08	1.35417e+08	1.70342e+08	4.6377e+09	5.98044e+09	5.73487e+09	1.98495e+10	4.7486e+09	1.43461e+09	1.39998e+09	3.72595e+09	6.55067e+09	1.62372e+09	5.10965e+09	6.07313e+08	2.34666e+08	7.05629e+08	1.90565e+09	7.95739e+09	8.12406e+09	6.11967e+09	5.25114e+09	2.13588e+09	4.91868e+09	9.74989e+08	3.41131e+09	3.22439e+09	1.16195e+09	1.87945e+08
sp|Q9HDC9|APMAP_HUMAN	160	[4 2 0 0]		2.91117e+08	4.42336e+08	1.4188e+09	6.81988e+08	9.30011e+08	5.54029e+08	1.89634e+09	7.83599e+08	4.85326e+08	2.4118e+08	1.23494e+09	9.89028e+08	3.65196e+08	3.37761e+08	4.80068e+08	2.47178e+08	3.20865e+08	4.38769e+07	3.01675e+08	1.14262e+08	7.6787e+08	1.34652e+09	2.20558e+09	2.89495e+09	2.48279e+09	1.30929e+09	1.00808e+09	6.21663e+08	1.13313e+09	4.21077e+08	3.72357e+09	1.21791e+09	2.59489e+08	1.83283e+08	7.00088e+07	7.63444e+07	2.64848e+08	6.76024e+07	1.16886e+08	5.89903e+08	1.3112e+08	9.42248e+07	6.05965e+08	1.1948e+08	1.23684e+08	4.69078e+08
sp|Q99538|LGMN_HUMAN	167	[7 2 0 0]		3.58731e+10	1.02138e+10	8.68531e+09	1.17377e+10	1.02815e+10	1.19568e+10	1.32989e+10	1.12508e+10	4.02911e+09	1.09205e+09	6.59166e+09	8.24746e+09	9.1908e+08	6.47397e+09	6.1044e+09	1.64159e+09	1.89835e+09	1.37912e+09	2.57009e+09	8.10471e+08	1.05875e+10	1.21964e+10	1.0283e+10	1.07599e+10	6.07132e+09	1.00343e+10	5.45638e+09	2.74308e+09	6.16921e+09	3.02801e+09	3.25319e+09	4.67212e+08	1.35254e+09	2.26598e+08	5.25701e+08	1.11295e+09	3.30689e+09	7.21666e+09	7.56554e+09	3.60402e+09	2.58146e+09	8.30643e+08	7.7669e+09	2.00227e+09	3.05022e+09	1.86925e+09
sp|P07602|SAP_HUMAN	101	[3 2 0 1]		5.95685e+08	4.25263e+08	5.72106e+08	2.66257e+08	1.51066e+09	2.19838e+08	9.65479e+08	3.21995e+08	6.66412e+08	1.55225e+08	1.0303e+10	4.05463e+09	2.38539e+08	2.16391e+08	1.94016e+09	9.63501e+08	2.43295e+09	1.02283e+09	1.39224e+09	2.73642e+08	3.77983e+09	3.86331e+09	7.2885e+09	1.78393e+10	7.22093e+09	2.71868e+09	8.93674e+09	5.81219e+09	5.15491e+09	1.27256e+09	2.3273e+09	1.53361e+09	2.55464e+09	5.70434e+08	4.18305e+08	8.38517e+08	2.93651e+09	1.07875e+09	7.44809e+08	2.58661e+09	8.96566e+08	4.91111e+08	5.26065e+09	8.59109e+08	3.89127e+08	4.87969e+08
sp|P05164|PERM_HUMAN	355	[7 2 0 0]		1.04891e+09	2.94963e+08	3.53597e+08	2.15132e+08	2.5876e+09	2.81368e+08	1.14284e+09	3.07593e+08	3.6663e+08	3.34901e+08	2.2261e+09	6.34569e+08	2.42426e+08	2.04145e+08	1.64592e+09	2.10277e+08	1.5217e+09	9.62075e+07	8.81788e+08	1.3971e+08	1.72558e+09	7.28124e+09	7.64793e+09	1.06156e+10	5.85141e+09	6.03269e+09	6.0328e+09	2.05186e+10	2.37376e+09	4.79639e+08	3.28615e+09	5.81182e+09	1.99868e+08	2.6567e+08	1.30994e+09	4.67546e+09	1.91327e+09	9.72312e+09	4.71631e+09	1.09517e+10	2.07719e+09	2.39966e+08	2.05987e+09	1.65306e+09	5.04369e+08	3.36613e+09
sp|P01833|PIGR_HUMAN	499	[5 4 1 0]		3.461e+07	2.71374e+07	3.69661e+07	2.95461e+07	4.31257e+07	1.81096e+07	1.06688e+08	1.81651e+07	8.7614e+07	2.47624e+07	5.06942e+08	1.34268e+08	5.56703e+06	1.33006e+07	2.05544e+07	7.05273e+07	4.29401e+07	2.16748e+07	1.28518e+07	1.13059e+07	3.09928e+08	9.56092e+07	1.82626e+08	3.48582e+08	1.43691e+08	7.38946e+07	6.67286e+07	7.93234e+07	1.26437e+08	2.48655e+08	6.46785e+07	2.09053e+07	2.43244e+07	1.27398e+08	1.78658e+07	1.72497e+08	1.6985e+08	2.81891e+08	1.10586e+08	6.35365e+08	9.14127e+08	2.97392e+07	1.85236e+08	1.0788e+08	6.2775e+07	4.56543e+07
sp|P0DOX5|IGG1_HUMAN;sp|P01857|IGHG1_HUMAN	299;180	[5 4 0 1]		6.58554e+09	1.18151e+10	4.05742e+09	3.28232e+09	1.21723e+09	5.54881e+09	5.81656e+08	2.0469e+09	1.56399e+09	1.48123e+10	1.82764e+09	1.61887e+09	2.03511e+09	1.10106e+09	8.8268e+08	7.93895e+08	1.2452e+09	5.60451e+08	2.34607e+08	2.43782e+08	2.53131e+10	9.44351e+10	1.56279e+10	1.53136e+10	1.38805e+10	1.72657e+10	8.59653e+09	7.8854e+09	2.52389e+10	2.36868e+10	1.81e+10	1.04463e+08	8.67802e+08	1.59227e+09	2.74837e+09	2.00528e+10	3.97713e+10	7.0766e+09	2.13901e+10	1.47033e+10	3.21258e+10	1.02313e+10	9.0668e+09	1.09092e+10	1.14103e+10	7.37935e+09
sp|P02790|HEMO_HUMAN	187	[5 4 1 0]		1.61624e+09	2.68158e+09	1.23219e+10	4.62665e+09	2.21455e+10	6.61287e+09	8.39571e+09	5.41512e+09	8.99638e+09	5.94703e+09	1.04003e+10	1.03197e+10	1.24736e+09	5.77027e+09	1.76954e+10	4.23992e+09	4.27103e+09	1.66198e+09	1.61177e+09	6.21221e+08	5.75859e+09	1.30431e+10	2.3258e+10	1.83477e+10	1.35491e+10	5.57114e+09	1.99784e+10	8.63587e+09	1.85835e+10	2.2523e+10	1.09455e+10	9.34277e+08	9.11317e+08	6.35001e+08	4.24167e+08	8.92361e+08	7.49077e+09	8.64427e+08	4.87853e+08	3.20333e+09	2.65095e+09	4.0255e+08	7.17932e+09	1.53217e+09	4.48714e+08	9.718e+08
sp|Q8NBJ4|GOLM1_HUMAN	109	[3 6 0 3]		1.48881e+09	2.7431e+08	4.02501e+08	1.15514e+08	9.37697e+08	9.76808e+07	5.35671e+08	1.34491e+08	2.46299e+08	3.07759e+07	2.42738e+08	3.99838e+08	1.41484e+08	1.02725e+08	2.17323e+08	1.90111e+08	8.07118e+07	6.44008e+07	7.64125e+07	9.30889e+07	2.25916e+09	2.00777e+09	1.08487e+09	2.68243e+09	2.41771e+09	6.33807e+08	8.13565e+08	8.78723e+08	1.5032e+09	7.56442e+08	7.00672e+08	3.15885e+07	2.2492e+07	1.48871e+07	2.61837e+07	9.01055e+08	1.12582e+09	2.00752e+09	5.57503e+08	6.60945e+08	1.32969e+09	2.22132e+08	6.09152e+08	3.95042e+08	3.91625e+08	9.50119e+07
sp|P55083|MFAP4_HUMAN	87	[7 2 0 0]		5.25352e+08	7.18317e+09	3.13702e+09	3.55012e+09	6.23098e+10	4.0801e+09	2.54773e+09	3.24966e+09	3.83008e+09	1.46785e+09	4.41382e+09	5.41828e+08	9.62818e+08	1.33382e+09	3.36603e+09	1.339e+09	1.09572e+09	4.35626e+08	9.01406e+09	6.5562e+08	2.26876e+08	5.32542e+09	1.95194e+10	1.52659e+10	1.07401e+10	3.34073e+09	2.0664e+10	5.67307e+09	8.07093e+09	2.64765e+09	2.13847e+09	1.13447e+08	4.98787e+09	6.35765e+08	2.66666e+08	2.66794e+08	7.72796e+08	4.65237e+08	3.12649e+09	8.91154e+09	1.40313e+10	2.887e+09	2.00871e+09	2.17173e+09	3.17571e+09	4.81683e+09
sp|P07339|CATD_HUMAN	263	[3 2 0 1]		2.33226e+10	1.52588e+10	3.10729e+10	3.81795e+10	3.66432e+10	2.56946e+10	2.13353e+10	3.17062e+10	6.82848e+09	6.15081e+09	1.30782e+10	4.76619e+09	3.69128e+09	9.44379e+09	1.09942e+10	5.83478e+09	5.58866e+09	3.65327e+08	1.72858e+09	1.07734e+09	6.5499e+10	6.41753e+10	4.55746e+10	5.22048e+10	5.01961e+10	2.80426e+10	4.93604e+10	4.83764e+10	5.14952e+10	3.54577e+10	2.26926e+10	6.72464e+09	6.07063e+09	1.4537e+09	9.89899e+08	4.94825e+10	2.92733e+10	3.14831e+10	4.08688e+10	5.62375e+10	2.32708e+10	7.87047e+09	3.98503e+10	1.72118e+10	1.5075e+10	1.95021e+10
sp|P01877|IGHA2_HUMAN;sp|P0DOX2|IGA2_HUMAN	205;320	[4 5 0 1]		8.85014e+10	7.12013e+10	6.16852e+10	2.76208e+10	1.41575e+10	1.50994e+11	3.16705e+11	7.06704e+10	7.3473e+10	5.83973e+09	1.57405e+10	2.70424e+10	4.50172e+09	1.73631e+11	1.6625e+10	1.77654e+10	3.97224e+08	8.96869e+09	1.11055e+09	4.73414e+09	2.76481e+10	4.96223e+11	2.46449e+11	3.09073e+11	1.79485e+11	2.02565e+10	6.62963e+10	8.46991e+10	2.55882e+11	1.57586e+11	2.53126e+10	1.61567e+09	1.35225e+09	9.80862e+09	5.30067e+09	2.91833e+11	4.82361e+11	1.72123e+10	2.16837e+11	8.84405e+11	1.92866e+11	1.94865e+11	4.57575e+10	6.55914e+10	4.82318e+10	4.01134e+10
sp|Q4KMQ2|ANO6_HUMAN	361	[7 2 0 0]		4.57682e+06	1.0215e+06	811187	800587	1.78485e+06	261553	1.57401e+06	309828	1.0891e+06	663249	1.90043e+06	687877	886252	391305	497766	618863	1.29189e+06	178305	116059	40016.3	2.41176e+07	3.02758e+07	1.26631e+07	1.7684e+07	1.58852e+07	3.39855e+06	4.54995e+06	1.17421e+07	3.21712e+07	4.177e+06	1.07227e+07	278142	1.21753e+06	1.20338e+06	914982	3.97573e+07	3.81979e+07	3.21883e+06	2.25387e+07	1.51532e+07	3.03055e+07	2.64464e+06	1.26455e+07	1.9826e+07	3.82093e+06	1.17763e+06
sp|Q96S52|PIGS_HUMAN	370	[3 3 0 1]		3.50511e+07	6.58452e+06	6.37323e+06	1.69046e+06	1.14367e+08	7.85548e+06	7.23442e+06	2.86874e+06	9.50903e+06	1.21773e+08	9.60535e+07	1.45786e+07	1.32113e+07	4.732e+06	2.03359e+07	1.23289e+07	4.54679e+06	6.10014e+06	9.16984e+06	1.86235e+07	2.51105e+08	3.0745e+08	3.38244e+08	5.16423e+08	3.7748e+08	2.01768e+08	9.91832e+07	2.71139e+08	3.31568e+08	1.23871e+08	1.41522e+08	1.18898e+08	1.67114e+08	6.10517e+06	2.12131e+07	4.28509e+08	2.51193e+08	1.74136e+08	1.19978e+08	7.44436e+08	8.83991e+07	1.80609e+08	2.07162e+08	1.45888e+08	1.52184e+08	1.25444e+08
sp|P38571|LICH_HUMAN	161	[3 2 0 1]		7.81042e+07	5.78557e+07	8.48044e+07	1.04951e+08	1.05485e+08	8.37824e+07	3.45381e+08	1.116e+08	4.54609e+07	5.46803e+07	1.86595e+08	1.6182e+08	6.93114e+07	7.93211e+08	6.35726e+07	4.84561e+08	6.63094e+07	2.18779e+08	7.88186e+07	1.192e+08	9.11271e+07	9.27059e+07	1.15009e+08	1.24898e+08	1.48696e+08	7.32372e+07	1.67428e+08	2.04125e+08	2.27488e+08	3.5906e+08	1.02769e+08	4.58305e+07	4.31971e+07	1.9751e+08	1.21023e+08	3.87416e+07	4.3924e+07	3.75305e+07	5.89968e+07	6.83142e+07	4.34998e+07	5.76741e+07	2.20843e+08	5.3825e+07	5.57422e+07	5.15557e+07
sp|Q07954|LRP1_HUMAN	1763	[5 2 0 0]		9.81638e+09	5.71894e+09	4.556e+09	3.10554e+09	7.63768e+09	2.66241e+09	4.39303e+09	3.86655e+09	3.128e+09	3.0645e+09	4.38146e+09	2.66288e+09	1.5829e+09	2.24652e+09	2.39824e+09	9.04489e+08	1.38282e+09	3.01234e+08	1.08042e+09	7.45922e+08	7.35999e+09	1.67753e+10	1.63095e+10	1.83814e+10	1.33212e+10	7.45471e+09	1.09937e+10	5.37229e+09	1.12953e+10	4.68666e+09	2.33225e+09	1.24607e+09	1.22234e+09	4.38931e+08	2.26186e+08	1.12866e+10	5.87921e+09	7.65058e+09	7.06126e+09	1.40081e+10	8.99166e+09	4.05049e+09	5.10929e+09	6.73309e+09	3.12691e+09	2.72198e+09
sp|P11279|LAMP1_HUMAN	103	[6 3 0 0]		9.26075e+09	2.08433e+09	2.28007e+09	1.53607e+09	7.18193e+09	1.29628e+09	2.90022e+09	1.50919e+09	2.19063e+09	1.10946e+09	5.15745e+09	1.52868e+09	1.04798e+09	7.60501e+08	1.30649e+09	6.65986e+08	1.49102e+09	4.47881e+08	1.04736e+09	9.14732e+08	1.1354e+10	1.31798e+10	1.16974e+10	1.33139e+10	1.21931e+10	5.08354e+09	1.14692e+10	1.1697e+10	9.43162e+09	5.21625e+09	3.18662e+09	1.41688e+09	2.36764e+09	1.16009e+09	1.38561e+09	8.00997e+09	7.52935e+09	6.20114e+09	6.50672e+09	6.52541e+09	5.85647e+09	1.65426e+09	8.22723e+09	4.17396e+09	3.23671e+09	2.36002e+09
sp|P01591|IGJ_HUMAN	71	[3 5 0 0]		9.32888e+09	7.48331e+09	6.91844e+09	5.06153e+09	2.31855e+09	1.68828e+10	9.09846e+09	1.23991e+10	2.6277e+09	6.71624e+08	2.10906e+09	1.68875e+09	5.68612e+08	7.58984e+09	1.13758e+09	1.98689e+09	7.88424e+07	2.32259e+08	1.08799e+08	3.84185e+08	1.12096e+09	4.1224e+09	1.05462e+10	6.47821e+09	1.15694e+09	1.01467e+09	3.97397e+09	1.89749e+09	6.51869e+09	2.16568e+10	7.83502e+08	1.32137e+08	8.61957e+07	2.36636e+08	1.17557e+08	2.2297e+09	1.02553e+10	1.98294e+09	5.89088e+09	1.38914e+10	4.54646e+09	2.53501e+09	1.57362e+09	1.78156e+09	1.68743e+09	1.28561e+09
sp|P08962|CD63_HUMAN	130	[4 3 0 1]		7.44028e+06	8.75351e+06	8.9692e+06	2.97767e+06	3.46354e+06	3.98341e+06	1.64693e+06	1.11486e+06	7.13744e+06	2.0773e+06	3.30334e+06	4.92331e+06	4.1102e+06	1.58452e+06	3.34751e+06	7.51037e+06	3.81985e+06	518949	1.34583e+06	988103	1.97264e+08	6.82694e+07	3.41025e+07	1.32505e+08	3.05765e+07	5.0165e+07	2.58844e+07	4.40047e+07	4.47451e+07	4.26868e+07	1.62778e+07	4.02327e+07	1.5811e+07	1.73916e+06	1.64211e+06	9.87841e+07	6.53694e+07	6.62568e+07	1.56127e+08	6.64998e+07	5.92403e+07	2.16623e+07	7.48677e+07	7.66448e+07	2.81477e+07	5.03371e+07
sp|Q9Y6R7|FCGBP_HUMAN	91	[9 2 0 0]		1.58136e+09	8.76129e+08	1.14718e+09	1.60849e+09	1.27956e+09	1.47279e+09	1.70342e+09	6.44785e+08	8.03563e+08	3.00927e+08	9.77482e+08	2.88094e+09	2.07621e+08	6.96783e+08	4.1075e+08	2.16225e+08	3.15314e+08	2.62581e+08	2.06052e+08	3.10684e+08	2.56811e+09	1.98401e+09	2.19047e+09	2.09035e+09	2.17782e+09	2.01369e+09	1.81588e+09	2.67615e+09	1.39529e+09	2.06709e+09	6.24338e+09	2.98811e+08	1.68533e+08	9.66247e+07	7.74416e+07	4.60273e+08	1.98544e+09	7.19083e+08	8.96034e+08	6.17089e+08	3.66688e+09	1.88159e+08	3.87663e+09	7.22747e+08	2.7129e+08	2.10076e+08
sp|O60568|PLOD3_HUMAN	548	[8 2 0 0]		9.99325e+07	7.33661e+07	4.27244e+07	2.04877e+07	6.71382e+07	2.16259e+07	3.59823e+07	2.43883e+07	1.57278e+07	2.82028e+07	9.69026e+07	6.86218e+07	6.87875e+07	3.16164e+07	4.60827e+07	2.37265e+07	8.73707e+07	4.99507e+07	5.46419e+07	3.0165e+07	1.57855e+09	1.20372e+09	5.52353e+08	4.59009e+08	3.81735e+08	5.04986e+08	2.68213e+08	7.00976e+08	5.42409e+08	5.27314e+07	3.82608e+08	3.79546e+06	4.74029e+07	2.05925e+07	3.1033e+07	8.26603e+08	6.41894e+08	2.78989e+08	7.94232e+08	7.04097e+08	1.38579e+09	2.3913e+08	6.18217e+08	6.32133e+08	1.78902e+08	6.33334e+07
sp|P01876|IGHA1_HUMAN	340	[8 2 0 0]		9.19986e+07	9.72488e+07	4.67426e+08	6.03032e+07	1.86791e+08	2.13427e+08	5.36888e+08	3.93864e+07	2.3744e+08	8.42822e+08	2.69804e+08	4.2093e+08	2.44664e+08	1.08742e+09	6.11209e+08	2.8884e+09	2.35768e+08	2.54608e+09	3.3527e+08	1.68288e+09	2.08869e+08	1.37417e+09	8.86828e+08	4.91564e+08	5.41274e+08	2.24008e+08	2.11239e+08	2.53902e+08	1.23419e+09	3.22545e+08	5.04432e+08	1.25829e+07	8.29932e+07	2.30037e+08	3.7117e+09	3.13636e+07	6.68588e+07	1.58661e+07	6.37492e+07	7.8504e+07	1.39498e+07	2.83939e+07	3.82533e+07	2.38235e+07	1.77367e+07	2.13683e+07
sp|P51884|LUM_HUMAN	127	[6 5 0 1]		3.98549e+09	9.82951e+09	9.38889e+09	1.90422e+10	1.29146e+10	1.71709e+10	6.4984e+09	2.95141e+10	5.30185e+09	3.48747e+09	4.17029e+09	1.22646e+09	3.91377e+08	4.40118e+09	2.73644e+09	2.04187e+09	1.21593e+09	1.97611e+08	6.03865e+08	7.91812e+08	5.189e+09	9.406e+09	1.3516e+10	1.29821e+10	7.47601e+09	6.88949e+09	3.99138e+10	1.53161e+10	1.61795e+10	4.55082e+10	4.76598e+09	2.40401e+09	1.08002e+09	4.74704e+08	5.38775e+08	4.14229e+09	7.32666e+09	2.26091e+09	6.77109e+09	3.6541e+09	4.00531e+09	2.48045e+09	6.147e+09	3.54833e+09	2.74615e+09	7.05081e+09
sp|P01591|IGJ_HUMAN	71	[5 2 0 0]		3.71509e+09	4.03498e+09	6.98862e+09	3.96314e+09	2.1124e+09	6.8504e+09	1.55519e+09	2.73955e+09	3.2496e+09	1.98558e+09	8.31351e+08	4.95131e+08	3.87061e+08	2.2591e+09	1.09661e+09	9.99657e+08	1.03322e+08	3.30459e+08	2.0639e+08	4.36432e+08	2.5755e+09	6.1406e+09	2.34008e+10	1.51354e+10	3.42119e+09	4.18921e+09	7.29443e+09	5.00443e+09	1.66652e+10	2.10053e+10	1.89054e+09	4.3719e+08	4.21097e+08	2.63292e+08	2.44211e+08	4.00419e+09	1.31197e+10	4.0531e+09	9.24348e+09	1.43782e+10	1.43904e+10	5.14864e+09	6.75609e+09	3.89514e+09	4.00348e+09	4.64661e+09
sp|O14773|TPP1_HUMAN	443	[3 2 0 0]		1.6219e+11	2.43001e+11	3.58041e+11	3.82853e+11	4.7102e+11	4.21721e+11	2.68647e+11	3.35129e+11	1.67105e+11	1.13147e+11	2.29e+11	1.36395e+11	3.47885e+10	2.30538e+11	1.72708e+11	9.42149e+10	7.03027e+10	7.512e+09	1.91919e+10	1.11538e+10	7.76501e+10	1.25816e+11	4.48459e+11	2.57119e+11	2.4593e+11	1.98189e+11	1.68345e+11	1.60105e+11	8.37242e+11	3.74256e+11	8.2631e+10	7.02703e+10	2.60668e+10	1.63496e+10	1.08074e+10	5.39373e+09	1.19436e+10	4.66685e+09	1.37523e+10	8.0039e+09	6.99812e+09	1.83843e+10	2.5016e+10	1.35701e+10	3.22447e+10	1.04294e+11
sp|Q92626|PXDN_HUMAN	1178	[8 2 0 0]		4.78212e+06	6.76944e+06	4.26055e+07	1.13659e+07	8.46705e+07	5.50725e+07	4.54818e+07	2.5554e+07	3.35508e+07	2.01545e+07	3.89463e+07	3.56739e+07	4.00834e+06	5.60059e+06	3.30611e+07	6.50249e+06	2.79169e+07	6.58372e+06	6.99821e+06	2.34626e+06	1.72926e+07	1.73241e+08	6.69287e+07	1.33647e+08	9.51512e+07	7.86278e+07	5.12102e+07	1.29651e+07	9.4176e+07	4.78049e+07	7.01116e+07	9.94613e+06	3.05917e+07	2.72017e+07	2.50314e+07	2.44656e+06	7.93897e+06	4.92469e+06	3.74557e+06	1.64145e+07	3.14818e+06	4.6112e+06	9.25929e+06	2.13504e+06	2.85639e+06	5.76827e+06
sp|Q9BVK6|TMED9_HUMAN	125	[3 3 0 1]		4.67217e+08	7.28022e+08	1.16482e+09	6.88046e+08	1.0621e+09	3.09125e+08	8.29765e+08	1.09554e+09	1.74402e+09	1.61976e+09	7.56964e+08	2.85752e+08	3.63928e+08	1.66726e+08	3.20472e+08	1.32933e+08	7.42392e+07	4.39726e+07	4.13774e+07	8.34637e+07	9.71624e+09	3.22811e+09	5.34709e+09	3.55637e+09	3.28064e+09	1.2387e+09	2.87539e+09	2.05099e+09	3.50386e+09	2.5661e+09	2.70697e+09	3.988e+08	1.13111e+08	4.96831e+08	8.64796e+07	2.86968e+09	3.72778e+09	7.91148e+08	7.91509e+08	1.5851e+09	1.99247e+09	4.74044e+08	2.39738e+09	1.73855e+09	1.07489e+09	1.56114e+09
sp|P80188|NGAL_HUMAN	85	[4 3 0 1]		6.37349e+06	3.70447e+06	4.60268e+06	9.50466e+06	2.95127e+06	9.97259e+06	5.37632e+06	3.20023e+06	1.96199e+06	8.2433e+06	1.68697e+07	7.00683e+07	1.87266e+06	2.12936e+07	6.46578e+06	1.07368e+07	7.11986e+07	3.82938e+06	7.00714e+06	1.08259e+07	4.43078e+07	9.66683e+06	1.8267e+07	3.59169e+08	2.32315e+07	1.8326e+07	8.48081e+06	5.17888e+07	1.23264e+07	8.11104e+06	7.5058e+07	1.15303e+07	7.20389e+06	5.43649e+06	5.35099e+06	2.56082e+07	2.12624e+06	5.66871e+06	1.94611e+06	4.66269e+07	2.79469e+06	1.76213e+06	5.4399e+06	1.66348e+06	2.40499e+06	7.56534e+07
sp|O00584|RNT2_HUMAN	106	[6 2 0 0]		5.56951e+08	1.4356e+07	2.63792e+07	8.20491e+07	1.21445e+08	3.60677e+07	3.24977e+08	3.97328e+07	1.28394e+08	3.67499e+07	5.40142e+08	9.16297e+08	8.94249e+07	1.86661e+08	1.68898e+08	2.05445e+08	2.68236e+08	2.01369e+08	2.83428e+08	7.6063e+07	1.09269e+08	4.09843e+07	6.36175e+07	1.62113e+08	1.60587e+08	3.99098e+07	1.39789e+08	1.21102e+08	1.14336e+08	3.46768e+07	3.43301e+08	2.58602e+07	9.78744e+07	1.2058e+08	2.68427e+07	2.23403e+07	1.97854e+07	2.26342e+07	5.1009e+07	6.65972e+07	3.67552e+07	1.06147e+07	1.86758e+08	3.04774e+07	5.04385e+07	1.23509e+08
sp|P14625|ENPL_HUMAN	217	[5 2 0 0]		1.01407e+10	4.44981e+09	6.90058e+09	7.55495e+09	1.00427e+10	6.37839e+09	1.32611e+10	8.70651e+09	1.78826e+10	6.69287e+09	9.65185e+09	1.47684e+10	3.44028e+09	1.38734e+10	7.62676e+09	5.10815e+09	1.95924e+09	2.04422e+09	1.01824e+09	6.13284e+08	9.55636e+09	7.48108e+09	1.1525e+10	7.86829e+09	1.27719e+10	5.4869e+09	4.52809e+09	7.52822e+09	2.76572e+10	1.77523e+10	2.65049e+10	1.76481e+09	7.42677e+08	1.50387e+09	1.45838e+09	1.26926e+09	1.1701e+09	3.3919e+08	1.07298e+09	1.2081e+09	1.56418e+09	1.13084e+09	1.88663e+09	1.1089e+09	1.39081e+09	1.43738e+09
sp|P43308|SSRB_HUMAN	88	[9 2 0 0]		1.43633e+11	2.2755e+10	5.88814e+10	2.20434e+10	2.29859e+11	1.51376e+10	6.78209e+10	3.29808e+10	6.31247e+10	1.13901e+10	2.21709e+11	2.84835e+10	9.07574e+09	1.58498e+10	2.5233e+10	1.12446e+10	1.63261e+10	6.42022e+09	1.25876e+10	5.50647e+09	1.54005e+11	6.47241e+11	4.66886e+11	3.52236e+11	2.68729e+11	3.67815e+11	1.70712e+11	3.47795e+11	3.59563e+11	8.31022e+10	1.47231e+11	5.92165e+10	9.12935e+09	3.17938e+09	2.74838e+09	9.89341e+10	2.06018e+11	1.88275e+11	1.75187e+11	1.93575e+11	1.60731e+11	8.86769e+10	1.44898e+11	1.12742e+11	8.10914e+10	3.7561e+10
sp|P05164|PERM_HUMAN	323	[6 2 0 0]		3.63912e+08	3.70693e+08	1.9334e+08	2.10285e+08	4.01624e+08	4.88031e+08	3.1051e+08	1.91172e+08	5.72697e+07	1.20011e+08	5.96476e+08	1.47366e+08	3.76656e+07	1.12067e+08	1.94645e+08	3.38155e+07	1.43643e+08	6.35033e+07	5.20625e+07	2.852e+07	6.04994e+08	2.47066e+08	1.00098e+09	7.1213e+08	6.02771e+08	1.73374e+08	1.42977e+09	3.47612e+09	9.70606e+08	2.43968e+08	6.08629e+08	1.23964e+07	5.99275e+07	4.9553e+07	1.58395e+07	3.62339e+09	5.02119e+08	1.79443e+08	2.04535e+08	2.15458e+09	6.65425e+08	1.93573e+07	9.26276e+08	5.1288e+07	4.46845e+07	1.01408e+08
sp|P49961|ENTP1_HUMAN	292	[4 5 0 1]		1.119e+07	4.51536e+06	1.5699e+07	7.3598e+06	3.53231e+07	4.41621e+06	1.02177e+07	1.27816e+07	9.03203e+06	2.44285e+06	5.76355e+06	2.04294e+06	2.88817e+06	2.38597e+06	2.0309e+06	2.2699e+06	1.61856e+06	829226	3.39187e+06	1.50863e+06	3.58227e+07	3.15606e+07	8.4155e+07	9.6733e+07	2.94668e+07	2.97886e+07	6.12505e+07	5.13003e+07	4.05042e+07	8.78797e+07	3.72798e+07	7.36975e+06	3.44804e+07	7.99034e+06	6.94291e+06	2.15882e+07	3.86462e+07	3.50699e+07	1.6589e+07	2.07699e+07	4.14382e+07	1.18202e+07	2.58554e+07	1.75478e+07	1.84848e+07	6.06998e+06
sp|P43251|BTD_HUMAN	349	[5 2 0 0]		1.66092e+09	6.66152e+08	1.93519e+09	9.19939e+08	1.26701e+09	5.67008e+08	1.8959e+09	9.67357e+08	8.66184e+08	1.28997e+08	8.16698e+08	3.73387e+08	2.83121e+08	3.11649e+08	4.27199e+08	2.59032e+08	1.40496e+08	8.70517e+07	2.38188e+08	2.79288e+08	1.07968e+10	2.32502e+09	1.65936e+09	8.97875e+08	2.49984e+09	6.15856e+08	1.14116e+09	7.04414e+08	2.18621e+09	1.94522e+09	2.31238e+09	4.15838e+08	3.79468e+08	3.41149e+08	3.18505e+08	6.44713e+08	2.36476e+09	4.65447e+08	8.55818e+08	4.8299e+08	1.0187e+09	7.21286e+08	6.76747e+08	1.22953e+09	6.75657e+08	2.19766e+08
sp|Q96AY3|FKB10_HUMAN	70	[6 2 0 0]		1.07495e+09	1.38622e+09	3.94034e+08	3.1312e+08	4.73369e+08	4.68226e+08	4.13182e+08	5.00386e+08	9.70655e+07	9.45053e+08	4.40989e+08	1.38296e+08	2.14647e+08	2.00791e+08	1.48703e+08	1.44472e+08	2.35142e+08	1.62219e+08	1.70068e+08	1.21371e+08	7.35541e+09	7.38661e+09	3.9934e+09	4.04785e+09	3.17689e+09	2.00427e+09	2.21561e+09	2.03097e+09	3.06256e+09	2.86805e+09	1.44163e+09	3.24147e+07	4.00014e+08	1.53734e+08	1.00983e+08	7.81109e+09	4.65387e+09	4.08951e+09	6.75752e+09	2.34775e+09	1.17199e+10	9.24312e+08	4.0053e+09	2.01178e+09	8.9915e+08	1.02602e+09
sp|Q9Y4L1|HYOU1_HUMAN	931	[6 2 0 0]		9.72545e+09	6.05618e+09	2.3841e+09	1.39235e+09	1.44442e+09	9.44405e+08	2.13555e+09	9.63087e+08	9.19042e+08	4.91429e+08	1.386e+09	1.69747e+09	1.74697e+09	5.95295e+08	6.44718e+08	1.33474e+09	1.59779e+09	1.61684e+09	7.90987e+08	1.05678e+09	2.37424e+10	6.18309e+10	1.74576e+10	1.60916e+10	1.64993e+10	1.40865e+10	7.89698e+09	1.79146e+10	2.35734e+10	5.55213e+09	8.19521e+09	3.74515e+08	7.80861e+08	7.89035e+08	9.07459e+08	2.35179e+10	2.95583e+10	2.23721e+10	3.94712e+10	2.39768e+10	3.06421e+10	8.19552e+09	2.11119e+10	1.4315e+10	7.03405e+09	1.92958e+09
sp|P0DOX5|IGG1_HUMAN;sp|P01857|IGHG1_HUMAN	299;180	[3 4 0 1]		3.3449e+10	5.14652e+10	1.07602e+10	8.57516e+09	6.91755e+09	1.81516e+10	7.539e+09	1.11604e+10	1.67222e+09	5.54219e+10	9.47981e+09	3.34549e+09	4.59681e+09	4.56445e+09	3.68256e+09	2.47779e+09	3.35598e+09	2.14843e+09	1.69091e+09	6.32628e+08	2.16704e+11	1.66623e+11	1.01915e+11	5.24234e+10	1.23122e+11	2.66353e+10	1.5688e+10	3.53775e+10	4.9426e+10	9.88582e+10	4.14404e+10	3.10938e+08	2.19175e+09	3.67377e+09	9.59556e+09	1.62282e+11	1.5051e+11	4.39979e+10	1.41094e+11	3.03775e+10	2.28005e+11	2.16561e+10	5.07792e+10	3.37736e+10	1.34408e+10	2.51967e+10
sp|Q9Y4L1|HYOU1_HUMAN	830	[8 2 0 0]		2.22956e+08	2.80865e+07	2.45641e+07	3.78286e+07	1.49192e+08	3.89133e+07	2.12574e+08	1.84086e+07	1.10608e+08	4.21535e+07	2.72235e+08	3.15153e+08	1.9814e+08	1.77424e+08	1.72972e+08	2.00924e+08	3.21271e+09	1.98334e+09	2.65906e+09	2.6357e+09	2.07789e+08	1.51154e+08	1.67975e+08	1.74647e+08	2.15775e+08	1.78534e+08	1.65609e+08	2.60642e+08	3.42226e+08	9.69159e+07	1.37294e+08	1.44755e+07	6.3368e+07	2.70023e+08	1.34152e+08	7.64205e+07	4.65865e+07	6.86318e+07	7.77831e+07	1.36676e+08	4.72249e+07	6.24122e+07	1.72614e+08	5.71382e+07	5.83069e+07	3.57765e+07
sp|P01591|IGJ_HUMAN	71	[6 2 0 0]		6.96114e+09	6.15075e+09	7.79194e+09	4.1789e+09	2.12002e+09	6.46325e+09	4.37439e+09	4.00146e+09	3.14774e+09	6.61068e+08	1.14007e+09	9.0311e+08	6.26756e+08	1.77705e+09	2.04662e+09	1.03629e+09	6.59315e+08	8.52338e+08	2.00493e+08	7.4891e+08	2.39653e+09	1.53175e+10	3.2875e+10	3.38874e+10	9.266e+09	5.44441e+09	1.17888e+10	1.22464e+10	2.60371e+10	2.0732e+10	2.14107e+09	3.4127e+08	2.57811e+08	3.89403e+08	3.24602e+08	1.15944e+10	3.18497e+10	1.4753e+10	2.82419e+10	2.83722e+10	2.24337e+10	7.91425e+09	1.93509e+10	1.60591e+10	9.27765e+09	2.41054e+09
sp|P07339|CATD_HUMAN	263	[6 2 0 0]		1.04773e+11	4.08373e+10	5.69916e+10	4.61076e+10	4.29772e+10	1.9359e+10	8.1025e+10	4.47906e+10	2.08472e+10	1.74164e+10	2.40415e+10	1.97734e+10	1.25117e+10	1.68506e+10	1.63673e+10	1.23867e+10	1.29e+10	9.2711e+09	7.64225e+09	3.27532e+09	1.64236e+11	1.43418e+11	5.74355e+10	5.08086e+10	3.47543e+10	3.35902e+10	1.67654e+11	1.04544e+11	2.83956e+10	3.12304e+10	3.11481e+10	7.47802e+09	1.71714e+10	2.4098e+09	1.7666e+09	7.59958e+10	5.71119e+10	1.27989e+11	1.84272e+11	5.88034e+10	5.84095e+10	3.17759e+10	1.08247e+11	4.22032e+10	4.0938e+10	2.69896e+10
sp|P01877|IGHA2_HUMAN;sp|P0DOX2|IGA2_HUMAN	205;320	[7 2 0 0]		1.45652e+10	1.64877e+10	6.77484e+09	4.55152e+09	4.70073e+09	3.24057e+10	1.8116e+10	6.77908e+09	1.29483e+10	2.96692e+08	1.79696e+09	1.35627e+09	1.54768e+09	2.20153e+10	7.59387e+09	8.40543e+09	1.65739e+08	3.91537e+09	1.31849e+09	2.27256e+09	2.81874e+09	2.24296e+11	1.50637e+11	1.55672e+11	6.19017e+10	7.80646e+09	1.61922e+10	5.02463e+10	1.73931e+11	5.04888e+10	4.86877e+09	1.21398e+08	9.01756e+07	4.77745e+09	2.80337e+09	5.62405e+10	2.46232e+11	1.51716e+09	1.12579e+11	1.94217e+11	3.87599e+10	6.32472e+10	3.75887e+10	5.24802e+10	4.39668e+10	1.87611e+10
sp|O95302|FKBP9_HUMAN	174	[8 2 0 0]		2.38289e+09	1.20108e+09	1.17526e+09	1.21391e+09	3.30915e+09	1.01163e+09	2.38726e+09	8.599e+08	1.77874e+09	6.86265e+08	3.18539e+09	2.74e+09	1.16037e+09	1.80623e+09	1.44137e+09	9.16745e+08	2.36469e+09	1.0622e+09	1.13098e+09	8.03669e+08	3.60288e+09	3.2926e+09	6.3491e+09	1.6326e+09	2.30744e+09	3.16278e+09	2.63659e+09	4.34881e+09	7.87214e+09	1.07954e+09	3.28591e+09	4.7125e+08	1.69501e+09	7.64362e+08	4.71653e+08	3.03299e+08	1.81442e+08	1.28844e+08	3.69209e+08	2.97563e+08	3.77708e+08	3.4324e+08	6.97101e+08	5.45733e+08	4.03227e+08	4.06374e+08
sp|P80188|NGAL_HUMAN	85	[4 5 1 1]		1.23337e+07	3.71564e+06	5.93147e+06	1.56152e+07	1.3889e+07	5.12727e+06	1.3309e+07	2.69091e+06	1.70782e+07	2.35146e+07	2.86654e+07	4.44666e+07	1.90533e+07	1.07792e+07	1.89371e+07	2.02013e+07	2.1526e+07	8.14561e+06	1.85572e+07	7.2092e+06	3.56529e+07	2.35042e+07	1.53149e+07	3.1197e+07	7.71452e+06	4.37664e+06	3.78539e+07	6.85257e+06	1.71987e+07	1.67993e+07	1.49313e+07	2.78889e+06	1.22944e+07	9.72765e+06	7.06074e+06	1.30047e+07	2.82194e+06	2.5489e+06	2.29195e+06	2.72776e+07	5.20114e+06	3.43e+06	5.41191e+06	1.14555e+06	1.58409e+06	1.91663e+07
sp|P35555|FBN1_HUMAN	1581	[5 4 0 1]		4.03736e+08	3.21199e+08	3.37492e+08	2.29416e+08	2.5384e+09	1.08906e+08	4.70461e+08	1.63401e+08	4.70035e+08	8.87943e+07	1.35481e+09	2.31951e+08	5.76185e+07	1.92929e+08	6.34326e+08	2.61779e+08	1.34125e+08	8.02891e+07	1.89303e+08	1.1591e+08	3.64323e+08	2.84683e+08	1.57416e+09	2.81532e+09	5.41513e+08	4.32837e+08	2.58934e+09	7.55891e+08	1.13012e+09	9.78798e+08	1.64213e+08	6.74137e+07	4.78168e+07	3.66512e+07	1.91653e+07	1.45415e+08	1.14826e+09	5.35648e+07	3.75124e+07	4.02683e+08	5.20972e+08	4.17796e+07	1.31496e+09	1.47039e+08	1.83691e+07	8.39789e+07
sp|Q6UX06|OLFM4_HUMAN	136	[9 2 0 0]		1.40625e+09	1.15673e+07	8.46203e+07	1.81264e+07	5.34017e+07	2.48459e+07	4.31434e+08	1.98238e+07	2.7057e+08	1.0437e+07	8.03056e+07	2.90242e+07	2.52249e+07	2.43562e+07	3.90988e+08	5.72457e+07	5.21913e+07	4.43746e+08	6.26746e+07	3.0514e+08	7.44082e+09	2.08891e+09	1.18022e+09	1.02579e+09	6.74163e+08	1.61338e+08	1.28695e+08	1.84817e+10	2.47106e+08	5.90338e+07	1.89458e+10	8.07644e+06	2.1143e+07	5.47176e+07	1.64703e+07	9.06611e+08	2.29275e+10	3.22842e+08	6.16172e+08	1.09694e+09	4.11467e+09	1.51819e+10	1.39851e+10	2.01837e+10	1.03017e+09	1.56115e+08
sp|P20645|MPRD_HUMAN	83	[5 4 0 1]		716579	0	102075	1.74989e+06	4.24854e+07	1.63193e+06	1.90912e+07	332575	1.45553e+07	755047	6.99446e+06	2.55388e+07	273193	1.8532e+06	4.77946e+06	932849	535118	1.30264e+06	2.94427e+06	2.59944e+06	9.45467e+06	4.76504e+07	4.72507e+07	7.87429e+07	3.13253e+07	1.52892e+07	7.33147e+07	6.27315e+07	3.76835e+07	1.38037e+07	5.54346e+06	674569	1.8322e+06	3.58934e+06	1.0647e+06	1.60262e+07	3.33336e+07	1.05864e+07	1.52214e+07	1.73341e+07	2.45259e+07	5.38749e+06	1.85048e+07	1.17617e+07	3.66625e+06	7.8614e+06
sp|Q969N2|PIGT_HUMAN	164	[8 2 0 0]		1.07055e+09	7.39487e+08	1.15569e+09	8.58521e+08	6.8706e+09	7.44649e+08	3.23412e+09	9.42008e+08	1.09044e+09	2.30517e+08	4.85607e+09	1.7367e+09	5.78176e+08	6.23086e+08	8.86004e+08	6.01117e+08	7.56974e+08	7.46813e+08	4.7142e+08	3.48248e+08	1.56357e+09	6.0653e+08	9.4075e+08	8.01547e+08	4.15285e+09	1.75109e+09	1.34262e+09	1.05647e+09	4.24884e+09	5.98367e+08	2.80743e+09	7.11581e+08	5.12437e+08	2.58111e+08	4.7248e+08	1.01431e+08	1.08151e+08	3.43751e+07	1.03185e+08	9.54954e+07	8.32104e+07	2.02115e+08	3.49093e+08	1.70136e+08	1.64781e+08	2.96995e+08
sp|P19075|TSN8_HUMAN	118	[6 5 1 1]		5.6693e+06	0	2.98362e+07	1.30192e+07	1.74563e+06	507593	2.50281e+07	2.67515e+06	3.44372e+07	1.4717e+06	4.07923e+07	4.32952e+06	3.23933e+06	2.39345e+06	1.00632e+07	3.72105e+06	1.48666e+06	1.07533e+06	161899	669261	1.99481e+07	6.90142e+07	8.96188e+07	2.77509e+08	6.36388e+07	5.35141e+07	1.29386e+07	4.20858e+07	6.73267e+07	3.28272e+07	3.18404e+07	3.53446e+06	1.33067e+06	753551	900267	3.3631e+07	3.24797e+07	8.42386e+07	1.13876e+07	1.10455e+07	2.54753e+07	8.64348e+06	5.57549e+06	2.19505e+06	5.84807e+06	1.44957e+06
sp|P07602|SAP_HUMAN	332	[3 2 0 1]		1.49074e+08	1.10486e+08	8.24068e+07	7.5737e+07	9.64691e+07	7.22928e+07	1.23951e+08	9.36108e+07	1.17849e+08	8.17687e+07	1.9423e+08	8.16616e+07	5.65846e+07	9.33879e+07	9.76034e+07	1.19248e+08	2.18222e+08	3.38533e+07	8.90166e+07	2.84403e+07	1.74102e+08	1.92946e+08	1.0449e+09	1.22739e+09	3.6087e+08	7.39981e+07	2.87621e+08	3.01402e+08	3.10724e+08	1.40471e+08	3.39412e+08	1.04232e+08	2.02335e+08	1.59417e+08	1.16863e+08	1.80606e+07	3.92683e+07	2.64497e+07	3.73852e+07	5.18197e+07	4.95254e+07	2.91357e+07	1.70265e+08	6.19839e+07	5.35046e+07	7.28303e+07
sp|Q12864|CAD17_HUMAN	250	[5 4 0 2]		2.75819e+09	4.9105e+08	6.42338e+08	1.66997e+08	1.08226e+10	2.89732e+08	1.88019e+09	3.79107e+08	1.33111e+09	1.39666e+08	7.27097e+08	7.84004e+08	1.29752e+08	1.34974e+08	7.40673e+08	2.55462e+08	4.64941e+08	4.96075e+08	5.25271e+08	2.49363e+08	4.25668e+09	2.81241e+09	3.3242e+09	1.04029e+10	2.70257e+09	3.76225e+08	8.081e+08	3.19862e+09	4.30017e+09	6.9537e+08	1.93028e+09	1.13876e+08	1.52288e+08	2.30051e+07	1.10003e+08	4.74338e+09	4.89953e+09	3.32601e+09	2.2248e+09	2.13112e+09	2.80674e+09	7.66393e+08	1.78238e+09	2.04011e+09	8.55567e+08	2.80461e+08
sp|Q12864|CAD17_HUMAN	250	[5 4 1 1]		9.10336e+08	3.23043e+08	1.13531e+09	3.41868e+08	3.23505e+09	5.19403e+08	9.14341e+09	6.17677e+08	3.07901e+09	1.50412e+08	2.56813e+09	9.49054e+08	1.32371e+08	3.65517e+08	1.54835e+09	8.00965e+08	1.02981e+09	8.42497e+08	1.36807e+09	7.26345e+08	8.86285e+09	5.76144e+09	7.92947e+09	1.83427e+10	3.90346e+09	1.29953e+09	3.30858e+09	3.89384e+09	5.83585e+09	2.55277e+09	7.55105e+08	4.66797e+08	1.6126e+08	2.56291e+08	8.45197e+08	8.5126e+09	5.55439e+09	6.48495e+09	4.09947e+09	7.47181e+09	1.31288e+10	7.34239e+08	5.6882e+09	6.06652e+09	1.84839e+09	3.37512e+08
sp|P11047|LAMC1_HUMAN	650	[8 2 0 0]		2.32453e+09	1.37935e+09	1.83675e+09	1.31496e+09	4.96881e+09	8.02665e+08	1.15437e+09	7.08812e+08	7.70023e+08	1.28715e+09	2.70977e+09	8.16549e+08	6.61765e+08	2.83448e+08	9.38745e+08	4.70427e+08	8.73924e+08	3.10999e+08	6.4986e+08	2.70551e+08	9.83562e+09	6.1272e+09	5.24738e+09	6.16553e+09	3.39839e+09	6.57832e+09	6.48466e+09	8.14108e+09	8.97921e+09	5.52696e+09	1.30165e+09	6.23738e+08	1.15408e+09	3.12064e+08	1.84687e+08	6.7347e+09	7.54583e+09	5.87483e+09	7.99344e+09	3.40528e+09	4.91352e+09	2.04992e+09	3.70098e+09	3.32709e+09	4.84263e+09	2.93717e+09
sp|O60637|TSN3_HUMAN	167	[4 3 0 1]		2.01211e+08	3.41594e+07	1.69257e+06	1.99233e+06	3.74966e+06	3.22772e+06	4.92419e+06	2.95566e+06	2.1406e+06	9.88817e+06	1.07392e+07	3.31891e+06	1.38323e+06	2.05448e+06	4.45484e+06	1.46878e+06	2.22527e+06	3.39449e+06	1.82107e+06	475758	8.51685e+07	2.91327e+07	2.33742e+07	8.6828e+07	5.6213e+07	1.04537e+07	2.14075e+07	3.90356e+07	6.97065e+07	2.18126e+07	3.49988e+07	456476	3.62894e+06	835978	5.47728e+06	5.40803e+07	1.55492e+08	1.37662e+07	4.10272e+07	4.54388e+07	6.55077e+07	6.82691e+06	4.76239e+07	1.44625e+07	8.79335e+06	1.33223e+07
sp|Q9Y4L1|HYOU1_HUMAN	830	[5 2 0 0]		3.64889e+08	1.29944e+08	1.52834e+08	1.41891e+08	3.44618e+08	2.01895e+08	5.63981e+08	1.03549e+08	2.2282e+08	1.62381e+08	7.5461e+08	1.18063e+09	4.26089e+08	1.67193e+09	6.64898e+08	1.32323e+09	1.72818e+09	6.84588e+09	1.32943e+09	3.07131e+09	5.04485e+08	1.49515e+08	3.82155e+08	3.07357e+08	6.48738e+08	2.16895e+08	3.71022e+08	3.11905e+08	1.95215e+09	1.23769e+09	1.0903e+09	1.00428e+08	3.81227e+08	1.21234e+09	7.5455e+09	1.18868e+08	1.05666e+08	1.24446e+08	1.28388e+08	1.84314e+08	1.20756e+08	1.33279e+08	5.39748e+08	1.01285e+08	1.5639e+08	1.86046e+08
sp|P06731|CEAM5_HUMAN;sp|P06731|CEAM5_HUMAN	152;508	[7 2 0 0]		4.32558e+07	3.37947e+06	7.64772e+06	518422	6.93333e+06	72786.7	571548	320036	1.07521e+07	3.54451e+06	5.1328e+06	6.12265e+06	1.39632e+06	3.66009e+06	1.61223e+07	2.66119e+07	2.83314e+07	4.66069e+06	1.37962e+07	1.75661e+06	6.56545e+08	1.06989e+08	5.42415e+07	1.43195e+08	4.45774e+07	6.22472e+07	3.56428e+06	1.58572e+08	2.64178e+08	7.43791e+06	1.98802e+08	1.5933e+06	2.01906e+06	9.97658e+07	2.64695e+07	1.26725e+08	6.86713e+07	4.95758e+07	1.46083e+08	4.77906e+07	1.03133e+08	7.16404e+06	2.95789e+08	9.75325e+07	1.11508e+07	8.33805e+06
sp|Q14126|DSG2_HUMAN	182	[4 5 1 2]		1.59384e+07	3.07967e+06	2.23679e+07	1.3122e+07	4.82062e+07	9.06535e+06	3.01109e+08	3.21357e+07	1.57531e+08	1.26865e+07	2.63943e+07	1.26108e+07	8.39057e+06	8.53963e+06	1.62568e+07	2.93718e+07	6.64021e+06	1.29463e+07	9.90862e+06	2.13505e+07	4.81414e+08	1.61221e+08	7.5654e+07	4.32747e+08	1.03744e+08	1.62952e+08	2.11003e+08	1.2229e+08	1.00386e+08	2.40809e+08	3.16327e+07	2.47834e+07	3.94454e+06	1.83608e+07	2.17758e+06	1.27404e+08	3.22097e+08	5.99018e+07	1.98632e+08	1.23844e+08	9.39072e+08	4.74221e+07	1.02483e+08	9.33101e+07	6.85881e+07	2.96659e+07
sp|P56199|ITA1_HUMAN	460	[6 2 0 0]		1.77059e+08	3.11564e+08	1.04085e+08	6.25318e+07	2.06079e+08	4.74829e+07	1.61368e+08	3.58363e+07	8.24675e+07	1.47014e+08	1.00965e+08	1.51529e+08	5.00358e+07	4.53518e+07	6.82133e+07	4.54345e+07	2.34864e+07	4.33374e+07	2.23948e+07	1.06097e+07	4.97616e+08	3.12483e+08	1.57841e+08	2.38125e+08	1.95432e+08	1.15595e+08	3.23695e+08	1.80261e+08	2.29502e+08	7.63542e+07	1.08608e+08	2.36777e+07	5.18114e+07	2.8842e+07	4.22858e+07	2.51146e+08	2.04853e+08	1.03243e+08	2.79042e+08	2.21463e+08	1.8106e+08	7.10411e+07	1.30822e+08	1.29971e+08	7.83282e+07	2.54231e+08
sp|P53634|CATC_HUMAN	119	[7 2 0 0]		1.1771e+09	4.97802e+08	1.1575e+09	6.35916e+08	1.29167e+09	4.67355e+08	3.03686e+09	3.24267e+08	1.7857e+09	4.85024e+08	4.21273e+09	4.61196e+09	6.69837e+08	1.54659e+09	1.33602e+09	6.28553e+08	2.42802e+09	3.02605e+09	4.30363e+09	1.88187e+09	1.89254e+09	2.41144e+09	2.87864e+09	2.15915e+09	2.70832e+09	1.83568e+09	2.28062e+09	2.90982e+09	3.67429e+09	2.36804e+09	1.50951e+09	1.81926e+08	2.28505e+08	7.49389e+08	4.96071e+08	1.60263e+08	1.91092e+08	2.66243e+07	9.59594e+07	1.84753e+08	8.91389e+07	1.45318e+08	3.33231e+08	1.004e+08	2.02285e+08	1.44731e+08
sp|Q15293|RCN1_HUMAN	53	[3 3 0 1]		1.08447e+10	2.66521e+09	4.32481e+09	5.13845e+09	4.83006e+09	4.93467e+09	7.11201e+09	1.77228e+09	4.92552e+09	2.98106e+09	7.04446e+09	7.02283e+09	2.11158e+09	2.86073e+09	3.23383e+09	3.18265e+09	1.08621e+09	6.15683e+08	1.86519e+09	6.84349e+08	3.80941e+10	4.51701e+09	9.08154e+09	5.08639e+09	2.00717e+10	6.66638e+09	4.1359e+09	5.06107e+09	6.45877e+09	4.38298e+09	4.30411e+09	4.75864e+09	1.1241e+09	8.44981e+08	6.46886e+08	3.86095e+08	4.67638e+08	3.712e+08	1.01713e+09	7.38507e+08	3.4692e+08	1.95829e+09	7.24018e+08	9.16317e+08	1.19157e+09	1.31686e+09
sp|P19075|TSN8_HUMAN	118	[5 4 2 1]		1.06898e+08	3.37716e+07	9.65637e+06	1.76331e+07	1.4825e+08	2.0382e+07	3.6132e+09	1.51373e+08	1.67609e+09	8.70634e+06	1.83257e+09	4.33449e+07	8.74607e+06	1.69695e+07	1.54841e+08	4.98802e+07	5.34587e+07	2.10878e+07	7.24782e+07	1.37746e+08	8.29508e+08	1.60196e+09	1.26436e+09	2.91973e+09	5.63206e+08	2.59615e+08	2.18854e+08	3.42158e+08	7.28391e+08	1.9539e+08	1.5669e+08	1.65888e+08	1.26279e+07	2.24389e+08	4.04276e+07	7.45751e+08	1.43908e+09	3.20979e+09	4.55127e+08	9.51315e+08	1.99073e+09	1.40121e+08	1.05048e+09	3.83279e+08	1.16726e+08	7.16836e+07
sp|P11279|LAMP1_HUMAN	103	[7 2 0 0]		4.59491e+09	9.53248e+08	1.93392e+09	4.9044e+08	1.9728e+09	4.99632e+08	2.9462e+09	4.87343e+08	2.04456e+09	5.77679e+08	1.39519e+09	3.39127e+08	2.12078e+08	3.396e+08	1.37401e+09	6.41642e+08	3.21957e+08	2.34475e+08	2.33243e+08	3.085e+08	8.19074e+09	3.20845e+10	6.10225e+09	8.31523e+09	7.34709e+09	1.02387e+10	2.38277e+10	1.01629e+10	8.78058e+09	3.82044e+09	2.18469e+09	1.51226e+09	5.54252e+08	2.22108e+08	2.67212e+08	6.06984e+10	8.18477e+09	1.29735e+10	1.79811e+10	3.17781e+09	2.49699e+10	1.75545e+09	3.52495e+10	2.23318e+10	1.06661e+10	2.86324e+09
sp|P80188|NGAL_HUMAN	85	[3 2 0 0]		4.98085e+07	1.46244e+08	7.3448e+07	8.35439e+07	9.32366e+07	6.7742e+07	3.91261e+08	4.4894e+07	1.63002e+08	1.30564e+08	2.18038e+08	2.49585e+08	4.15316e+08	4.26251e+07	1.07548e+08	1.31726e+08	8.86298e+07	1.75573e+07	3.00925e+07	2.72362e+07	3.14834e+08	2.72107e+07	1.98473e+08	3.43106e+08	1.35256e+08	4.72217e+07	1.41101e+08	6.96291e+08	5.48601e+08	4.87699e+08	1.87861e+08	4.05129e+07	6.4736e+07	9.38628e+07	6.52698e+07	1.05181e+07	1.38339e+07	7.05434e+06	6.45815e+06	2.54126e+07	1.27739e+07	6.55696e+06	1.82199e+07	8.0229e+06	1.0412e+07	5.75284e+07
sp|P17301|ITA2_HUMAN	112	[9 2 0 0]		4.34246e+08	4.08269e+08	7.83785e+07	4.34826e+08	2.72124e+08	3.9895e+08	5.10052e+08	4.23316e+07	4.24387e+08	1.03968e+09	2.13034e+08	2.82253e+08	2.66446e+08	1.58954e+08	5.42063e+08	2.82077e+08	4.59404e+08	2.99624e+08	7.60911e+08	6.17016e+07	8.38159e+08	1.96745e+08	2.81049e+08	2.48099e+08	2.68413e+08	2.16856e+08	2.83267e+08	2.29504e+08	5.72252e+08	3.09351e+08	2.16975e+08	1.06288e+08	6.2606e+08	3.05424e+08	3.19673e+08	1.23097e+08	4.84319e+07	2.20087e+07	2.86208e+07	7.11591e+07	3.01789e+07	3.66133e+07	1.22469e+08	2.88127e+07	2.37847e+07	5.79134e+07
sp|Q92542|NICA_HUMAN	435	[8 2 0 0]		4.30933e+09	1.0928e+09	8.9299e+08	4.35304e+08	5.49764e+09	5.45825e+08	1.97074e+09	3.6373e+08	2.20272e+09	6.19464e+08	4.84957e+09	1.26932e+09	3.31036e+08	4.9765e+08	1.01527e+09	9.30237e+08	5.97713e+08	2.11501e+08	2.76955e+08	2.21594e+08	1.38123e+10	9.81755e+09	8.05573e+09	1.79847e+10	9.53379e+09	7.65575e+09	7.75646e+09	7.80495e+09	8.44924e+09	4.32141e+09	3.66461e+09	1.86896e+09	8.95041e+08	2.51219e+09	2.77679e+08	8.51689e+09	4.17231e+09	2.99378e+09	4.89901e+09	2.85543e+09	5.00651e+09	1.35223e+09	8.59702e+09	5.97199e+09	2.20542e+09	1.68229e+09
sp|P20645|MPRD_HUMAN	57	[5 2 0 0]		7.04348e+08	2.05995e+09	1.97464e+08	1.40739e+08	8.71247e+08	3.69774e+08	2.78269e+08	3.15593e+08	8.65424e+08	2.718e+08	1.81649e+09	7.37661e+08	1.5558e+08	1.3319e+08	2.19164e+08	1.18301e+08	4.02137e+07	4.30949e+07	9.59855e+07	8.7733e+07	5.439e+09	3.43541e+09	4.7717e+09	2.99874e+09	5.2802e+09	1.12987e+09	1.24496e+09	7.479e+08	5.03001e+09	1.40587e+09	2.92401e+09	3.29191e+08	3.1345e+08	1.15258e+08	1.78679e+08	1.16583e+09	2.82931e+09	1.22694e+09	1.77663e+09	1.74795e+09	2.08686e+09	1.25093e+09	1.00654e+09	7.60055e+08	8.68438e+08	9.67566e+08
sp|Q16853|AOC3_HUMAN	592	[5 4 1 1]		7.94437e+08	6.4748e+09	2.66351e+09	2.5154e+09	5.31989e+09	2.81819e+09	2.16059e+09	4.27523e+09	1.34995e+09	1.13902e+10	1.37981e+08	1.15832e+08	4.87018e+08	6.83175e+08	9.21343e+08	8.89999e+08	5.84364e+07	4.07289e+08	1.52319e+08	5.61285e+08	5.06561e+08	1.12706e+10	5.95389e+09	8.03726e+09	4.42756e+09	7.23306e+08	2.61133e+10	1.87591e+09	2.00573e+10	2.46712e+10	5.11562e+08	3.80383e+07	1.59713e+09	3.9886e+08	8.44045e+08	3.29695e+08	1.3607e+10	1.26402e+09	7.87824e+09	3.70524e+09	4.70808e+09	1.62405e+09	7.26277e+08	2.96439e+09	1.91571e+09	4.60774e+09
sp|P01009|A1AT_HUMAN	271	[5 4 0 1]		1.04073e+07	1.73944e+06	1.24681e+06	2.82608e+06	3.28939e+06	3.21844e+06	5.63601e+06	2.91294e+06	4.27879e+06	3.93155e+06	2.92549e+07	7.31952e+06	7.14132e+06	5.23817e+06	7.49608e+06	7.85532e+06	2.82502e+07	8.93159e+06	5.03521e+07	2.95419e+07	8.06778e+06	2.20069e+07	1.37063e+07	1.06746e+07	1.5851e+07	3.66115e+07	1.60106e+07	8.39988e+06	2.46386e+07	9.92719e+06	2.01327e+07	1.64815e+06	1.36316e+06	8.92437e+06	3.07193e+06	3.76742e+06	4.40356e+06	1.27006e+06	2.03704e+06	3.76443e+06	4.42791e+06	1.35634e+06	1.4552e+07	857269	1.44424e+06	1.51981e+06
sp|O14672|ADA10_HUMAN	439	[6 2 0 0]		1.5277e+10	1.12157e+10	7.24528e+09	3.68503e+09	4.00669e+09	3.64457e+09	7.72658e+09	2.38721e+09	5.46913e+09	1.17477e+09	4.15376e+09	3.31702e+09	1.48534e+09	1.19642e+09	1.53514e+09	7.91001e+08	2.14586e+08	1.41638e+09	6.38466e+08	4.86769e+08	9.35308e+10	2.29325e+10	7.92278e+09	1.01056e+10	1.54416e+10	4.37791e+09	4.90522e+09	6.38487e+09	1.07521e+10	5.38935e+09	8.62661e+09	3.7036e+08	9.99323e+08	7.65327e+08	1.42566e+09	9.24127e+09	3.63688e+10	1.52695e+10	1.79855e+10	1.73559e+10	1.67566e+10	8.94782e+09	1.13415e+10	8.84998e+09	6.72235e+09	3.73258e+09
sp|P56199|ITA1_HUMAN	460	[8 2 0 0]		1.95692e+09	4.14081e+09	1.67155e+09	1.86679e+09	2.97037e+09	2.2159e+09	1.01712e+09	1.60085e+09	1.10731e+09	2.85754e+09	1.84676e+09	3.78432e+08	4.94966e+08	5.37204e+08	9.09495e+08	2.67204e+08	3.93392e+08	4.86475e+08	5.59872e+08	5.66609e+08	1.19112e+10	1.25807e+10	1.07059e+10	7.06641e+09	7.99541e+09	7.64517e+09	1.43922e+10	7.14197e+09	9.5158e+09	5.22606e+09	4.86724e+09	8.34423e+08	4.0747e+09	1.32335e+09	1.07864e+09	6.19126e+09	1.08999e+10	2.42799e+09	7.41432e+09	7.14109e+09	6.42657e+09	2.47005e+09	5.16831e+09	4.13867e+09	2.62647e+09	3.10963e+09
sp|Q13510|ASAH1_HUMAN	259	[7 2 0 0]		8.18403e+09	6.21821e+09	2.66194e+09	1.98778e+09	4.10992e+09	2.97035e+09	4.94087e+09	1.53256e+09	3.67709e+09	9.16278e+08	3.50567e+09	1.05814e+09	1.05902e+09	1.46498e+09	9.59858e+08	1.36553e+09	5.0977e+08	1.28811e+09	3.62974e+08	8.36886e+08	1.68134e+10	4.00113e+10	1.48347e+10	2.39483e+10	1.53044e+10	1.00663e+10	1.07713e+10	1.5496e+10	2.10309e+10	1.76397e+10	5.42221e+09	4.99236e+08	8.27364e+08	3.59421e+08	5.20267e+08	1.18408e+10	1.52947e+10	1.21112e+10	1.61249e+10	1.16199e+10	2.38177e+10	3.9373e+09	1.34835e+10	8.99127e+09	6.05321e+09	1.5114e+09
sp|P01877|IGHA2_HUMAN;sp|P0DOX2|IGA2_HUMAN	205;320	[4 3 0 1]		2.88113e+09	8.04386e+08	9.68521e+08	1.06067e+09	3.04041e+08	4.67326e+08	1.33378e+09	3.9856e+08	4.15707e+08	7.34563e+07	9.91858e+08	3.6955e+08	5.05881e+07	2.37035e+08	5.74278e+08	6.49826e+07	5.67399e+07	4.90894e+07	2.0289e+07	4.83544e+07	3.56291e+09	4.3353e+09	3.81446e+09	1.52326e+09	8.02807e+09	3.0609e+08	5.53686e+08	2.47055e+09	1.37901e+09	4.15784e+09	3.55503e+09	9.63602e+07	9.81313e+07	1.31818e+09	2.89692e+08	5.49744e+09	2.03868e+09	3.5488e+09	4.44085e+09	2.70048e+10	5.69859e+09	1.16714e+10	1.04704e+09	2.16713e+09	6.34695e+08	1.00242e+09
sp|Q9HAT2|SIAE_HUMAN	401	[5 2 0 1]		2.45403e+08	4.59944e+08	4.8089e+08	5.1881e+08	3.77258e+07	1.46851e+08	6.26932e+08	1.02265e+08	4.33262e+08	2.03891e+07	1.49178e+08	4.93523e+08	1.51891e+08	1.56021e+08	1.55712e+08	1.07489e+08	1.27827e+08	7.35515e+07	1.34031e+08	6.37778e+07	1.94778e+09	5.39673e+08	1.25365e+09	7.05996e+08	1.02694e+09	3.80112e+08	4.52188e+08	1.72076e+08	5.93296e+08	1.52358e+08	3.37284e+08	1.39125e+08	1.76879e+08	8.16477e+07	5.11614e+07	1.14862e+08	2.16903e+07	3.07781e+07	9.11388e+07	2.03746e+08	2.0849e+08	7.35295e+07	5.71854e+08	5.83535e+07	3.63823e+07	1.62956e+07
sp|Q96HE7|ERO1A_HUMAN	280	[6 2 0 0]		9.15232e+09	6.81009e+09	8.98246e+09	6.58948e+09	1.08037e+10	4.397e+09	1.08287e+10	2.95659e+09	1.13841e+10	1.59745e+09	1.49809e+10	1.61744e+10	2.51849e+09	1.82291e+09	3.36859e+09	1.55908e+09	1.03489e+09	1.47286e+09	7.6671e+08	1.79347e+09	4.75026e+10	2.00403e+10	1.62679e+10	2.47721e+10	1.69096e+10	7.13778e+09	1.84834e+10	6.40873e+09	1.67823e+10	8.18627e+09	1.12346e+10	1.44301e+09	2.01082e+09	2.10045e+09	1.53037e+09	2.06928e+10	3.32116e+10	1.58784e+10	1.53238e+10	3.65116e+10	1.36113e+10	7.54936e+09	1.34007e+10	8.23774e+09	9.9998e+09	4.52283e+09
sp|P20645|MPRD_HUMAN	57	[7 2 0 0]		2.2542e+09	1.5335e+09	6.82274e+08	4.11174e+08	1.58453e+09	5.65227e+08	1.65358e+09	3.69638e+08	1.54356e+09	7.24371e+08	1.62033e+09	6.94936e+08	1.59417e+08	3.70333e+08	3.49435e+08	3.93199e+08	2.31338e+08	5.45017e+08	2.55017e+08	2.3358e+08	2.52429e+10	2.52293e+10	9.17063e+09	1.21725e+10	1.23263e+10	7.41822e+09	1.18781e+10	6.19393e+09	1.88824e+10	4.16714e+09	2.86257e+09	5.20931e+08	6.75619e+08	1.9915e+08	4.77144e+08	2.65926e+10	2.2719e+10	1.37771e+10	2.57118e+10	1.35989e+10	3.76056e+10	6.04699e+09	2.25446e+10	1.21322e+10	7.87994e+09	1.19135e+10
sp|P07602|SAP_HUMAN	426	[6 2 0 1]		4.82223e+07	3.366e+07	3.20679e+07	2.41236e+07	1.18325e+08	1.81637e+07	1.19129e+08	5.078e+07	6.36275e+07	4.16743e+07	5.49999e+08	7.92304e+07	3.52746e+07	7.59779e+07	1.27676e+08	7.67487e+07	1.99857e+08	1.97675e+07	1.30237e+08	2.89642e+07	2.50176e+08	4.97267e+08	4.18491e+08	5.5671e+09	5.60753e+08	4.28812e+08	1.44635e+09	4.45519e+08	2.61698e+08	2.04849e+08	1.27999e+08	4.08508e+07	1.40868e+08	2.48327e+07	1.53046e+07	2.92318e+07	5.81145e+07	1.09549e+08	3.40827e+08	1.16329e+08	8.40576e+07	1.45637e+07	4.12359e+08	3.27265e+08	3.79199e+07	1.18298e+08
sp|P07339|CATD_HUMAN	263	[5 2 0 1]		3.77301e+10	2.37112e+10	3.40241e+10	3.06495e+10	5.58424e+10	3.11154e+10	3.63296e+10	3.70215e+10	1.76523e+10	6.25513e+09	2.02499e+10	1.1304e+10	5.8686e+09	1.36385e+10	1.34244e+10	7.32348e+09	7.72911e+09	4.57805e+09	7.45155e+09	2.79903e+09	1.44983e+11	8.66783e+10	7.16793e+10	1.12828e+11	5.61589e+10	4.00863e+10	6.88029e+10	6.21352e+10	8.05938e+10	6.2099e+10	6.98261e+10	7.50544e+09	9.70114e+09	8.92137e+08	1.11678e+09	5.14536e+10	3.6749e+10	4.62779e+10	4.96619e+10	6.23338e+10	2.22125e+10	1.48956e+10	3.62088e+10	2.45555e+10	2.52553e+10	2.86388e+10
sp|P80188|NGAL_HUMAN	85	[4 5 0 1]		4.92314e+07	7.80833e+07	1.32174e+08	3.30027e+08	6.22268e+07	9.42426e+07	1.27838e+08	1.45455e+08	9.16161e+07	1.31019e+08	5.94554e+07	1.02202e+09	3.38728e+07	1.58945e+08	1.01763e+08	1.01337e+08	8.3545e+07	1.26702e+08	3.30475e+08	8.30297e+07	1.53093e+08	1.50758e+08	1.02965e+08	5.48577e+08	1.42225e+08	1.1013e+08	2.44015e+08	7.57665e+07	3.55853e+08	1.829e+08	6.39258e+08	2.57948e+07	1.58159e+09	5.35369e+07	1.10674e+08	7.22168e+07	3.44362e+06	2.98873e+06	2.36914e+07	5.57569e+07	1.00984e+07	2.42364e+07	1.06342e+07	4.32488e+06	2.06505e+07	6.61775e+07
sp|P53634|CATC_HUMAN	53	[3 2 0 1]		1.46736e+08	1.59498e+08	4.54976e+08	1.18501e+08	2.7081e+08	1.20194e+08	3.56633e+08	8.22743e+07	8.07902e+07	9.41258e+07	1.37766e+09	1.9591e+08	4.5021e+07	1.13094e+08	1.12613e+08	5.89782e+07	8.30987e+07	8.8602e+07	1.40998e+08	7.68444e+07	7.4394e+09	8.18244e+08	6.75667e+09	1.36989e+10	9.17673e+08	3.46626e+08	1.80769e+09	1.33944e+10	1.40701e+10	3.32942e+09	4.19746e+08	2.7052e+08	1.31077e+08	5.27931e+07	7.73442e+07	4.32523e+10	2.57719e+10	1.25117e+10	2.94485e+10	3.3275e+10	1.40791e+10	4.76126e+09	2.95401e+10	3.23985e+10	1.62193e+10	4.45383e+09
sp|O60635|TSN1_HUMAN	141	[6 2 0 0]		1.37553e+08	2.43743e+08	8.8136e+07	1.30644e+08	6.10854e+07	4.07141e+07	1.24257e+08	9.66661e+07	1.11735e+08	3.65998e+07	1.84842e+08	3.7374e+08	8.37796e+07	1.23805e+08	8.89982e+07	1.85153e+08	9.37627e+07	1.58625e+08	8.09962e+07	8.42412e+07	1.48493e+08	1.23378e+08	1.58214e+08	2.14821e+08	2.84671e+08	8.09452e+07	2.59629e+08	5.56471e+07	2.68961e+08	7.76955e+07	1.32273e+08	2.88047e+07	7.86699e+07	1.23227e+08	6.80664e+07	1.64124e+07	2.87866e+07	1.57088e+07	3.24146e+07	1.726e+07	3.60173e+07	1.76924e+07	1.03138e+08	3.20633e+07	3.09737e+07	4.98431e+07
sp|P56199|ITA1_HUMAN	1113	[8 2 0 0]		6.6779e+08	1.38456e+09	4.31158e+08	2.33952e+08	8.81903e+08	4.76964e+08	5.02736e+08	5.2268e+08	4.58402e+08	4.04969e+08	6.22375e+08	5.00331e+08	2.31512e+08	2.29066e+08	2.80147e+08	1.0825e+08	1.71558e+08	1.99718e+08	1.27133e+08	9.78605e+07	2.40385e+09	7.75675e+09	4.76695e+09	2.90905e+09	2.95496e+09	2.64399e+09	7.61906e+09	2.81955e+09	2.6782e+09	1.84477e+09	1.90496e+09	3.65184e+08	9.69933e+08	3.13098e+08	2.91422e+08	1.61336e+09	7.24348e+09	3.1232e+09	1.37048e+10	2.4749e+09	7.0148e+09	2.04164e+09	5.02276e+09	6.14705e+09	2.41712e+09	6.18736e+08
sp|P01876|IGHA1_HUMAN	340	[3 5 0 1]		1.05596e+09	9.98031e+08	1.53945e+09	8.08291e+08	1.58641e+09	3.71415e+09	3.98874e+09	1.09952e+09	1.35312e+09	6.43637e+08	3.23159e+09	2.43445e+09	5.27564e+08	1.50248e+10	1.7011e+09	3.27374e+09	9.96838e+08	8.03598e+08	2.12167e+09	1.38358e+09	3.92646e+09	2.24815e+09	3.56047e+09	4.41595e+09	1.56578e+09	1.06942e+09	1.172e+09	1.50051e+09	5.23502e+09	1.23989e+10	1.25439e+09	3.21956e+08	1.32187e+09	1.03013e+09	7.56292e+08	2.60747e+08	8.50679e+08	7.99076e+07	3.9643e+08	1.38018e+09	3.02356e+08	5.23488e+08	5.90071e+08	2.59138e+08	1.81189e+08	4.70875e+08
sp|P01024|CO3_HUMAN	85	[5 2 0 0]		3.95467e+09	1.63503e+09	4.22713e+09	1.93806e+09	1.45649e+09	1.30298e+09	1.91389e+09	2.92605e+09	1.6267e+09	2.25501e+09	3.67155e+10	1.3022e+10	2.27547e+09	6.35561e+09	4.63346e+09	4.7441e+09	2.95502e+09	2.0046e+09	2.5083e+09	1.65765e+09	1.8501e+10	6.03667e+09	6.81618e+09	5.13116e+09	1.1368e+10	4.44431e+09	6.78463e+09	6.17604e+09	8.34708e+09	1.07301e+10	1.72457e+10	2.34541e+09	7.40697e+08	6.46776e+08	4.14613e+08	2.40085e+08	3.31983e+08	2.285e+08	3.70364e+08	3.58324e+08	1.25539e+08	4.51709e+08	6.4952e+08	3.60625e+08	5.29204e+08	3.42356e+09
sp|Q4G148|GXLT1_HUMAN	237	[9 2 0 0]		3.28326e+06	1.59204e+06	6.05016e+06	760569	2.74973e+06	1.03188e+06	700614	635531	2.01535e+06	2.99176e+06	2.34362e+06	3.01726e+07	9.57092e+06	1.85377e+06	2.7233e+07	1.6999e+07	332670	1.42389e+07	796059	5.3796e+06	947120	1.37882e+07	5.46943e+07	8.30717e+07	2.59192e+07	4.37897e+06	1.66525e+07	1.6322e+07	3.63324e+07	6.58529e+06	9.29021e+06	320632	3.54698e+06	7.76596e+06	267039	7.33399e+07	7.39621e+07	2.24156e+06	916106	0	4.3396e+07	424971	2.15573e+06	2.6141e+06	1.25764e+06	4.93615e+06
sp|P12109|CO6A1_HUMAN	212	[5 4 0 1]		1.43661e+10	4.50595e+10	1.74471e+10	3.20083e+10	2.67241e+10	3.75019e+10	7.30006e+09	2.86046e+10	1.1398e+10	1.21743e+10	2.40787e+10	5.08832e+09	3.10107e+09	1.11127e+10	9.10893e+09	8.35186e+09	1.38126e+09	1.26546e+09	8.98573e+08	1.79036e+09	1.05211e+10	2.81944e+10	4.54738e+10	3.19108e+10	1.73522e+10	1.67877e+10	2.97618e+10	2.75115e+10	4.06638e+10	8.66332e+10	9.56529e+09	3.12861e+09	4.00423e+09	1.96352e+09	1.51684e+09	1.8385e+10	5.25401e+10	9.01372e+09	2.48278e+10	2.56431e+10	2.11138e+10	6.52902e+09	1.96429e+10	1.40463e+10	1.05813e+10	2.07727e+10
sp|Q92542|NICA_HUMAN	55	[7 2 0 0]		7.0842e+07	1.35123e+08	6.93021e+07	1.25473e+08	4.27374e+08	1.83419e+08	1.68295e+08	9.54243e+07	1.6339e+08	1.10028e+08	2.58835e+08	1.22645e+08	6.25488e+07	1.26079e+08	1.07414e+08	7.87947e+07	9.99782e+07	5.53961e+07	1.3382e+08	4.41042e+07	4.55357e+08	4.43746e+07	8.97773e+07	6.45479e+07	1.00368e+08	3.99516e+07	3.14937e+07	7.64366e+07	1.22334e+08	6.46985e+07	1.42223e+08	5.26183e+07	4.58036e+07	3.16395e+07	2.70261e+07	5.31119e+06	1.81263e+07	1.9657e+07	1.51542e+07	1.81078e+07	2.28704e+07	2.05713e+07	3.13055e+07	2.85735e+07	2.24195e+07	4.16688e+07
sp|Q7Z7H5|TMED4_HUMAN	117	[6 2 0 0]		1.57258e+08	2.00294e+07	4.78082e+07	1.33109e+07	9.29436e+07	1.28943e+07	9.9115e+07	4.06142e+07	1.36987e+08	1.85102e+07	7.54409e+07	5.52188e+07	1.07127e+07	2.58164e+07	2.53292e+07	1.44314e+07	3.54665e+07	4.22512e+07	9.05924e+06	1.17275e+07	5.80014e+08	3.42568e+08	2.74533e+08	6.33236e+08	2.52208e+08	1.11703e+08	4.75559e+08	3.87428e+08	4.4188e+08	2.80768e+08	5.36109e+08	5.68637e+07	1.18395e+07	9.92017e+06	2.92614e+07	3.31476e+08	3.7654e+08	1.21436e+08	1.08437e+08	1.49305e+08	4.05677e+08	5.68452e+07	2.59607e+08	9.09219e+07	6.62381e+07	1.7229e+08
sp|O00584|RNT2_HUMAN	106	[5 2 0 0]		1.73984e+09	1.82385e+08	1.77839e+08	4.51901e+08	8.96359e+08	2.8896e+08	1.79121e+09	1.4923e+08	1.84843e+09	1.82838e+08	3.35177e+09	2.52427e+09	5.08678e+08	2.14208e+09	1.29589e+09	2.49855e+09	1.2376e+09	5.92692e+08	1.6762e+09	5.52159e+08	1.30123e+09	1.84246e+08	7.68311e+08	1.44197e+09	1.88405e+09	4.12526e+08	9.24813e+08	8.08091e+08	1.34427e+09	1.14224e+09	1.31823e+09	1.17331e+08	2.44785e+08	2.50488e+08	7.61832e+07	3.80668e+07	3.59704e+07	2.67491e+07	3.60436e+07	6.49453e+07	4.21226e+07	3.54926e+07	1.67708e+08	3.07883e+07	5.72045e+07	5.23044e+08
sp|Q9HAT2|SIAE_HUMAN	107	[6 2 0 0]		2.20739e+10	4.65612e+09	4.55573e+09	2.711e+09	3.72121e+09	1.4794e+09	5.28487e+09	2.59359e+09	3.17766e+09	6.00495e+08	2.3741e+09	4.02057e+09	1.53176e+09	1.33664e+09	1.47766e+09	1.29583e+09	1.16399e+09	8.97822e+08	6.17769e+08	1.11782e+09	1.11618e+10	1.41486e+10	1.23085e+10	9.19448e+09	9.04919e+09	6.94818e+09	5.44644e+09	3.99664e+09	5.80415e+09	5.23948e+09	6.40812e+09	4.74705e+08	3.02623e+08	2.16806e+08	5.49659e+08	1.61722e+09	1.90046e+09	3.22313e+09	4.79261e+09	1.72134e+09	9.39923e+08	8.09965e+08	2.61975e+09	1.21344e+09	1.12881e+09	7.69773e+08
sp|Q08380|LG3BP_HUMAN	69	[9 2 0 0]		2.26973e+09	4.97026e+08	2.07646e+09	7.6386e+08	2.28786e+09	2.42747e+08	2.37649e+09	9.95466e+08	1.20033e+09	1.69135e+08	3.83551e+09	1.18793e+09	1.00004e+08	2.96473e+08	6.32293e+08	1.43704e+08	2.35614e+08	1.47587e+08	2.65774e+08	8.23862e+07	2.35095e+09	2.32754e+09	1.74568e+09	2.47489e+09	1.6219e+09	8.74479e+08	4.49034e+08	6.80223e+08	1.36464e+09	3.33745e+08	1.54153e+09	2.0095e+08	7.54096e+07	1.36132e+08	7.34371e+07	2.10515e+08	4.01376e+08	1.19942e+08	1.41796e+08	9.52905e+08	1.93114e+08	1.07054e+08	1.44535e+09	2.29575e+08	1.93224e+08	9.11284e+07
sp|P80188|NGAL_HUMAN	85	[8 2 0 0]		7.42319e+08	2.27478e+08	7.12922e+08	3.5083e+08	2.2505e+08	7.15625e+08	9.58522e+08	5.42262e+08	7.15668e+08	3.704e+08	6.49633e+08	4.47243e+09	1.61283e+08	2.01769e+09	3.65743e+08	2.31519e+08	1.3084e+09	2.35758e+08	2.25703e+08	1.41295e+08	7.78268e+09	1.30867e+09	2.87452e+09	9.41825e+09	1.94235e+09	2.86341e+09	1.34172e+09	1.63014e+09	1.19816e+09	5.23626e+08	1.0342e+10	2.94042e+07	3.99087e+08	1.59486e+08	1.32272e+08	1.26272e+09	2.18246e+08	1.48036e+08	5.9398e+08	1.66411e+09	4.14513e+08	9.13296e+08	3.46913e+08	1.92784e+08	6.42163e+08	4.19872e+08
sp|P43308|SSRB_HUMAN	88	[8 2 0 0]		1.57089e+11	4.90789e+10	1.1731e+11	4.58697e+10	2.98705e+11	3.17611e+10	9.03881e+10	5.46204e+10	8.45056e+10	1.1614e+10	8.08047e+10	3.5935e+10	1.78611e+10	2.44728e+10	2.44042e+10	2.13538e+10	4.71844e+09	4.82369e+09	1.19023e+10	7.66268e+09	7.06657e+11	3.73437e+11	7.00534e+11	3.7471e+11	2.93123e+11	2.56343e+11	1.80751e+11	3.61652e+11	4.13782e+11	1.03813e+11	3.57068e+11	7.01534e+10	1.01568e+10	5.77073e+09	5.1784e+09	1.89923e+11	3.4474e+11	2.60079e+11	3.45279e+11	1.86595e+11	1.31128e+11	1.04119e+11	1.13143e+11	1.03118e+11	1.30853e+11	5.43959e+10
sp|Q3MIR4|CC50B_HUMAN	286	[5 2 0 0]		2.18495e+10	8.67923e+09	1.23025e+10	5.11309e+09	5.82515e+09	4.91477e+09	7.59036e+09	5.34847e+09	8.56168e+09	6.05326e+07	3.40097e+09	3.77396e+09	7.49198e+08	2.43625e+09	2.39839e+09	1.68004e+09	4.87888e+08	7.31374e+08	5.59567e+08	3.4045e+08	4.40514e+10	1.8346e+10	1.42255e+10	1.14849e+10	1.51834e+10	4.83914e+09	1.54721e+09	4.83212e+09	1.57762e+10	1.0467e+10	4.0931e+09	1.56133e+09	3.29068e+08	3.79341e+08	6.55215e+08	2.39832e+09	2.1881e+10	4.04252e+09	6.05e+09	4.32336e+09	2.52069e+09	2.68985e+09	3.71807e+09	1.552e+09	2.21168e+09	2.25995e+09
sp|P08246|ELNE_HUMAN	88	[3 2 0 0]		5.57053e+07	6.35116e+07	3.50053e+07	1.8027e+07	2.10825e+07	2.73835e+06	1.14246e+07	3.57933e+06	1.90814e+07	6.63411e+06	1.15139e+08	6.30866e+06	3.8422e+06	4.51234e+06	6.34138e+06	6.54921e+06	33239.6	1.26986e+07	5.47635e+06	6.5056e+06	2.49453e+08	3.56457e+08	3.71635e+08	3.20344e+08	3.90145e+08	2.70494e+08	3.53931e+08	3.84594e+08	3.60648e+08	7.70128e+07	7.8191e+07	2.43686e+07	5.34781e+06	977703	8.98625e+06	2.35758e+08	2.33446e+08	1.66129e+08	2.29874e+08	2.11801e+08	2.6728e+08	4.56499e+07	1.91774e+08	1.04887e+08	8.15527e+07	3.11057e+07
sp|P07602|SAP_HUMAN	426	[4 2 0 0]		5.72521e+09	6.29295e+09	1.33104e+10	9.49536e+09	1.16093e+10	6.36021e+09	3.72332e+09	1.66656e+10	6.75962e+09	5.71601e+09	2.25148e+10	1.60567e+10	3.53726e+09	1.16833e+10	4.30144e+09	7.57934e+09	4.75565e+09	3.14732e+09	3.04127e+09	1.7768e+09	1.01301e+11	1.75628e+11	1.10041e+11	8.04982e+10	1.01864e+11	3.15679e+10	9.84184e+10	4.86691e+10	6.46847e+10	4.08068e+10	4.32174e+10	4.24432e+09	1.13325e+10	1.39019e+09	1.59046e+09	3.40462e+09	2.14393e+10	1.46893e+10	3.17408e+10	3.22938e+10	8.37786e+09	6.55155e+09	2.01333e+10	1.43391e+10	9.67614e+09	1.93552e+10
sp|Q08380|LG3BP_HUMAN	398	[8 2 0 0]		3.54788e+09	1.33383e+09	1.42708e+09	9.42753e+08	2.89841e+09	7.34681e+08	2.29866e+09	8.52602e+08	1.41456e+09	2.22939e+08	6.93078e+09	1.71471e+09	6.61524e+08	4.31557e+08	7.3771e+08	5.35195e+08	2.39551e+08	2.54204e+08	1.94125e+08	2.92754e+08	1.77429e+10	8.95214e+09	3.43425e+09	3.56435e+09	4.26848e+09	4.04195e+09	2.62498e+09	3.94059e+09	3.5993e+09	1.35433e+09	5.18863e+09	2.67512e+08	1.97441e+08	1.6018e+08	1.22285e+08	5.66367e+09	5.1591e+09	1.31737e+09	2.68589e+09	2.78328e+09	5.11211e+09	7.10919e+08	6.07619e+09	2.8101e+09	9.49609e+08	2.8204e+08
sp|Q96AY3|FKB10_HUMAN	70	[5 2 0 0]		7.98995e+07	6.73203e+07	4.50728e+07	2.87928e+07	7.36072e+07	1.14926e+07	9.88924e+06	8.0697e+06	9.01611e+06	3.73159e+07	3.98322e+07	1.91444e+07	2.02486e+07	1.26001e+07	2.19109e+07	3.78847e+07	3.73465e+07	1.09098e+07	2.71005e+07	2.26163e+07	1.16519e+09	1.61e+09	1.16599e+09	1.02299e+09	9.97653e+08	7.96487e+08	1.23516e+09	5.65136e+08	2.3586e+09	3.78273e+08	4.22547e+08	1.73126e+07	1.53632e+08	7.03812e+07	1.99239e+07	1.87464e+09	1.05892e+09	9.02741e+08	7.86551e+08	7.30077e+08	2.18399e+09	3.31282e+08	1.10494e+09	6.22899e+08	1.58733e+08	3.9681e+08
sp|Q9UHG3|PCYOX_HUMAN	353	[8 2 0 0]		7.42289e+09	3.34132e+09	3.06527e+09	2.3426e+09	4.96275e+09	1.69718e+09	3.81693e+09	2.09807e+09	1.65392e+09	6.67648e+08	3.14479e+09	2.16533e+09	8.20384e+08	1.18347e+09	1.35285e+09	8.8609e+08	1.39352e+09	4.66179e+08	7.5795e+08	2.06418e+08	7.06831e+09	8.123e+09	7.97491e+09	5.91288e+09	5.31421e+09	4.03158e+09	4.15673e+09	4.37499e+09	6.52334e+09	4.76636e+09	2.13919e+09	5.55404e+08	4.631e+08	1.50629e+08	1.87054e+08	2.25298e+09	5.24306e+09	2.63707e+09	4.28482e+09	2.31515e+09	3.61855e+09	9.7248e+08	3.96471e+09	2.18484e+09	7.21677e+08	1.04268e+09
sp|P01859|IGHG2_HUMAN	176	[4 4 0 1]		3.32562e+11	3.68713e+11	9.28236e+11	5.74711e+11	1.55253e+11	3.16365e+11	1.40971e+11	1.72914e+11	9.13866e+10	4.64388e+11	2.09804e+11	3.48207e+11	4.28046e+10	6.93574e+10	7.0333e+10	2.38778e+10	3.8768e+10	3.11729e+10	4.29691e+09	4.09589e+10	1.67613e+12	1.01679e+12	1.17402e+12	1.65598e+11	4.12557e+11	5.22435e+11	9.25772e+11	7.19894e+11	5.76071e+11	7.01688e+11	1.01348e+12	5.30151e+10	1.44246e+11	7.6795e+10	6.83766e+10	3.69617e+11	8.02452e+11	5.70173e+11	1.01529e+12	2.45868e+11	1.16696e+12	3.3197e+11	2.02653e+11	3.81235e+11	1.38064e+11	3.72499e+11
sp|P01591|IGJ_HUMAN	71	[8 2 0 0]		3.85997e+09	4.05501e+09	3.45667e+09	1.73377e+09	1.14598e+09	2.05413e+09	2.74518e+09	1.77222e+09	1.33014e+09	1.87602e+08	8.61596e+08	2.2765e+08	1.76476e+08	1.33857e+09	1.24213e+09	4.57958e+08	1.36478e+08	3.10918e+08	9.88667e+07	2.77914e+08	1.38455e+09	1.42976e+10	1.77174e+10	1.21561e+10	2.43142e+09	3.26139e+09	4.01726e+09	3.90704e+09	1.3712e+10	1.04941e+10	1.33103e+09	1.33295e+08	1.86825e+08	1.62862e+08	1.96006e+08	4.71516e+09	2.12625e+10	6.75164e+09	1.24236e+10	1.15473e+10	8.54361e+09	3.33715e+09	4.35563e+09	5.02221e+09	4.67405e+09	2.74759e+09
sp|P20160|CAP7_HUMAN	171	[4 3 0 1]		4.35353e+07	8.31689e+07	5.72388e+07	4.81263e+07	3.89878e+08	7.29719e+07	7.63655e+07	8.83091e+07	6.02488e+07	5.99773e+08	4.83704e+08	2.03533e+08	4.10393e+07	7.03986e+07	1.3828e+08	3.69278e+07	2.36081e+08	5.4525e+07	2.26864e+08	2.43323e+07	8.65948e+07	6.43368e+07	8.43839e+08	6.15653e+08	3.19985e+08	1.00079e+08	1.04791e+09	1.03423e+09	4.39492e+08	3.30862e+08	1.44328e+08	1.48701e+08	1.8611e+08	3.11929e+07	4.76795e+07	8.83947e+07	2.40464e+07	5.68752e+06	1.21092e+07	1.15156e+08	1.59044e+07	2.15629e+07	4.7831e+07	1.94666e+07	3.6713e+07	1.1598e+08
sp|P0DOX6|IGM_HUMAN;sp|P01871|IGHM_HUMAN	332;209	[3 5 0 1]		1.54522e+08	1.751e+08	5.45586e+09	4.52901e+08	7.43076e+08	6.49007e+08	1.97704e+09	4.74145e+08	8.01531e+08	3.90251e+08	2.6546e+08	6.28935e+08	1.5643e+08	2.61355e+09	5.36575e+08	7.86466e+08	1.0447e+09	2.83947e+08	7.90661e+08	2.82556e+08	7.96542e+08	6.01874e+08	3.46918e+09	2.01563e+09	6.51722e+08	3.62855e+08	3.35054e+08	9.83315e+08	1.86264e+09	6.1135e+08	4.40833e+08	9.81024e+07	3.59806e+08	2.19964e+08	1.62419e+08	1.78684e+08	2.39806e+08	1.07871e+08	1.45638e+08	2.26635e+08	1.273e+08	1.58105e+08	3.68708e+08	3.70633e+08	6.25931e+07	8.36601e+07
sp|P01833|PIGR_HUMAN	469	[5 5 0 2]		3.08085e+08	1.04929e+08	7.95217e+07	1.84753e+08	2.1767e+08	1.645e+08	3.60244e+08	6.65888e+07	1.88522e+08	1.3366e+08	8.02612e+08	2.16625e+09	9.47857e+07	5.55198e+08	1.4099e+08	3.86193e+08	2.48362e+08	9.67453e+08	1.18755e+08	1.71737e+08	3.61088e+08	8.1584e+07	2.58075e+08	2.6587e+08	1.05156e+09	4.29117e+08	2.81526e+08	3.00481e+08	3.78894e+08	2.17807e+08	7.6992e+08	7.19846e+07	2.71447e+08	3.19668e+08	4.06264e+08	7.00014e+07	4.65385e+07	6.1358e+07	4.32844e+07	2.54965e+08	5.10066e+07	2.73894e+07	1.31332e+08	3.57409e+07	2.95755e+07	8.47996e+07
sp|Q3MIR4|CC50B_HUMAN	145	[9 2 0 0]		3.87023e+07	5.98659e+07	8.6513e+07	1.55853e+07	1.65021e+07	1.89504e+07	5.4715e+07	1.24868e+07	6.28255e+07	15870.2	2.19537e+07	4.9114e+07	1.14963e+07	4.73865e+07	2.10264e+07	3.34231e+07	1.57251e+07	9.76715e+07	7.24721e+06	1.01729e+07	7.91218e+08	6.69342e+08	1.68298e+08	2.39083e+08	1.72913e+08	4.1538e+07	1.5646e+07	1.27235e+08	6.49694e+08	2.04659e+08	1.21077e+08	0	4.57775e+06	1.463e+07	9.9104e+07	2.13192e+08	1.92578e+09	3.92269e+07	2.3268e+08	1.64127e+08	5.74337e+08	3.03856e+07	5.31028e+08	1.43699e+08	4.64819e+07	723920
sp|Q08722|CD47_HUMAN	73	[7 2 0 0]		1.95019e+09	1.2757e+09	1.34475e+09	6.57293e+08	6.89984e+08	6.33112e+08	2.39898e+09	3.45207e+08	6.85594e+08	3.00916e+08	2.95573e+09	4.10775e+08	1.38158e+08	2.67262e+08	9.00944e+08	5.74734e+08	1.0052e+09	5.07497e+08	2.75561e+08	6.96065e+07	1.48008e+09	4.66378e+09	1.94239e+09	5.29969e+09	5.99381e+09	4.95058e+09	9.52885e+08	4.09807e+09	1.18125e+09	1.23264e+09	1.7534e+09	1.00407e+09	1.30182e+08	6.76531e+07	7.30504e+07	1.03961e+09	3.60294e+08	2.40662e+08	8.42037e+08	1.13901e+09	3.71148e+08	4.21179e+08	2.85889e+09	4.53932e+08	7.44861e+08	3.89738e+08
sp|O60568|PLOD3_HUMAN	63	[6 2 0 0]		1.98615e+09	9.25597e+08	1.24365e+09	1.03423e+09	3.55056e+09	9.72698e+08	3.34943e+09	1.00177e+09	9.06103e+08	4.68035e+08	3.33727e+09	1.20572e+09	9.65874e+08	2.49874e+08	8.93286e+08	3.78629e+08	9.61519e+08	3.33094e+08	1.18463e+09	2.25757e+08	1.72222e+10	2.98383e+09	3.91108e+09	6.19031e+09	7.18535e+09	2.71138e+09	4.79977e+09	7.26716e+09	3.30429e+09	3.11105e+08	5.3964e+09	6.49815e+08	7.69242e+08	2.58312e+08	1.21608e+08	8.71481e+08	4.48497e+08	2.33509e+08	5.11539e+08	1.52646e+09	2.67838e+09	6.53679e+08	3.55942e+09	3.4972e+08	1.10413e+09	3.97289e+08
sp|P80188|NGAL_HUMAN	85	[4 5 1 2]		9.38364e+06	1.10332e+07	4.29513e+06	5.26912e+06	8.65801e+07	6.06789e+06	1.12152e+08	4.18231e+06	2.28888e+07	1.69615e+07	5.65718e+07	1.19407e+08	4.53474e+07	2.2003e+07	1.91231e+07	1.95532e+07	3.61758e+07	6.46339e+06	2.29367e+07	1.22377e+07	7.65695e+07	1.57321e+07	1.68326e+07	5.86677e+07	5.8135e+07	1.41937e+07	5.78927e+07	2.37229e+07	4.86621e+07	1.99205e+07	2.44123e+07	5.38502e+06	1.94705e+07	2.50062e+07	2.88322e+07	1.98607e+07	5.76421e+06	1.83695e+06	2.44128e+06	5.12982e+07	6.41447e+06	9.56952e+06	3.13566e+06	2.83637e+06	2.17374e+06	2.32729e+07
sp|P01876|IGHA1_HUMAN;sp|P01877|IGHA2_HUMAN;sp|P0DOX2|IGA2_HUMAN	144;131;246	[5 4 1 0]		2.64288e+07	1.9239e+07	4.80221e+08	1.0973e+08	3.68565e+07	2.01541e+07	1.97605e+08	1.37918e+07	1.79778e+08	8.47937e+07	8.17354e+07	1.17738e+08	1.61248e+08	4.18206e+08	3.49917e+07	1.0302e+08	1.90219e+09	4.52521e+09	2.19547e+09	2.11626e+08	2.73763e+08	3.63427e+08	1.91856e+08	1.99583e+08	2.25758e+08	5.10878e+07	1.12217e+08	6.97935e+07	1.77031e+08	7.94626e+07	3.63026e+08	1.4768e+07	1.75245e+07	4.42816e+08	4.06195e+07	2.3149e+07	2.76953e+07	2.8191e+07	3.61912e+07	7.3527e+07	2.2972e+07	1.75147e+07	1.36619e+08	1.54713e+07	1.31042e+07	1.55852e+07
sp|Q12797|ASPH_HUMAN	452	[5 2 0 0]		2.43265e+09	1.06487e+09	1.01116e+09	1.75619e+09	1.79912e+09	1.97572e+09	9.2853e+08	7.91003e+08	3.87846e+09	6.23227e+08	3.4306e+09	2.31741e+09	3.07992e+09	1.81121e+09	1.37518e+09	7.66932e+08	2.60252e+09	1.3445e+08	1.55376e+09	6.24571e+08	8.04607e+09	9.18555e+08	1.55916e+09	1.40735e+09	3.55117e+09	1.9612e+09	4.86553e+09	9.59949e+08	3.58243e+09	1.94095e+09	4.69099e+09	4.67832e+08	9.54754e+08	9.66739e+08	5.15219e+08	2.32911e+08	2.12263e+08	1.34848e+08	1.11195e+08	1.76441e+08	1.29584e+08	2.50075e+08	2.5667e+08	1.37443e+08	4.04335e+08	5.15928e+08
sp|Q13510|ASAH1_HUMAN	259	[4 2 0 0]		1.22398e+09	2.07669e+09	1.50181e+09	1.22834e+09	2.48497e+09	1.40853e+09	8.82058e+08	1.73451e+09	8.01067e+08	1.17709e+09	2.05606e+09	3.53627e+08	3.1982e+08	7.05562e+08	4.91016e+08	2.70813e+08	1.80715e+08	1.70438e+08	1.81241e+08	1.88361e+08	3.43486e+09	1.06031e+10	1.42074e+10	9.12991e+09	5.34993e+09	4.78428e+09	7.75224e+09	8.55864e+09	1.2058e+10	1.74064e+10	3.37915e+09	3.15073e+08	7.53978e+08	2.00491e+08	3.10746e+08	2.76738e+09	9.91901e+09	2.85662e+09	5.99121e+09	5.06937e+09	4.57833e+09	1.80917e+09	3.63673e+09	1.4943e+09	2.56351e+09	5.51896e+09
sp|Q15165|PON2_HUMAN	254	[7 2 0 0]		2.06299e+08	2.23223e+08	5.94054e+07	6.51252e+07	2.79514e+08	1.18132e+08	2.18706e+08	1.15201e+08	1.39611e+08	8.03367e+07	1.79251e+08	1.80942e+08	5.07182e+07	3.40041e+07	9.97792e+07	3.69877e+07	1.79524e+07	4.18098e+07	2.96187e+07	2.19495e+07	2.72452e+09	1.01829e+09	8.96937e+08	1.28319e+09	1.13067e+09	4.62964e+08	7.34393e+08	8.65681e+08	1.17913e+09	3.8731e+08	7.05744e+08	3.72245e+07	1.15831e+08	8.73755e+07	7.38228e+07	1.21602e+09	1.80539e+09	8.2665e+08	1.91578e+09	1.99338e+09	2.61373e+09	4.81035e+08	1.36919e+09	7.20808e+08	5.95222e+08	4.75667e+08
sp|P06731|CEAM5_HUMAN;sp|P06731|CEAM5_HUMAN	204;560	[9 2 0 0]		1.31886e+09	3.0747e+08	1.31743e+09	4.36264e+08	2.15107e+09	1.62144e+08	8.36679e+08	4.16521e+08	8.00198e+08	1.15005e+07	1.88991e+09	1.42462e+09	2.04337e+08	6.95089e+08	5.32687e+08	1.37693e+08	8.77022e+08	3.93416e+08	9.19523e+08	2.0063e+08	1.14514e+10	3.3083e+09	3.64883e+09	3.95843e+09	1.92769e+09	3.79014e+09	1.02501e+09	2.53642e+09	4.52093e+09	3.65789e+08	1.71699e+09	4.21519e+07	8.06519e+07	1.72241e+08	1.78509e+08	7.83531e+08	2.04303e+09	9.82901e+08	7.87731e+08	4.2711e+08	2.36124e+08	4.06013e+08	1.09016e+09	7.25031e+08	6.88484e+08	9.52948e+07
sp|P69849|NOMO3_HUMAN;sp|Q15155|NOMO1_HUMAN;sp|Q5JPE7|NOMO2_HUMAN	369;369;369	[3 3 0 1]		3.35354e+08	8.19537e+08	2.05442e+08	2.71828e+08	1.49687e+08	1.62601e+08	2.50167e+08	2.52456e+08	8.07219e+07	4.74457e+07	1.83001e+08	4.93753e+07	1.94976e+07	3.45722e+07	1.96217e+08	4.75721e+07	4.24836e+07	9.36291e+06	8.88498e+06	1.31114e+07	9.35721e+08	2.56743e+08	6.78958e+08	1.17316e+09	5.93337e+08	3.32404e+08	4.49389e+08	3.03177e+08	1.03768e+09	6.52617e+08	3.17435e+08	2.67381e+08	1.39127e+08	4.77123e+07	2.99276e+08	4.67353e+08	4.24251e+08	2.63642e+08	5.85543e+08	6.19411e+08	1.23805e+09	1.95727e+08	5.05172e+08	2.04351e+08	1.48454e+08	6.26133e+08
sp|P01833|PIGR_HUMAN	499	[5 4 0 1]		6.68597e+07	1.15619e+07	4.23917e+07	2.0263e+07	5.69197e+07	2.08365e+07	5.35111e+07	4.85847e+07	1.66804e+08	1.06466e+08	1.25616e+08	9.54725e+07	7.83101e+06	2.33235e+07	2.50961e+07	2.71477e+07	3.01589e+07	1.39788e+07	7.82744e+06	1.10344e+07	8.97193e+07	4.28905e+08	2.21346e+08	3.02313e+08	8.33226e+07	3.89802e+08	8.73052e+07	1.77884e+08	1.60426e+08	2.49601e+08	1.53212e+08	1.46749e+08	7.64884e+06	1.43344e+06	4.9652e+06	3.62162e+08	1.17219e+08	3.02432e+08	2.30967e+08	6.15996e+07	1.75516e+08	6.1634e+07	5.64484e+07	1.61945e+08	9.85046e+07	3.19713e+07
sp|P26006|ITA3_HUMAN	605	[8 2 0 0]		1.29289e+08	6.84223e+07	5.457e+07	1.27988e+07	2.80522e+07	2.74852e+07	7.00953e+07	7.90528e+06	3.17146e+07	1.05655e+07	1.30262e+08	1.70569e+08	4.22729e+07	1.10048e+08	3.99367e+07	2.02204e+08	1.978e+08	2.14286e+08	4.59401e+08	2.27857e+08	9.22147e+07	7.24142e+07	4.65944e+07	9.39093e+07	7.30076e+07	3.90427e+07	1.68101e+08	3.38879e+07	2.85663e+08	1.10235e+08	1.58017e+08	1.18353e+07	9.76027e+06	7.25217e+07	7.16108e+07	1.33682e+06	1.38347e+07	2.20655e+06	2.59657e+07	1.6602e+07	4.11989e+06	1.1258e+07	2.14107e+07	8.81952e+06	9.91595e+06	2.16621e+06
sp|O14672|ADA10_HUMAN	267	[5 2 0 0]		1.25879e+09	4.73534e+08	2.59036e+08	1.18677e+08	1.85312e+09	1.003e+08	1.9388e+09	1.15206e+08	5.13712e+09	5.84031e+07	4.85476e+08	2.35911e+08	8.0683e+07	8.59713e+07	2.63945e+08	1.55298e+08	7.72723e+07	5.95497e+07	7.07078e+07	8.32978e+07	3.02911e+09	2.13426e+09	1.70485e+09	1.93409e+09	2.29983e+09	6.43042e+08	2.03541e+09	2.64649e+09	3.55106e+09	3.6359e+09	2.19118e+09	1.1846e+08	1.05272e+08	5.3621e+08	2.55952e+08	2.18213e+09	5.01726e+09	1.45705e+09	2.07101e+09	2.0577e+09	1.60773e+09	6.45029e+08	2.43449e+09	9.13088e+08	8.87994e+08	1.00581e+09
sp|P49961|ENTP1_HUMAN	371	[5 2 0 0]		9.15769e+09	1.29216e+10	8.81248e+09	1.49497e+10	1.11959e+10	1.81131e+10	4.26706e+09	1.392e+10	6.27001e+09	3.35488e+09	3.88903e+09	8.08687e+08	7.94781e+08	3.45159e+09	2.61808e+09	1.16906e+09	7.72185e+08	3.60985e+08	8.70411e+08	8.26856e+08	1.54585e+10	1.07023e+10	1.30111e+10	1.3256e+10	7.41545e+09	5.2211e+09	2.82217e+10	6.30975e+09	1.57433e+10	1.78693e+10	5.57585e+09	9.95411e+08	3.67228e+09	8.66034e+08	6.44933e+08	8.20006e+09	2.50272e+10	5.66231e+09	1.20392e+10	9.20549e+09	1.04633e+10	4.81421e+09	6.23081e+09	5.23206e+09	5.7551e+09	6.53064e+09
sp|P23229|ITA6_HUMAN	966	[5 2 0 0]		4.90888e+07	6.30393e+07	1.34975e+08	1.03608e+08	5.51987e+08	9.50013e+07	6.95957e+08	9.02564e+07	2.27133e+08	8.3898e+07	6.3201e+08	2.17697e+08	5.50365e+07	1.24996e+08	1.01088e+08	6.5824e+07	1.70577e+08	5.50685e+07	8.14088e+07	2.72158e+07	3.46041e+08	6.77089e+08	3.37906e+08	7.15741e+08	8.70925e+08	5.23558e+08	3.15071e+08	2.99259e+08	4.36656e+08	2.18606e+08	5.20495e+08	1.10831e+08	1.04475e+08	1.18217e+08	7.58586e+07	1.99456e+07	6.7677e+07	1.97525e+07	3.56515e+07	7.30785e+07	2.51128e+07	1.82067e+07	5.59421e+07	2.26984e+07	3.21501e+07	8.47956e+07
sp|P01591|IGJ_HUMAN	71	[5 3 0 1]		7.36209e+09	5.16731e+09	3.60123e+09	2.6748e+09	5.00659e+09	5.25677e+09	7.19274e+09	3.38387e+09	6.05982e+09	4.64682e+08	3.99744e+09	8.78841e+09	1.73977e+09	3.94512e+09	2.18134e+09	1.17428e+09	2.43457e+09	1.83461e+09	1.49646e+09	1.17504e+09	1.27947e+10	9.22119e+09	7.06602e+09	5.23151e+09	1.66669e+09	1.18161e+09	1.46339e+09	1.45896e+09	3.80636e+09	8.02397e+09	1.56239e+09	2.38791e+08	9.43702e+08	2.29717e+09	1.94788e+09	1.92239e+09	7.73989e+09	1.37284e+09	2.80912e+09	1.29932e+10	3.16893e+09	1.99235e+09	1.40279e+09	8.03921e+08	9.27366e+08	1.05375e+09
sp|P01591|IGJ_HUMAN	71	[3 3 0 0]		3.49771e+09	2.05994e+09	1.79266e+09	9.2578e+08	3.42326e+09	3.41064e+09	1.97817e+09	2.2558e+09	1.21223e+09	1.66672e+08	1.17113e+09	2.34402e+08	1.15455e+08	2.09144e+09	1.32769e+09	6.48799e+08	5.16765e+07	4.41667e+07	2.50248e+07	7.13733e+07	4.3133e+09	3.16687e+09	7.76111e+09	2.45581e+09	1.94626e+09	7.72845e+08	1.22633e+09	8.47599e+08	9.76386e+09	7.13241e+09	2.24475e+09	3.47524e+08	6.61505e+07	2.36538e+08	1.04011e+08	8.49193e+09	5.25892e+09	7.55082e+09	7.36632e+09	1.76834e+10	2.74459e+09	1.28139e+09	1.57385e+09	7.1205e+08	7.88973e+08	1.2865e+09
sp|P07602|SAP_HUMAN	426	[3 2 0 0]		3.25707e+09	1.04153e+10	8.65697e+09	5.70987e+09	6.45434e+09	3.36143e+09	2.54067e+09	9.94975e+09	3.12415e+09	4.81435e+09	1.36562e+10	7.30248e+09	2.31577e+09	8.13448e+09	2.86127e+09	5.43463e+09	2.26142e+09	1.2589e+09	1.98376e+09	1.94311e+09	6.6832e+10	1.2099e+11	8.65427e+10	5.78447e+10	7.85609e+10	1.71858e+10	6.08771e+10	3.33442e+10	5.05277e+10	2.73446e+10	3.4182e+10	2.06984e+10	5.92434e+09	1.73708e+09	2.06241e+09	3.11139e+09	4.17005e+10	8.13255e+09	2.20979e+10	1.48893e+10	1.42109e+10	4.12962e+09	2.08683e+10	1.00384e+10	8.755e+09	1.53874e+10
sp|Q9Y6C2|EMIL1_HUMAN	794	[5 4 0 1]		4.19641e+07	2.96609e+07	2.619e+07	3.34862e+07	4.90786e+07	4.15468e+07	9.88217e+07	4.90916e+06	4.67297e+07	1.36574e+07	5.86271e+07	1.32817e+08	8.47576e+07	3.42971e+07	4.53423e+07	1.30578e+08	7.11572e+07	3.67532e+07	2.03613e+08	7.61732e+07	1.60361e+08	5.31333e+07	7.19015e+07	7.99057e+07	1.33491e+08	5.89145e+07	8.37764e+07	6.48719e+07	1.18711e+08	1.58722e+08	2.36556e+08	4.0728e+06	1.88724e+07	4.18464e+07	3.57847e+07	1.13322e+07	1.25951e+07	1.21419e+07	1.08214e+07	2.15867e+07	6.52272e+06	7.71031e+06	1.96623e+07	1.55206e+07	9.21846e+06	1.14335e+07
sp|P02790|HEMO_HUMAN	453	[5 4 0 0]		4.01342e+07	2.00614e+07	6.87266e+07	2.96666e+07	3.02587e+08	6.93094e+07	1.02576e+08	1.67423e+07	1.43189e+08	4.28898e+07	2.45657e+08	3.07315e+08	4.45407e+07	5.03377e+08	4.7608e+08	2.01957e+08	1.52862e+08	2.77269e+08	9.2898e+07	6.2528e+07	4.17257e+07	1.28596e+08	3.36229e+08	2.89232e+08	2.5231e+08	1.14806e+08	4.49793e+08	3.40302e+08	3.36437e+08	9.98429e+08	5.07024e+08	3.79031e+06	1.3186e+07	6.01822e+07	5.88044e+07	2.99091e+07	3.37815e+07	9.70865e+06	5.28973e+06	2.11393e+07	3.93899e+06	7.73067e+06	6.3291e+07	5.84144e+06	4.03838e+06	1.66051e+07
sp|Q14108|SCRB2_HUMAN	412	[9 2 0 0]		1.19319e+09	3.12987e+08	2.54438e+08	3.24346e+08	1.27251e+09	3.09956e+08	7.59266e+08	1.20936e+08	4.29493e+08	1.63499e+08	2.01658e+09	1.08777e+09	5.06145e+08	9.95235e+08	5.92909e+08	1.30166e+09	2.40472e+09	9.77231e+08	5.3499e+09	2.09998e+09	1.0282e+09	5.69386e+08	6.05739e+08	1.42807e+09	1.17217e+09	7.4344e+08	1.00146e+09	8.69111e+08	2.00723e+09	9.64776e+08	6.18521e+08	1.57832e+08	2.49714e+08	6.54633e+08	2.59955e+08	7.79186e+07	1.2294e+08	6.74185e+07	2.30889e+08	1.99286e+08	9.25585e+07	1.52617e+08	3.44554e+08	1.36682e+08	1.00486e+08	1.89524e+08
sp|P08603|CFAH_HUMAN	1029	[5 4 2 0]		7.46273e+07	1.3949e+08	6.888e+08	7.23301e+07	9.05407e+08	1.77562e+08	2.91913e+08	1.79438e+08	2.45524e+08	4.77968e+08	9.6889e+08	3.79996e+08	1.65975e+08	1.99482e+08	3.42447e+08	2.15361e+08	1.76971e+08	2.67876e+08	1.81251e+08	1.499e+08	1.88435e+09	8.6492e+08	1.13422e+09	9.55627e+08	2.37527e+08	2.26291e+08	1.59223e+09	7.38181e+08	1.60248e+09	1.11769e+09	7.30935e+08	2.29116e+07	1.15289e+08	2.96234e+07	2.12634e+07	2.82516e+09	3.09602e+09	4.00496e+08	1.04735e+09	1.43272e+09	2.2358e+09	1.4843e+08	2.14633e+09	1.06802e+09	3.69237e+08	5.07113e+08
sp|P05090|APOD_HUMAN	98	[3 2 0 1]		1.5859e+09	4.32362e+08	2.08221e+09	1.04058e+09	4.59611e+08	1.1554e+09	1.80998e+09	5.81819e+08	4.47578e+09	8.2552e+08	4.77272e+08	2.03028e+09	3.02598e+08	1.28109e+09	1.13343e+09	1.17235e+09	2.0973e+08	2.48071e+09	2.78344e+08	5.01489e+08	1.17661e+09	5.2317e+08	8.49236e+08	1.21162e+09	1.0594e+09	5.00823e+08	8.0343e+08	1.26897e+09	1.05363e+09	1.19449e+09	8.31494e+08	1.90254e+08	1.90431e+08	1.39802e+08	1.23855e+09	7.98405e+08	1.41294e+09	7.40115e+07	1.23624e+08	6.27411e+08	2.231e+08	9.59202e+07	8.88639e+08	9.77636e+07	2.19577e+08	3.43505e+08
sp|Q13797|ITA9_HUMAN	225	[5 2 0 0]		1.4796e+08	2.56221e+08	2.84236e+08	1.37146e+08	1.53204e+08	1.31852e+08	3.85972e+08	1.39302e+08	2.08807e+08	1.48245e+08	9.03143e+07	8.89603e+07	3.91311e+07	7.59683e+07	9.56611e+07	8.80047e+07	4.91321e+07	1.22795e+07	2.7916e+07	7.25393e+06	1.06886e+09	5.07165e+08	1.02394e+09	4.96738e+08	6.33149e+08	2.61891e+08	5.93935e+08	3.12558e+08	1.64189e+09	1.59917e+09	9.79748e+08	3.20588e+08	1.75916e+07	1.54018e+07	1.36663e+07	4.31892e+09	8.18758e+07	4.39886e+08	9.85605e+08	2.00307e+08	7.29375e+07	8.49554e+07	8.63786e+08	2.04769e+09	3.11349e+08	8.96397e+08
sp|P0DOX6|IGM_HUMAN;sp|P01871|IGHM_HUMAN	332;209	[5 4 1 1]		3.603e+07	2.19148e+07	2.33509e+08	5.72081e+07	1.52828e+08	6.85631e+07	4.59872e+07	7.79212e+06	2.33976e+08	2.462e+08	5.19865e+07	3.43851e+08	9.96099e+07	9.53878e+07	1.01229e+08	9.50394e+07	1.63224e+08	6.28776e+08	1.74528e+08	1.19854e+08	3.11847e+08	2.00493e+08	4.1965e+08	2.79163e+08	3.13125e+08	3.53874e+08	1.75503e+08	1.04405e+08	1.70569e+08	4.44748e+08	3.70035e+08	3.55908e+06	8.73937e+06	2.38684e+07	4.16776e+07	6.56672e+07	1.2155e+08	2.29237e+07	3.05422e+07	2.76439e+07	9.26093e+07	6.44468e+07	7.12704e+07	3.0421e+07	3.85501e+07	7.26032e+07
sp|O75882|ATRN_HUMAN	416	[5 2 0 0]		3.39387e+08	3.00563e+08	3.86728e+08	2.86206e+08	2.82885e+08	2.87584e+08	1.10073e+08	2.56504e+08	1.12433e+08	1.20532e+08	1.63358e+08	8.74138e+07	3.75381e+07	7.05532e+07	5.08875e+07	3.36907e+07	8.42139e+07	4.57927e+07	2.50191e+07	3.26283e+07	1.33392e+09	1.32774e+09	9.99751e+08	2.04792e+09	1.44219e+09	6.821e+08	1.06813e+09	8.13909e+08	6.4291e+08	5.06252e+08	5.92611e+08	7.76155e+07	2.53167e+07	2.16619e+07	1.22732e+07	6.14094e+08	1.13261e+09	4.10183e+08	5.19536e+08	7.72085e+08	1.10925e+09	1.80635e+08	1.22329e+09	5.9914e+08	1.78591e+08	1.87718e+08
sp|P19075|TSN8_HUMAN	118	[5 4 1 1]		2.57089e+08	2.86247e+09	5.31553e+08	2.9148e+08	4.72501e+08	2.14483e+08	1.49675e+09	5.42312e+08	1.40043e+09	1.25939e+08	2.10826e+09	9.7012e+07	9.05185e+07	1.41625e+08	1.8845e+08	1.92802e+08	6.86403e+07	8.22711e+07	1.06137e+08	5.41524e+07	2.77695e+09	1.46027e+10	6.04027e+09	6.34918e+09	1.50382e+09	3.0034e+09	7.60743e+08	9.65428e+08	1.98827e+09	1.95727e+09	7.37603e+08	3.34906e+08	6.17252e+07	7.8735e+07	5.16977e+07	1.00854e+09	1.69305e+09	5.97158e+09	4.16087e+09	1.28262e+09	2.40282e+09	3.32688e+09	9.30277e+08	6.06728e+09	1.65544e+09	9.92607e+08
sp|P01877|IGHA2_HUMAN;sp|P0DOX2|IGA2_HUMAN	205;320	[8 2 0 0]		5.53481e+10	5.07667e+10	1.76376e+10	1.18218e+10	1.17079e+10	3.47942e+10	4.9443e+10	1.66964e+10	1.68475e+10	4.32735e+09	5.16764e+09	2.70451e+09	3.69227e+09	1.78147e+10	1.93291e+10	8.07862e+09	6.81027e+08	7.62293e+09	8.6761e+08	2.66816e+09	5.94879e+09	3.79747e+11	2.08343e+11	1.97192e+11	7.58901e+10	1.64308e+10	4.34305e+10	8.87636e+10	1.83937e+11	5.26575e+10	8.91072e+09	3.22403e+08	2.8768e+09	8.93659e+09	5.46612e+09	1.38131e+11	4.3866e+11	5.05435e+09	3.67398e+11	3.81301e+11	9.52254e+10	1.34679e+11	8.38631e+10	1.31212e+11	8.91335e+10	2.79483e+10
sp|O94923|GLCE_HUMAN	225	[4 4 0 1]		2.17894e+08	9.0413e+07	6.62349e+07	7.23685e+07	3.23483e+08	4.3534e+07	2.19306e+08	3.07291e+07	5.65516e+07	1.19204e+07	3.05025e+08	1.00275e+08	3.56973e+07	3.00085e+07	6.30635e+07	6.29895e+07	6.98637e+07	2.05761e+07	1.97199e+07	2.5291e+07	6.61001e+08	9.04603e+08	5.48375e+08	6.1444e+08	2.94914e+08	6.22342e+08	7.75589e+08	5.72868e+08	3.45143e+08	2.60354e+08	1.73069e+08	2.94004e+07	2.67896e+07	1.41537e+07	2.09159e+07	4.23747e+07	1.30453e+08	9.81185e+07	1.39694e+08	9.7526e+07	1.16428e+08	1.08547e+08	1.5049e+08	1.4436e+08	6.31835e+07	6.81696e+07
sp|Q12797|ASPH_HUMAN	452	[6 2 0 0]		5.52956e+09	1.90258e+09	1.79081e+09	1.41295e+09	1.78373e+09	8.49584e+08	3.83045e+09	1.19014e+09	2.04953e+09	7.31291e+08	5.28403e+09	2.27516e+09	2.85771e+09	8.03801e+08	1.68898e+09	7.36108e+08	3.29656e+09	7.0662e+08	1.01963e+09	2.82523e+08	8.26071e+09	2.61163e+09	1.90351e+09	1.33437e+09	2.94894e+09	2.14473e+09	4.21297e+09	1.83679e+09	2.23371e+09	8.3353e+08	2.37528e+09	7.43005e+08	4.72351e+08	4.08256e+08	2.86768e+08	7.27085e+08	3.15098e+08	2.57722e+08	3.89806e+08	1.02887e+09	4.5846e+08	2.74802e+08	1.05046e+09	4.49665e+08	5.15144e+08	6.87562e+08
sp|O14672|ADA10_HUMAN	439	[5 2 0 0]		4.46703e+09	4.39465e+09	3.81624e+09	1.90174e+09	1.54957e+09	4.03411e+09	1.69653e+09	2.43963e+09	2.3575e+09	4.35466e+08	1.11473e+09	8.32763e+08	6.46154e+08	1.67522e+09	1.09591e+09	5.72379e+08	8.11928e+07	4.93694e+08	3.53717e+08	2.17156e+08	2.00899e+10	5.89848e+09	5.07599e+09	3.56291e+09	6.04256e+09	1.80549e+09	4.04208e+09	2.52601e+09	5.70739e+09	1.91985e+09	4.25819e+09	4.21521e+08	4.50561e+08	5.31324e+08	8.66486e+08	1.18138e+09	1.02756e+10	2.56186e+09	2.05066e+09	7.06512e+09	2.41242e+09	2.41793e+09	1.34766e+09	9.21657e+08	8.99526e+08	1.30461e+09
sp|P07339|CATD_HUMAN	263	[5 2 0 0]		1.88866e+11	1.5263e+11	2.26413e+11	1.79658e+11	2.75699e+11	1.05233e+11	1.43801e+11	1.67369e+11	1.08929e+11	4.65479e+10	9.08811e+10	6.29061e+10	4.26539e+10	1.29167e+11	5.38632e+10	5.67522e+10	5.30294e+10	1.42931e+10	3.20604e+10	1.51926e+10	7.87347e+11	6.83214e+11	4.87525e+11	2.84265e+11	2.10539e+11	1.45494e+11	4.69259e+11	3.14771e+11	3.85359e+11	2.47849e+11	3.03279e+11	3.20226e+10	7.66437e+10	1.0842e+10	6.45782e+09	1.57606e+11	3.27437e+11	1.98519e+11	2.67225e+11	2.24367e+11	1.08933e+11	8.02508e+10	2.1611e+11	9.41611e+10	1.12177e+11	1.90853e+11
sp|Q92626|PXDN_HUMAN	1280	[6 3 0 0]		1.02314e+07	7.08014e+06	9.64375e+06	7.79714e+06	1.52652e+07	5.5385e+06	6.18414e+06	7.8102e+06	3.18029e+06	8.82691e+06	3.52496e+06	5.72936e+06	816989	2.02488e+06	1.64212e+06	693067	2.30576e+06	984451	1.03609e+06	1.72316e+06	3.5282e+07	2.09055e+07	2.72019e+07	9.94991e+07	3.28419e+07	6.83586e+07	2.34787e+07	5.02167e+07	3.95766e+07	3.40944e+07	1.36993e+07	1.37887e+06	363689	3.41631e+06	1.2082e+06	8.77537e+06	1.98177e+07	6.44341e+06	1.02453e+07	1.15778e+07	3.29419e+07	4.49669e+06	2.43549e+07	9.71641e+06	9.85152e+06	3.91335e+06
sp|P01861|IGHG4_HUMAN	177	[3 5 0 1]		7.95424e+09	1.74032e+09	4.81641e+07	4.00452e+07	6.72645e+07	7.08209e+07	1.92195e+08	1.35581e+08	2.93193e+07	3.31027e+08	3.42512e+08	1.00692e+08	1.021e+08	1.78914e+08	4.94169e+07	4.29367e+07	4.31495e+07	4.62187e+08	6.95331e+07	3.53741e+07	4.2829e+09	1.01646e+10	1.41796e+09	2.16017e+09	3.8423e+08	7.84774e+08	4.9496e+08	3.57017e+08	3.21123e+09	5.78105e+09	1.09445e+09	7.0325e+06	1.15077e+08	4.67225e+07	5.76709e+07	1.01791e+09	8.67719e+09	1.03973e+09	2.07191e+09	4.29107e+08	3.06247e+09	7.60889e+08	7.71447e+08	9.45691e+08	4.77819e+08	5.45998e+08
sp|P12110|CO6A2_HUMAN	785	[5 4 0 1]		3.88206e+09	9.23164e+09	6.75213e+09	1.13215e+10	5.58974e+09	1.52216e+10	3.20113e+09	1.13655e+10	2.798e+09	5.22908e+09	5.20729e+09	2.53666e+09	1.60374e+09	4.46091e+09	4.1239e+09	4.09078e+09	1.12195e+09	1.98752e+09	2.59586e+09	1.04414e+09	1.04247e+09	5.48021e+09	1.00847e+10	5.95241e+09	7.05912e+09	7.97127e+09	4.8743e+09	7.27727e+09	7.68476e+09	2.15046e+10	4.69186e+09	8.24676e+08	1.0776e+09	9.35363e+08	5.82369e+08	8.48653e+08	8.47349e+08	1.80806e+08	9.08751e+08	1.95953e+09	7.536e+08	4.32532e+08	8.36739e+08	6.59759e+08	1.06951e+09	3.02879e+09
sp|Q96AY3|FKB10_HUMAN	294	[6 2 0 0]		6.69093e+06	4.79282e+06	2.78523e+06	3.15187e+06	1.54863e+07	2.66072e+07	1.17531e+07	3.03617e+06	8.96516e+06	5.23538e+06	3.80854e+07	1.791e+07	9.5229e+06	9.94185e+06	1.69607e+07	1.41212e+07	1.21884e+07	9.67393e+06	1.91859e+07	8.02519e+06	3.94061e+06	3.59231e+06	6.76119e+06	5.27812e+07	1.5832e+07	5.86482e+06	9.71027e+06	6.46745e+07	4.27031e+07	7.76533e+07	1.25927e+08	280239	1.12424e+07	1.50695e+07	3.02692e+07	3.11064e+06	4.53645e+06	1.95822e+06	3.53269e+06	6.07147e+06	1.26496e+07	834673	1.4668e+07	8.36972e+06	5.33982e+06	2.82029e+07
sp|Q9Y4L1|HYOU1_HUMAN	931	[5 2 0 0]		5.7221e+09	6.18586e+09	2.86257e+09	1.74475e+09	2.03858e+09	1.51516e+09	2.06735e+09	8.9917e+08	1.4068e+09	8.14557e+08	1.29901e+09	1.56196e+09	1.20143e+09	1.86233e+09	6.86662e+08	1.24931e+09	1.07865e+09	9.93668e+08	7.99922e+08	6.69467e+08	3.42503e+10	3.41519e+10	2.82961e+10	2.3498e+10	2.12362e+10	9.1776e+09	8.52994e+09	1.23735e+10	5.00305e+10	1.32343e+10	1.07413e+10	3.62106e+08	1.09923e+09	1.30827e+09	8.50763e+08	1.21636e+10	3.5168e+10	1.57342e+10	2.26249e+10	2.7887e+10	1.47407e+10	7.62865e+09	1.28604e+10	6.73893e+09	6.8358e+09	4.14179e+09
sp|P07602|SAP_HUMAN	426	[4 2 0 1]		7.82847e+09	6.08462e+09	1.00224e+10	8.89294e+09	2.32498e+09	7.20628e+09	1.59912e+09	1.01607e+10	9.19457e+08	1.31117e+09	2.92624e+09	1.53e+09	1.7618e+09	1.66421e+09	2.24773e+09	1.28804e+09	2.52558e+09	4.44968e+08	1.00806e+09	5.51001e+08	1.35233e+10	2.74197e+10	1.47407e+10	1.80981e+10	1.36074e+10	7.30657e+09	1.44071e+10	7.5369e+09	1.09298e+10	9.71619e+09	5.14341e+09	1.19092e+09	4.1138e+09	7.51553e+08	2.81712e+08	2.27124e+09	3.07111e+09	8.06198e+09	9.23439e+09	3.60185e+09	4.04128e+09	3.03986e+09	3.25951e+09	5.77796e+09	3.52616e+09	3.82474e+09
sp|P06731|CEAM5_HUMAN;sp|P06731|CEAM5_HUMAN	152;508	[8 2 0 0]		7.46911e+07	1.23391e+07	9.5958e+06	3.3098e+06	1.10371e+07	7.31033e+07	6.9557e+06	4.59129e+06	1.04434e+07	5.64344e+06	1.20911e+07	8.85601e+06	2.6706e+06	3.02087e+06	2.73962e+07	4.95326e+07	3.52272e+07	9.66573e+06	9.98121e+06	4.38521e+06	8.63467e+08	2.00367e+08	4.50777e+07	1.61064e+08	5.93804e+07	9.38123e+07	1.53653e+07	2.44451e+08	3.01576e+08	3.19063e+07	2.14839e+08	2.55861e+06	4.20761e+06	5.13671e+07	4.77175e+07	2.7756e+08	9.18561e+07	7.19299e+07	4.0236e+08	4.54151e+07	4.85738e+08	1.16857e+07	8.12677e+08	2.44717e+08	3.30042e+07	2.93573e+06
sp|Q6P4A8|PLBL1_HUMAN	71	[3 2 0 0]		8.44186e+06	1.25923e+07	1.59661e+07	1.11659e+07	1.34288e+07	4.30192e+06	2.12093e+06	4.37506e+06	4.54868e+06	2.46285e+06	1.19473e+07	1.18344e+07	2.35059e+06	917907	8.44295e+06	2.23729e+06	3.55339e+06	921789	2.96901e+06	5.93801e+06	1.47443e+08	2.4706e+07	1.09177e+08	1.69182e+08	4.67511e+07	3.48429e+07	6.45293e+07	6.17544e+07	5.18777e+07	2.53784e+07	2.99744e+07	8.48309e+06	1.45096e+07	2.74086e+06	4.0074e+06	2.43193e+07	4.68261e+07	1.00831e+08	5.50607e+07	1.81387e+08	4.09323e+07	1.99622e+07	1.65964e+07	2.13887e+07	1.92199e+07	4.16923e+07
sp|Q96S52|PIGS_HUMAN	370	[3 2 0 1]		8.09302e+08	2.14813e+08	2.6885e+08	1.35339e+08	3.08552e+08	1.34778e+08	2.20632e+08	2.16247e+08	1.06496e+08	7.03121e+07	2.83301e+08	1.24802e+08	6.45782e+07	6.07024e+07	8.41254e+07	1.09361e+08	8.13231e+07	1.59745e+07	2.73282e+07	3.72346e+07	2.32294e+09	8.42123e+08	1.13192e+09	1.0943e+09	1.76647e+09	4.41268e+08	5.88706e+08	5.19103e+08	5.77779e+08	8.03047e+08	7.53531e+08	6.9719e+08	2.17185e+08	6.97567e+07	3.21672e+07	1.49745e+09	1.31104e+09	8.49296e+08	1.03686e+09	1.22726e+09	5.55636e+08	4.80843e+08	9.01228e+08	5.75691e+08	1.13694e+09	5.40971e+08
sp|P23229|ITA6_HUMAN	323	[7 2 0 0]		1.91509e+09	1.10804e+09	3.04934e+08	3.71068e+08	3.62498e+09	4.27777e+08	1.36376e+09	2.77533e+08	9.60001e+08	1.02335e+08	1.26178e+09	3.92472e+08	1.05456e+08	9.65475e+07	2.01752e+08	2.25684e+08	7.73718e+07	3.36775e+08	7.42159e+07	1.11379e+08	9.51718e+09	1.02383e+10	1.31161e+09	3.59161e+09	5.14117e+09	1.17431e+09	2.1667e+09	2.1591e+09	3.13557e+09	2.93376e+09	1.78705e+09	8.15436e+07	8.55548e+07	8.25864e+07	2.83768e+08	4.93372e+09	6.7196e+09	4.17188e+09	5.12083e+09	2.02971e+09	1.23955e+10	1.26878e+09	7.79863e+09	2.65705e+09	1.56821e+09	4.89926e+08
sp|P06731|CEAM5_HUMAN	508	[9 2 0 0]		1.17901e+10	2.2773e+09	6.64504e+09	1.37166e+09	1.47471e+11	1.14814e+09	1.20008e+10	1.13937e+09	8.8269e+09	3.22135e+09	6.81934e+10	2.34251e+10	1.39809e+09	1.62215e+09	2.5895e+10	1.79483e+10	7.88249e+09	1.58544e+09	7.44977e+09	2.98796e+09	7.65421e+10	3.74001e+10	4.32488e+10	6.44871e+10	3.7579e+10	6.97907e+10	4.27234e+10	1.21566e+11	5.51391e+10	8.13199e+09	1.66287e+10	2.35519e+10	5.7383e+08	1.37474e+09	8.87496e+08	1.0871e+10	7.28134e+09	1.07082e+10	4.10443e+09	1.19644e+10	8.63674e+09	8.30197e+09	3.82535e+10	1.83338e+10	4.79366e+09	3.46331e+09
sp|Q02817|MUC2_HUMAN	423	[3 4 0 1]		1.75646e+08	1.81512e+08	1.84469e+08	1.23633e+08	2.06674e+08	6.74078e+07	1.74691e+08	2.20754e+07	2.23623e+08	2.32689e+08	6.65473e+08	5.01885e+09	9.86702e+07	2.62635e+08	2.54259e+08	1.19874e+09	7.67286e+07	5.61513e+07	9.99301e+07	1.16446e+08	3.58286e+08	1.20542e+09	8.67521e+08	2.71639e+08	1.64006e+09	3.65238e+08	1.69704e+08	2.61439e+08	3.40002e+09	1.64036e+08	3.39827e+09	2.49884e+07	3.15942e+07	2.29665e+07	2.02155e+07	6.41085e+07	1.42877e+07	7.57213e+06	1.76257e+07	2.07841e+07	1.37073e+07	1.00351e+07	7.40847e+06	3.86049e+07	1.5925e+07	7.1692e+07
sp|P08236|BGLR_HUMAN	272	[4 2 0 1]		1.83159e+07	2.66455e+07	1.75367e+07	1.10202e+07	5.3486e+06	7.89922e+06	1.2378e+07	5.51307e+06	9.10389e+06	2.08744e+07	2.57087e+06	7.15181e+06	6.58663e+06	4.44069e+06	5.26891e+06	5.78364e+06	6.25669e+06	8.27356e+06	2.06118e+06	2.62031e+06	1.66647e+08	2.794e+08	7.81287e+07	1.68668e+08	5.88875e+07	6.03977e+07	6.78194e+07	5.79797e+07	1.02785e+08	3.86114e+07	1.14731e+08	3.44601e+06	5.15044e+06	2.54413e+06	1.171e+07	4.75478e+07	1.84498e+08	3.11178e+07	1.51063e+08	1.63401e+08	1.50748e+08	4.40697e+07	6.05595e+07	9.0242e+07	4.92372e+07	3.63704e+07
sp|Q9HDC9|APMAP_HUMAN	160	[3 3 0 1]		2.3773e+09	1.87531e+09	2.23548e+09	1.02079e+09	3.52709e+09	1.30821e+09	3.03782e+09	1.1778e+09	2.0756e+09	5.01183e+09	5.66301e+09	1.53876e+09	5.80494e+08	5.20713e+08	1.33484e+09	1.24733e+09	1.70695e+09	3.24471e+08	2.34025e+09	5.52481e+08	1.61511e+09	3.63293e+09	7.50639e+09	1.68284e+10	8.18301e+09	3.99737e+09	4.58179e+09	6.1239e+09	4.64436e+09	6.42777e+09	1.96581e+09	3.55446e+09	9.47638e+08	6.44411e+08	3.08046e+08	1.44708e+09	4.80541e+08	5.4366e+08	8.35009e+08	1.4039e+09	1.78229e+08	5.54796e+08	8.10079e+08	9.03597e+08	1.50361e+09	5.11478e+09
sp|Q8N766|EMC1_HUMAN	913	[9 2 0 0]		9.45679e+08	5.85901e+08	7.93725e+08	3.22349e+08	1.59827e+09	2.62561e+08	6.30584e+08	2.25906e+08	4.51151e+08	1.11248e+08	1.12355e+09	3.93835e+08	2.11587e+08	1.98468e+08	3.09954e+08	1.66528e+08	1.86771e+08	1.90755e+08	1.17056e+08	1.0644e+08	5.98492e+09	5.40161e+09	4.11462e+09	3.69534e+09	3.54966e+09	2.15907e+09	3.8328e+09	2.32864e+09	3.10222e+09	1.38081e+09	1.24977e+09	5.41979e+08	2.07092e+08	1.28575e+08	1.55183e+08	2.50798e+09	3.12781e+09	1.97757e+09	2.09624e+09	2.00444e+09	2.92116e+09	9.51233e+08	2.71866e+09	2.2632e+09	7.89266e+08	3.06711e+08
sp|P55083|MFAP4_HUMAN	87	[6 2 0 0]		6.70607e+09	7.02372e+10	6.35997e+10	4.19876e+10	1.28337e+11	4.68199e+10	3.41254e+10	3.24877e+10	3.09433e+10	1.28428e+10	1.24756e+10	2.50986e+09	5.37114e+09	1.27976e+10	1.85161e+10	1.15167e+10	2.05234e+09	1.47188e+09	2.47697e+10	1.73919e+09	1.03657e+09	1.20112e+10	1.3175e+11	1.21085e+11	7.29755e+10	1.86815e+10	2.15924e+11	3.05215e+10	9.58741e+10	1.2512e+10	7.94141e+09	2.66779e+09	1.66387e+10	2.95358e+09	7.02358e+08	1.04475e+09	6.23667e+09	3.7014e+08	4.3022e+09	4.60299e+10	5.84718e+10	1.93684e+10	8.40758e+09	2.44448e+09	1.30663e+10	3.32758e+10
sp|P11717|MPRI_HUMAN	112	[3 2 0 1]		3.38288e+07	3.81551e+07	2.63672e+08	3.36814e+07	1.78684e+09	3.8623e+07	2.8911e+08	6.19021e+07	1.7028e+08	1.91908e+07	6.29175e+08	7.4651e+07	3.36985e+07	7.43489e+07	3.98314e+08	2.15597e+08	1.06758e+08	2.01932e+07	1.99734e+08	3.4341e+07	2.50527e+08	2.15527e+08	5.24986e+08	7.41483e+08	4.28469e+08	8.69054e+07	1.32474e+09	4.25375e+08	5.49779e+08	3.91064e+09	1.52737e+08	3.22981e+07	1.46605e+08	1.03123e+08	3.05227e+07	2.52601e+08	1.2633e+09	5.09193e+07	6.2958e+07	5.93969e+08	7.54958e+08	2.0818e+07	9.76321e+08	9.3902e+07	3.32271e+07	4.96606e+07
sp|P01591|IGJ_HUMAN	71	[5 4 1 1]		1.25542e+10	7.10547e+09	5.73128e+09	3.33741e+09	4.07846e+09	1.13062e+10	1.85669e+10	7.00222e+09	9.09828e+09	1.53188e+09	4.14161e+09	5.41974e+09	8.28346e+08	1.57774e+10	3.66595e+09	3.45367e+09	6.60684e+08	9.63356e+08	3.45856e+08	8.96654e+08	6.68281e+09	2.52939e+10	2.93662e+10	3.34169e+10	1.18679e+10	7.52754e+09	7.97373e+09	9.10202e+09	1.79742e+10	3.38362e+10	7.09241e+09	4.23557e+08	4.96166e+08	4.91607e+09	8.47192e+08	9.69794e+09	2.33199e+10	4.54022e+09	1.53397e+10	6.26534e+10	1.61114e+10	1.31231e+10	9.74795e+09	6.46529e+09	4.27404e+09	3.18965e+09
sp|P24821|TENA_HUMAN	1119	[5 4 0 1]		6.96636e+08	3.91192e+08	8.35759e+08	4.4889e+08	2.90686e+09	2.70213e+08	9.07081e+08	4.49042e+08	4.99831e+08	1.75718e+09	1.96055e+09	1.81509e+08	2.66627e+08	1.13033e+08	3.35958e+08	8.84361e+07	1.49457e+08	1.0515e+08	1.27329e+08	2.48567e+08	9.62122e+09	7.25416e+09	9.99485e+09	6.46808e+09	6.3365e+09	3.81708e+09	2.10859e+10	8.32555e+09	4.6695e+09	2.53949e+09	2.27781e+09	8.64657e+08	1.64616e+09	6.93659e+07	1.11214e+08	1.23478e+10	9.48291e+09	4.40244e+09	9.50835e+09	9.13777e+09	1.13966e+10	2.02989e+09	1.52888e+10	6.80757e+09	4.0393e+09	4.99377e+09
sp|Q14112|NID2_HUMAN	703	[5 4 1 1]		1.02037e+08	3.3871e+07	1.64658e+08	4.79316e+07	8.3581e+08	1.26804e+08	9.57518e+07	1.01435e+08	1.03014e+08	8.83216e+07	3.91238e+08	6.50179e+07	2.3702e+07	1.38693e+07	5.9771e+07	6.34955e+07	6.27793e+07	3.44415e+07	1.27356e+08	4.20223e+07	5.65242e+08	5.1694e+08	1.12129e+09	1.11469e+09	3.17625e+08	1.99706e+08	1.0756e+09	1.09248e+09	8.69627e+08	1.19254e+09	2.62427e+08	1.79217e+07	6.86678e+07	1.26043e+08	3.3269e+07	9.97458e+08	9.19306e+08	2.57689e+08	2.42509e+08	1.53803e+09	7.63377e+08	1.17273e+08	1.36723e+09	3.03687e+08	1.66112e+08	5.00981e+07
sp|P01591|IGJ_HUMAN	71	[3 5 0 1]		4.35959e+09	3.32315e+09	4.99854e+09	2.47026e+09	2.00083e+09	6.10081e+09	7.17302e+09	5.84302e+09	1.58352e+09	3.01323e+08	9.3988e+08	9.67689e+08	2.88107e+08	3.77724e+09	3.88342e+08	1.29667e+09	1.09202e+08	1.9401e+08	1.18085e+08	3.31631e+08	1.55602e+09	6.50242e+09	9.64366e+09	7.98998e+09	2.69012e+09	7.70287e+09	4.16049e+09	2.81157e+09	4.8393e+09	1.91242e+10	9.91993e+08	1.28453e+09	1.13388e+08	1.69169e+08	8.00176e+07	1.97333e+09	1.31891e+10	3.37175e+09	9.54637e+09	1.36053e+10	5.75003e+09	4.6111e+09	1.37967e+09	3.21447e+09	2.08907e+09	1.41836e+09
sp|Q14314|FGL2_HUMAN	336	[4 4 0 1]		9.95695e+07	4.42046e+07	2.82099e+07	3.69606e+07	6.86021e+07	3.10177e+07	4.28507e+07	4.62696e+07	6.67165e+07	1.86463e+07	3.75553e+07	2.03515e+07	7.28284e+06	4.38488e+07	3.59712e+07	2.91213e+07	1.06018e+07	4.71792e+06	6.17577e+06	4.13872e+06	3.85373e+08	2.46202e+08	4.86477e+08	8.77614e+08	1.93422e+08	1.44584e+08	5.63699e+08	1.74695e+08	1.74629e+09	3.22521e+08	1.98253e+08	5.23621e+07	1.65154e+07	5.21276e+07	1.2774e+07	4.26372e+08	1.42405e+08	2.52797e+08	1.37547e+08	1.4189e+08	1.41982e+08	7.73638e+07	1.44384e+08	9.37547e+07	1.07364e+08	2.1169e+08
sp|P14625|ENPL_HUMAN	62	[5 2 0 0]		2.61935e+10	1.13756e+10	1.13794e+10	1.34083e+10	9.57457e+09	1.94586e+10	3.83078e+10	1.45755e+10	4.38426e+10	3.89077e+09	8.72194e+09	1.01857e+10	8.19226e+09	2.56738e+10	1.04602e+10	1.17337e+10	1.31074e+09	1.86558e+09	1.5729e+09	8.6496e+08	1.63225e+10	8.26745e+09	3.29933e+10	2.04202e+10	1.77828e+10	1.08748e+10	8.28266e+09	1.45104e+10	2.47935e+10	3.21326e+10	1.00332e+10	1.89678e+09	1.785e+09	4.29176e+09	8.5751e+09	4.46133e+08	1.83878e+09	6.68164e+08	1.35739e+09	2.74339e+09	1.45473e+09	2.56934e+09	2.07717e+09	9.65502e+08	2.3406e+09	3.52642e+09
sp|Q9Y4L1|HYOU1_HUMAN	596	[3 3 0 1]		8.29406e+08	2.72553e+08	1.50615e+08	7.46013e+07	4.66705e+08	9.97634e+07	1.39502e+08	4.55862e+07	1.55552e+08	1.75677e+08	2.64443e+08	1.98752e+08	9.60969e+07	8.98987e+07	9.83022e+07	2.88037e+08	1.64069e+08	3.96308e+08	1.33105e+08	6.61472e+07	1.52299e+09	4.10293e+09	3.36849e+09	6.04449e+09	4.17849e+09	2.08398e+09	7.93645e+08	1.95946e+09	2.73599e+09	9.0268e+08	4.85498e+08	2.53851e+08	1.65712e+08	3.6389e+07	5.87859e+07	3.26698e+09	2.16566e+09	2.09464e+09	1.26651e+09	6.65465e+09	1.89472e+09	9.02542e+08	1.67392e+09	1.00612e+09	6.47145e+08	1.62289e+08
sp|P01833|PIGR_HUMAN	469	[3 6 0 3]		4.23221e+09	8.19545e+08	1.11817e+09	4.61015e+08	6.84535e+08	7.86697e+08	7.37744e+08	1.73701e+08	2.10682e+09	2.4921e+09	5.88046e+08	4.9978e+09	3.04138e+09	2.54393e+09	1.84695e+09	3.15435e+09	1.09471e+10	6.16219e+08	4.15175e+08	1.94264e+09	4.44157e+09	4.23731e+09	2.91631e+09	1.14585e+09	3.44277e+09	7.10976e+09	8.08614e+08	1.12688e+09	1.35055e+09	3.45858e+08	3.51013e+09	7.19854e+09	1.82222e+08	4.10044e+08	3.6727e+08	7.52309e+07	2.46628e+08	2.87467e+08	2.06524e+08	2.15524e+08	9.89703e+07	2.8448e+08	2.01044e+08	8.21163e+07	8.25296e+07	2.16541e+09
sp|P04062|GLCM_HUMAN	309	[4 3 0 1]		1.07892e+07	1.28735e+07	6.1627e+06	4.05816e+06	4.8633e+07	8.039e+06	6.90383e+06	4.50143e+06	7.18151e+06	1.05146e+07	6.22333e+07	7.28875e+06	5.17155e+06	809934	4.06633e+06	2.4024e+06	576332	860459	2.75928e+06	2.2113e+06	1.00559e+08	1.59561e+08	2.1051e+08	2.71871e+08	1.2413e+08	1.74951e+08	1.58802e+08	2.43e+08	2.82972e+08	1.82287e+08	6.0414e+07	5.35715e+06	7.25313e+06	1.28542e+06	896126	1.24577e+08	1.10865e+08	1.33091e+08	1.23631e+08	1.42584e+08	1.43881e+08	3.03135e+07	6.85593e+07	7.48392e+07	7.61605e+07	5.7332e+07
sp|P01877|IGHA2_HUMAN;sp|P0DOX2|IGA2_HUMAN	205;320	[3 3 0 1]		3.09245e+11	9.2388e+10	5.08257e+10	1.11668e+11	1.32773e+10	6.51898e+10	1.33398e+11	3.36183e+10	1.91582e+10	1.54475e+09	7.67511e+10	1.27347e+10	5.05599e+09	6.21882e+10	5.15774e+10	1.21284e+10	1.54571e+09	7.38559e+08	1.01382e+09	3.56948e+09	1.76393e+11	1.53553e+11	2.39203e+11	8.44842e+10	3.8993e+11	1.0064e+10	5.76398e+10	5.35898e+10	1.61484e+11	1.76147e+11	3.87422e+11	1.59531e+09	1.06122e+09	3.74489e+10	8.52592e+09	4.19589e+11	1.75032e+11	6.19179e+11	3.21672e+11	6.74046e+11	2.76572e+11	7.98849e+11	1.15373e+11	9.01685e+10	2.77612e+10	5.13263e+10
sp|P11215|ITAM_HUMAN	1021	[8 2 0 0]		1.10192e+08	4.66221e+07	1.91666e+08	3.97706e+07	3.84183e+08	3.95978e+07	2.41171e+08	3.51358e+07	2.32585e+08	5.74722e+07	2.8509e+08	9.0971e+07	1.55547e+07	2.27485e+07	6.33506e+07	4.20116e+07	3.50662e+07	1.16398e+07	1.1879e+07	1.77003e+07	1.49255e+09	6.69726e+08	4.93697e+08	6.35887e+08	8.22415e+08	2.91377e+08	1.90973e+09	5.6426e+08	3.65221e+08	1.50076e+08	5.27879e+08	9.39202e+07	4.90342e+07	3.18219e+07	1.79501e+07	8.82668e+08	2.34648e+08	1.18793e+08	1.97474e+08	5.7954e+08	4.7743e+08	7.02155e+07	3.63219e+08	1.54699e+08	1.28625e+08	1.41055e+08
sp|P01877|IGHA2_HUMAN;sp|P0DOX2|IGA2_HUMAN	205;320	[4 2 0 0]		2.99496e+08	2.69895e+08	4.56033e+09	2.15005e+09	2.03813e+08	1.73906e+09	2.16016e+09	8.54579e+08	1.49882e+08	2.01948e+07	1.29697e+08	6.74946e+07	4.91912e+07	1.97712e+08	1.93802e+08	1.05011e+08	6.80724e+06	1.65137e+07	2.9914e+06	5.21651e+07	3.88611e+07	1.00129e+10	1.40068e+09	1.69176e+09	9.99366e+08	1.92615e+08	2.32834e+08	7.67552e+08	1.04965e+09	3.4163e+09	6.17795e+07	3.39862e+08	9.18462e+06	1.20029e+08	1.44695e+08	1.35066e+09	2.19774e+09	1.15972e+08	3.65874e+09	1.99401e+09	4.39446e+09	1.08508e+09	6.07443e+08	4.35585e+08	7.62457e+08	2.99438e+08
sp|P0DOX6|IGM_HUMAN;sp|P01871|IGHM_HUMAN	332;209	[4 5 1 1]		2.85682e+07	8.93262e+06	1.36955e+08	1.18861e+07	3.01265e+07	2.90932e+07	1.18183e+08	9.89343e+06	9.36075e+07	5.23386e+07	3.28104e+07	8.28963e+07	1.89562e+07	8.60616e+07	4.81553e+07	4.61301e+07	5.39822e+07	7.79457e+07	7.41286e+07	2.97311e+07	6.86089e+07	7.70366e+07	1.23648e+08	8.19431e+07	6.65885e+07	4.61161e+07	2.84622e+07	4.73587e+07	1.36679e+08	2.1138e+08	8.87599e+07	4.54658e+06	1.64502e+07	6.40644e+07	6.40271e+07	8.65978e+07	2.74061e+07	2.62548e+07	1.53908e+07	3.89225e+07	5.45822e+06	2.24175e+07	1.14737e+07	1.72274e+07	1.00212e+07	3.25089e+07
sp|P11279|LAMP1_HUMAN	261	[4 3 1 1]		1.51126e+08	1.15622e+08	1.27287e+08	7.56531e+07	2.35149e+08	1.8085e+08	1.35361e+08	8.89647e+07	8.69389e+07	3.87839e+07	4.97403e+08	4.90337e+07	1.14573e+07	3.29244e+07	1.05108e+08	2.25895e+08	1.71419e+08	3.35934e+07	7.53115e+07	5.3664e+07	8.0791e+08	8.93607e+08	8.33451e+08	1.87109e+09	3.10138e+08	6.93389e+08	5.19781e+08	8.23294e+08	9.52232e+08	4.98563e+08	1.49535e+08	1.84433e+08	3.0568e+07	1.40274e+07	2.32593e+07	1.99484e+09	3.88042e+08	2.57683e+08	5.66296e+08	1.13601e+09	1.25244e+09	3.36192e+08	1.33285e+09	1.13844e+09	3.80777e+08	5.25972e+08
sp|P02749|APOH_HUMAN	162	[5 4 1 0]		2.6783e+09	2.3539e+09	4.0818e+09	1.69114e+09	1.98947e+09	1.57922e+09	6.65791e+08	1.90161e+09	1.15352e+09	1.93096e+09	1.13391e+09	1.31092e+09	4.26239e+08	6.42561e+08	1.38045e+09	3.35384e+08	4.82891e+08	6.31917e+08	1.20182e+08	1.87198e+08	7.20845e+09	2.12909e+10	1.40422e+10	7.81433e+09	4.98327e+09	1.37359e+10	1.47747e+10	8.29899e+09	1.42105e+10	2.34919e+10	1.00484e+10	7.4198e+08	5.83503e+08	2.84302e+08	1.06814e+08	8.13592e+09	9.3562e+09	5.06537e+09	5.95135e+09	4.03511e+09	4.02105e+09	1.37928e+09	2.51028e+09	3.0644e+09	3.18935e+09	4.03816e+09
sp|Q92626|PXDN_HUMAN	730	[5 2 0 0]		4.64627e+07	7.43465e+07	3.17114e+07	3.1764e+07	1.65518e+07	1.04708e+07	8.65672e+07	1.2425e+07	1.2833e+08	1.20152e+07	1.48339e+07	1.15448e+08	1.48409e+07	1.82219e+07	1.77134e+07	1.58485e+07	9.46305e+06	6.63012e+06	3.82308e+06	6.53465e+06	4.34969e+08	3.86281e+08	2.13314e+08	4.26534e+08	8.90848e+08	9.60278e+07	7.10101e+07	7.98341e+07	1.11136e+09	2.61093e+08	2.68479e+08	1.41775e+06	1.02523e+07	2.76752e+07	7.05637e+07	2.08272e+08	3.88585e+08	3.00738e+07	6.68472e+07	1.87883e+08	1.80283e+08	5.29949e+07	1.06798e+08	7.24559e+07	3.99422e+07	1.71667e+07
sp|P0C0L5|CO4B_HUMAN;sp|P0C0L4|CO4A_HUMAN	1328;1328	[5 4 1 0]		4.08975e+09	1.6126e+09	2.68042e+09	1.10258e+09	7.2972e+09	9.57817e+08	8.11119e+08	2.04644e+09	6.07602e+08	2.18006e+09	2.05615e+09	9.55204e+08	5.71852e+08	9.46145e+08	1.76095e+09	6.44413e+08	6.05737e+08	3.68005e+08	2.24048e+08	3.19978e+08	2.56656e+09	8.50097e+09	8.89431e+09	7.72492e+09	3.759e+09	6.35679e+09	9.87516e+09	1.02402e+10	9.53716e+09	1.1085e+10	2.62061e+09	1.2213e+09	6.5865e+08	3.03101e+08	2.27966e+08	4.10538e+09	5.84549e+09	2.36524e+09	4.81799e+09	2.34259e+09	4.38245e+09	1.09526e+09	5.19214e+09	3.3714e+09	2.00723e+09	2.80747e+09
sp|P38571|LICH_HUMAN	321	[3 2 0 1]		1.09923e+10	9.82795e+09	1.90792e+10	1.47152e+10	2.21003e+10	1.24856e+10	1.55642e+10	1.67492e+10	9.0956e+09	3.66611e+09	1.80034e+10	4.00937e+09	2.65632e+09	6.79211e+09	5.37045e+09	4.32919e+09	2.74376e+09	9.23653e+08	3.12114e+09	1.06451e+09	1.87612e+10	3.38854e+10	3.59733e+10	3.84094e+10	4.80395e+10	2.10897e+10	2.31265e+10	2.62304e+10	2.77776e+10	2.00455e+10	1.07832e+10	3.72202e+09	1.96883e+09	1.46823e+09	1.17364e+09	6.64206e+08	7.56237e+09	3.53366e+09	4.42355e+09	1.12384e+10	5.77716e+09	3.16147e+09	8.90183e+09	4.77978e+09	2.49625e+09	5.9607e+09
sp|P08962|CD63_HUMAN	130	[3 2 0 1]		7.97687e+07	5.32843e+07	1.01348e+08	4.0402e+07	1.07337e+09	2.04027e+07	1.81262e+07	4.81382e+07	9.78365e+06	6.0517e+07	3.82851e+08	2.25084e+07	3.70644e+07	1.98328e+07	2.29994e+07	1.13965e+08	8.1671e+07	3.0217e+06	2.10041e+07	5.81158e+06	1.29694e+09	2.1433e+08	2.29305e+08	1.8273e+09	1.70798e+08	1.71202e+08	7.91181e+08	2.97734e+08	1.58182e+08	6.73731e+07	1.03281e+08	3.88096e+07	3.73598e+08	4.2952e+08	1.12438e+08	6.64001e+08	4.48663e+08	3.54005e+08	1.78047e+09	3.35534e+08	2.37701e+08	9.64399e+07	9.33123e+08	1.89019e+09	8.47579e+07	7.24958e+08
sp|P11047|LAMC1_HUMAN	1205	[5 2 0 0]		9.48007e+08	4.40624e+09	4.30615e+09	3.92328e+09	2.08808e+09	3.38083e+09	1.75939e+09	2.77812e+09	2.20842e+09	6.10171e+09	1.51475e+09	4.39814e+08	9.711e+08	2.16712e+09	1.63757e+09	1.12019e+09	4.58352e+08	2.03772e+08	5.05991e+08	2.44032e+08	8.5159e+08	7.48931e+08	7.96579e+09	2.71834e+09	2.85999e+09	1.64915e+09	4.23292e+09	1.84508e+09	1.40462e+10	7.43139e+09	1.06718e+09	3.3851e+08	1.02755e+09	4.19786e+08	3.67113e+08	1.98391e+08	4.28536e+08	1.04919e+08	3.64047e+08	2.56924e+08	3.01641e+08	2.77764e+08	3.07186e+08	2.32978e+08	5.05542e+08	4.27973e+09
sp|P26006|ITA3_HUMAN	935	[9 2 0 0]		2.44059e+08	2.99864e+08	2.48207e+08	2.57896e+08	1.95876e+08	1.74867e+08	2.55774e+08	1.7062e+08	1.70874e+08	1.40633e+08	3.47559e+08	2.81929e+08	6.4797e+07	1.69078e+08	2.67575e+08	2.0379e+08	1.1178e+08	5.128e+07	2.37326e+08	3.09716e+07	3.58212e+08	2.60802e+08	1.10146e+09	2.51742e+08	3.81111e+08	1.40761e+08	4.40356e+08	4.17714e+08	1.77905e+09	5.87688e+08	3.53489e+08	6.24531e+07	6.70909e+07	4.8089e+08	2.03294e+08	3.14107e+07	8.54595e+07	1.92765e+07	5.91312e+07	4.49684e+07	2.49167e+07	5.10026e+07	5.10554e+07	5.05413e+07	6.39603e+07	1.20553e+08
sp|P0DOX5|IGG1_HUMAN;sp|P01857|IGHG1_HUMAN	299;180	[3 3 0 1]		1.84994e+09	3.94467e+09	9.74863e+08	8.10621e+08	6.56342e+08	2.0357e+09	5.93608e+08	1.14773e+09	2.76444e+08	5.63828e+09	8.86871e+08	4.42783e+08	5.78146e+08	4.66013e+08	4.31278e+08	2.78663e+08	1.55763e+08	8.82448e+07	1.56924e+08	4.43912e+07	1.06201e+10	1.90687e+10	9.79423e+09	5.37272e+09	1.18156e+10	3.71135e+09	1.98814e+09	3.29742e+09	6.40321e+09	7.8912e+09	4.88296e+09	7.0083e+07	4.41102e+08	6.66607e+08	1.2564e+09	2.6716e+10	1.77687e+10	9.02579e+09	1.69137e+10	5.80591e+09	2.79645e+10	3.19251e+09	8.2983e+09	5.18176e+09	2.54646e+09	4.83869e+09
sp|Q9UBV2|SE1L1_HUMAN	431	[7 2 0 0]		2.59897e+08	7.73385e+07	9.34781e+07	8.2615e+07	2.44254e+08	8.6028e+07	4.36397e+08	5.8771e+07	3.16197e+08	1.79515e+08	7.11589e+08	6.00521e+08	1.49212e+08	2.01064e+08	2.29442e+08	2.33086e+08	3.87857e+08	8.21729e+07	1.25397e+08	5.4881e+07	2.65908e+08	1.5758e+08	3.53898e+08	3.20121e+08	2.23256e+08	1.60945e+08	1.07908e+08	4.87971e+08	5.26526e+08	1.94496e+08	4.89157e+08	7.94286e+07	1.04138e+08	7.83641e+07	5.18473e+07	4.56357e+07	3.55615e+07	1.8786e+07	3.37684e+07	6.07087e+07	4.25164e+07	4.62603e+07	6.64978e+07	2.989e+07	4.10471e+07	6.91533e+07
sp|Q02817|MUC2_HUMAN	1154	[4 4 0 2]		3.31601e+07	1.90083e+07	5.19933e+07	1.81777e+07	3.07263e+07	3.05258e+07	8.24281e+07	1.61904e+07	2.19074e+07	1.53301e+08	2.78172e+08	8.26771e+08	5.79352e+07	4.55209e+07	1.63617e+08	6.46966e+08	5.05656e+07	1.23874e+08	7.73028e+07	2.31039e+08	1.51694e+08	2.93737e+08	5.8145e+08	1.47006e+08	2.44321e+08	3.49696e+07	2.43556e+07	1.15895e+08	7.9331e+08	3.84895e+07	4.62199e+08	1.31048e+07	3.4364e+07	3.78862e+07	2.66669e+08	9.72979e+06	7.13103e+06	1.6963e+06	9.13854e+06	1.19396e+07	6.56059e+06	2.80916e+06	4.22412e+06	4.23511e+06	1.10686e+07	1.15212e+07
sp|Q15293|RCN1_HUMAN	53	[3 4 0 1]		4.45848e+09	8.52807e+08	1.26313e+09	7.52938e+08	3.14312e+09	7.00473e+08	3.12439e+09	4.95987e+08	2.31956e+09	1.76801e+09	1.03159e+10	3.27038e+09	1.04118e+09	9.15553e+08	1.45753e+09	1.40476e+09	6.81873e+08	5.73353e+08	1.14284e+09	7.25757e+08	1.41586e+10	1.91914e+09	6.83499e+09	3.21652e+09	7.43924e+09	3.41571e+09	2.36496e+09	3.02996e+09	5.01081e+09	1.68054e+09	1.87124e+09	2.74209e+09	6.28906e+08	4.02228e+08	4.40412e+08	6.18539e+08	7.5464e+08	5.96289e+08	8.77427e+08	1.26772e+09	5.44456e+08	1.20823e+09	1.49421e+09	9.79531e+08	8.97467e+08	3.41213e+08
sp|P04233|HG2A_HUMAN	136	[9 2 0 0]		2.38735e+08	1.51527e+08	1.81492e+08	1.41026e+08	1.92985e+08	1.73129e+08	2.68432e+08	1.17666e+08	1.10508e+08	5.51708e+07	3.26379e+08	2.93437e+08	7.89749e+07	3.97802e+08	2.87022e+08	2.29819e+08	4.32461e+08	3.84534e+08	8.02059e+08	2.53011e+08	2.5313e+08	3.07774e+08	3.35272e+08	6.57336e+08	2.92506e+08	2.66545e+08	2.46825e+08	8.48751e+08	6.39351e+08	5.03499e+08	2.45738e+08	9.54868e+07	3.47731e+07	1.42884e+08	9.01941e+07	2.34049e+07	6.70725e+07	1.48468e+07	2.14516e+07	1.87481e+07	1.47654e+07	1.60535e+07	3.5878e+07	2.83384e+07	1.91787e+07	4.84649e+07
sp|Q07954|LRP1_HUMAN	1763	[6 2 0 0]		2.03633e+09	1.80822e+09	2.42926e+09	1.77316e+09	3.37068e+09	1.10239e+09	1.83134e+09	3.37313e+09	2.16945e+09	4.818e+08	2.3736e+09	6.03175e+08	1.99518e+08	4.58204e+08	6.26144e+08	3.75577e+08	2.78573e+08	9.97906e+07	2.52225e+08	1.56386e+08	7.46694e+09	5.89505e+09	5.52567e+09	5.35722e+09	3.15916e+09	2.32628e+09	5.18434e+09	3.87813e+09	5.16408e+09	2.85345e+09	3.23311e+09	1.07971e+09	9.3366e+08	3.56627e+08	2.29473e+08	3.57552e+09	6.73932e+09	3.20447e+09	4.1631e+09	3.94701e+09	9.80938e+09	9.29361e+08	4.81034e+09	3.50621e+09	2.01823e+09	1.42999e+09
sp|P14625|ENPL_HUMAN	62	[6 2 0 0]		2.16733e+10	5.66672e+09	6.93548e+09	5.25322e+09	3.55339e+09	4.15053e+09	3.33093e+10	5.69399e+09	1.1982e+10	2.52108e+09	4.60905e+09	5.59765e+09	4.88517e+09	5.72513e+09	5.05689e+09	3.59051e+09	1.30213e+09	8.95176e+08	9.64133e+08	3.76304e+08	4.46278e+09	4.34283e+09	5.31776e+09	3.83945e+09	4.49934e+09	5.43443e+09	2.70005e+09	7.62963e+09	4.41691e+09	3.71089e+09	3.06304e+09	5.72882e+08	3.26287e+08	3.25805e+09	5.63754e+08	3.1492e+08	7.02798e+08	3.68963e+08	1.17486e+09	7.29891e+08	9.43693e+08	1.28295e+09	6.52215e+08	6.98469e+08	1.03883e+09	8.80412e+08
sp|P80188|NGAL_HUMAN	85	[4 5 0 3]		1.59187e+08	7.9864e+07	8.35027e+07	8.0239e+07	2.41286e+08	7.85154e+07	2.72514e+08	4.56141e+07	2.07097e+08	9.18075e+07	2.18149e+08	2.28389e+09	2.53124e+08	6.01663e+07	1.52202e+08	8.70826e+07	2.19028e+08	4.35375e+07	7.36322e+07	4.33377e+07	7.36704e+08	1.16173e+08	2.7978e+08	5.86501e+08	6.5291e+08	3.22452e+08	4.87874e+08	3.75348e+08	2.80579e+08	7.70594e+08	8.41287e+08	9.12945e+07	8.07902e+07	6.71931e+07	8.61445e+07	4.26726e+07	6.09709e+07	1.72209e+07	3.14351e+07	1.80011e+08	2.22405e+07	5.52384e+07	1.54383e+08	2.85253e+07	4.4942e+07	3.25896e+08
sp|Q92896|GSLG1_HUMAN	210	[3 6 0 2]		4.12927e+08	1.38112e+06	1.33112e+08	5.24839e+07	5.61275e+08	2.28909e+08	1.81469e+08	1.18081e+08	1.48118e+08	5.14293e+06	1.91985e+07	1.18087e+07	6.35744e+07	3.84154e+06	4.21601e+07	1.03343e+08	1.80185e+07	3.47188e+07	1.56731e+06	1.03395e+07	2.0843e+08	2.74742e+08	1.78968e+08	5.59252e+08	3.5731e+08	5.37997e+07	1.82947e+08	1.22805e+08	4.59872e+08	1.03522e+08	1.06342e+08	1.43135e+06	2.3598e+07	4.018e+06	1.30577e+07	1.88141e+08	5.0153e+08	9.45917e+08	4.94738e+07	1.04483e+08	2.35712e+08	6.28586e+07	2.51266e+08	3.98436e+07	1.06463e+07	6.68865e+06
sp|O94901|SUN1_HUMAN	732	[6 2 0 0]		2.78816e+09	1.30299e+09	9.01738e+08	7.38069e+08	6.80943e+08	7.33069e+08	1.07387e+09	4.60499e+08	5.46361e+08	1.65376e+08	3.44535e+08	1.87581e+08	2.70546e+08	3.19686e+08	2.55097e+08	2.1962e+08	1.75777e+08	1.65551e+08	6.98585e+07	9.18776e+07	3.1912e+09	2.42042e+09	1.26604e+09	9.77671e+08	1.41044e+09	8.41448e+08	1.53394e+09	1.07488e+09	1.14049e+09	6.55697e+08	1.58146e+09	1.91999e+08	2.1065e+08	2.40002e+08	3.67215e+08	9.771e+08	9.33306e+08	4.32768e+08	7.56239e+08	6.95767e+08	1.64553e+09	5.09196e+08	1.01651e+09	4.04569e+08	5.05563e+08	4.71301e+08
sp|P14625|ENPL_HUMAN	217	[6 2 0 0]		1.2342e+10	5.73866e+09	8.32737e+09	1.01472e+10	9.35472e+09	4.93604e+09	1.74729e+10	9.21272e+09	1.56355e+10	5.21368e+09	1.14396e+10	1.99011e+10	5.52921e+09	1.02315e+10	9.58211e+09	4.54061e+09	3.34901e+09	3.38762e+09	1.34253e+09	1.16427e+09	1.32204e+10	1.72902e+10	3.52441e+10	2.56e+10	1.29543e+10	8.79629e+09	5.27239e+09	1.11261e+10	4.60078e+10	1.57093e+10	2.8629e+10	1.61634e+09	1.13243e+09	1.71985e+09	1.90464e+09	9.96859e+08	2.0733e+09	7.24044e+08	2.6779e+09	1.77692e+09	1.92933e+09	1.33209e+09	2.87777e+09	3.42437e+09	1.94745e+09	1.45652e+09
sp|P10909|CLUS_HUMAN	374	[5 4 2 0]		1.32207e+09	1.4307e+09	4.59989e+09	2.5913e+09	1.10902e+09	2.1285e+09	1.22908e+09	8.22149e+08	1.11902e+09	1.46218e+10	1.91157e+09	2.39078e+09	1.17332e+09	1.3186e+09	1.40128e+09	6.8456e+08	2.22327e+09	1.1757e+09	9.85276e+08	1.0956e+09	1.73732e+09	7.46887e+08	7.71992e+08	5.41779e+08	1.51992e+09	8.93861e+08	1.38493e+09	7.42323e+08	1.09684e+09	1.3763e+09	6.224e+08	2.92301e+08	8.01643e+08	3.85217e+08	3.27779e+08	3.12413e+08	3.59137e+08	1.15782e+08	1.06455e+09	4.40967e+08	2.37982e+08	2.00539e+08	7.29645e+08	4.33931e+08	5.77758e+08	2.06945e+09
sp|P07602|SAP_HUMAN	426	[6 2 0 0]		2.3822e+09	1.45428e+09	2.54344e+09	1.20936e+09	2.0701e+09	9.04117e+08	1.69483e+09	2.73841e+09	1.21467e+09	1.30527e+09	6.79167e+09	3.04708e+09	7.70308e+08	8.70157e+08	1.8406e+09	2.08482e+09	2.71759e+09	6.04518e+08	1.05476e+09	9.91403e+08	1.82898e+10	3.91876e+10	1.43748e+10	1.6273e+10	1.15933e+10	8.28977e+09	1.50894e+10	1.12966e+10	5.98131e+09	3.21963e+09	3.38636e+09	9.74037e+08	2.92402e+09	4.98501e+08	3.98315e+08	7.88004e+08	3.99304e+09	6.27257e+09	1.02346e+10	4.04636e+09	2.85387e+09	8.50752e+08	7.51392e+09	6.52299e+09	9.70678e+08	2.8755e+09
sp|Q969V3|NCLN_HUMAN	428	[6 2 0 0]		1.76788e+09	9.58134e+08	6.3414e+08	3.57922e+08	4.48069e+08	3.26996e+08	8.26957e+08	2.53326e+08	2.39361e+08	1.36069e+08	4.01639e+08	2.8304e+08	3.82059e+08	1.12396e+08	1.53825e+08	1.21601e+08	1.08352e+08	2.01628e+08	6.83067e+07	5.91378e+07	5.53596e+09	6.54506e+09	5.7131e+09	1.9858e+09	3.54027e+09	3.15799e+09	6.70341e+09	4.86268e+09	2.16093e+09	3.47357e+09	2.16602e+09	6.25897e+07	1.15234e+08	4.3177e+07	1.37721e+08	8.18079e+08	1.92267e+09	1.73998e+09	1.79386e+09	1.07378e+09	2.6795e+09	8.51298e+08	1.13819e+09	1.20124e+09	1.10744e+09	2.59005e+09
sp|P06731|CEAM5_HUMAN	508	[5 2 0 0]		2.35597e+09	3.13248e+09	4.24302e+09	4.3488e+09	7.95812e+10	4.22432e+09	2.01586e+09	4.03444e+09	6.73893e+09	4.86244e+09	1.4274e+10	4.98962e+09	1.63265e+09	3.1644e+09	8.84215e+09	1.12511e+10	1.12335e+10	5.55538e+08	1.68301e+10	1.1113e+09	2.50488e+10	8.74149e+09	3.29059e+10	3.98335e+10	2.15411e+10	1.3164e+10	1.90919e+10	1.21387e+10	5.30163e+10	1.37657e+10	2.50504e+10	3.70823e+09	3.17674e+09	2.689e+10	8.5232e+08	1.00322e+09	1.19587e+09	7.2369e+08	1.02387e+09	1.83293e+10	1.61914e+09	1.62884e+09	6.60797e+09	2.52538e+09	9.87807e+08	1.04568e+10
sp|P11047|LAMC1_HUMAN	1205	[7 2 0 0]		1.15522e+10	5.46606e+09	2.66808e+09	2.97653e+09	7.02438e+09	1.49113e+09	1.38387e+10	1.42312e+09	8.55476e+09	3.92288e+09	2.70021e+10	1.0224e+10	1.35351e+10	3.4941e+09	6.48359e+09	5.87088e+09	5.28729e+09	1.06855e+09	1.98182e+09	2.30282e+09	2.31146e+10	1.03147e+10	2.99406e+10	3.373e+10	4.73866e+10	2.6389e+10	8.5275e+09	1.02734e+10	1.74069e+10	4.13972e+09	2.55882e+10	3.73356e+09	2.72522e+09	2.68222e+09	2.03158e+09	7.73454e+08	1.05003e+09	2.21813e+08	9.70653e+08	1.3753e+09	8.84359e+08	2.08052e+09	2.71623e+09	1.25603e+09	2.28288e+09	9.73548e+08
sp|P20160|CAP7_HUMAN	171	[4 3 1 1]		8.20596e+07	2.39219e+08	1.96264e+08	3.36644e+08	5.24939e+08	3.57019e+08	1.51695e+08	3.47595e+08	6.06626e+08	1.2125e+08	1.23188e+09	6.51384e+08	5.45833e+07	1.40165e+08	5.42054e+08	1.23619e+08	6.26634e+08	1.16439e+08	5.87678e+08	1.01109e+08	2.08922e+08	1.05465e+08	5.39085e+08	3.57165e+08	2.58181e+08	6.58978e+07	8.86617e+08	1.69563e+09	5.27528e+08	6.10685e+08	4.35343e+08	5.10177e+07	1.25983e+08	1.24985e+08	1.14475e+08	3.33241e+08	9.66608e+07	6.61067e+07	4.31698e+07	6.9619e+08	8.6147e+07	1.76479e+07	5.12078e+08	4.24354e+07	5.02983e+07	7.56201e+07
sp|P16278|BGAL_HUMAN	464	[6 2 0 0]		7.43873e+08	7.22713e+08	1.25196e+09	7.01191e+08	5.43792e+09	3.33608e+08	1.74072e+09	5.84108e+08	4.35025e+08	1.65043e+08	1.06136e+09	8.7228e+08	2.58178e+08	3.04171e+08	6.27946e+08	5.58302e+08	3.54324e+08	1.81705e+08	5.39062e+08	1.02983e+08	1.74044e+09	2.12113e+09	1.76722e+09	2.7586e+09	1.3244e+09	2.20622e+09	1.92604e+09	2.8543e+09	1.81484e+09	1.44746e+09	1.10928e+09	2.57923e+08	2.63204e+08	1.03101e+08	4.86284e+08	2.13463e+08	5.08116e+09	2.85017e+09	1.39156e+08	6.3034e+08	1.29968e+09	9.15219e+07	1.02892e+09	3.76006e+08	1.67896e+08	7.81734e+07
sp|P00533|EGFR_HUMAN	352	[5 2 0 0]		9.77292e+08	5.72572e+08	7.06342e+08	4.56092e+08	7.98809e+08	4.22083e+08	2.36617e+08	4.55519e+08	3.59427e+08	1.65699e+08	5.10343e+08	3.64673e+08	3.42e+08	2.13634e+08	3.28572e+08	1.39238e+08	1.48945e+08	7.8501e+07	9.1313e+07	6.96334e+07	3.16581e+09	1.1166e+09	1.94955e+09	3.05371e+09	1.12489e+09	7.57971e+08	1.46024e+09	1.23414e+09	6.06142e+09	4.12195e+09	8.05177e+08	3.22219e+08	1.05447e+08	3.94167e+07	5.29229e+07	1.05898e+09	3.3687e+09	1.384e+09	1.48816e+09	3.02565e+09	3.64587e+09	6.69922e+08	2.0154e+09	2.35828e+09	7.20982e+08	2.5784e+09
sp|P04233|HG2A_HUMAN	136	[8 2 0 0]		6.75688e+08	1.92005e+08	2.7479e+08	2.76956e+08	5.45609e+08	2.92887e+08	7.01345e+08	1.58747e+08	2.84069e+08	5.35888e+08	1.21549e+09	8.24013e+08	3.20318e+08	7.36234e+08	4.61844e+08	9.51208e+08	9.88884e+08	9.01429e+08	2.26227e+09	5.59011e+08	8.18926e+08	9.63203e+08	1.40208e+09	1.49781e+09	1.14479e+09	1.08718e+09	6.11423e+08	1.24007e+09	1.11501e+09	8.32281e+08	6.16881e+08	4.24124e+07	2.09243e+08	2.9578e+08	2.01898e+08	5.09978e+07	9.6804e+07	4.24003e+07	7.14175e+07	1.20659e+08	7.47597e+07	8.66627e+07	1.92237e+08	4.29064e+07	5.89136e+07	1.10385e+08
sp|O94923|GLCE_HUMAN	225	[5 4 0 1]		1.85934e+09	2.15384e+09	1.07605e+09	4.08871e+09	5.63897e+08	1.97819e+09	3.91716e+08	4.42187e+09	2.77933e+08	1.09609e+08	2.11514e+08	8.84153e+07	4.45226e+07	5.5011e+07	1.12754e+08	1.61081e+08	1.33783e+08	3.55694e+07	7.1593e+07	5.17769e+07	7.95265e+08	8.82666e+09	1.88659e+09	5.24096e+08	6.63218e+08	9.7656e+08	9.59847e+08	4.02057e+08	4.09801e+08	4.71493e+08	1.45163e+08	3.16692e+08	4.09404e+07	5.29087e+06	8.61651e+06	1.33146e+08	9.46622e+07	8.03079e+08	4.57337e+08	2.08065e+08	2.61721e+08	2.45019e+08	1.67432e+08	5.9166e+08	3.64406e+08	1.65221e+08
sp|Q96AY3|FKB10_HUMAN	407	[6 2 0 0]		5.84286e+06	8.54756e+06	733304	8.64135e+06	2.00317e+07	7.5402e+06	9.78928e+06	1.9729e+06	8.63821e+06	6.94668e+06	5.3849e+07	4.01567e+07	1.13215e+06	2.96247e+07	9.60123e+06	4.94848e+07	3.36881e+08	1.3245e+07	1.6005e+08	5.86005e+07	3.51433e+06	5.20455e+06	7.07497e+06	3.00499e+07	4.1571e+07	6.69544e+06	2.31006e+07	2.57275e+07	3.74601e+07	7.68395e+07	4.93293e+07	1.17801e+06	1.35073e+07	6.2123e+07	9.26304e+06	2.2817e+06	194777	1.63391e+06	1.32464e+06	1.12911e+06	3.53393e+06	1.78256e+06	9.46717e+06	1.80311e+06	387358	4.29101e+06
sp|P17301|ITA2_HUMAN	1074	[6 2 0 0]		6.27853e+08	2.26705e+08	2.16126e+08	2.07688e+08	4.28037e+08	1.17197e+08	2.79117e+08	1.86214e+08	1.54871e+08	8.09285e+07	4.41784e+08	1.20282e+08	4.53032e+07	7.20142e+07	1.01108e+08	5.05959e+07	1.01427e+08	5.56665e+07	9.06838e+07	5.2289e+07	3.78728e+09	3.50356e+09	2.54601e+09	2.04837e+09	2.23553e+09	8.23256e+08	8.99936e+08	1.90018e+09	1.30996e+09	2.81456e+09	1.19839e+09	3.81626e+08	1.31966e+08	1.40284e+08	4.17961e+07	1.66118e+09	1.7582e+09	7.66377e+08	7.58441e+08	1.51168e+09	1.54289e+09	3.84062e+08	2.83597e+09	3.92832e+08	5.71283e+08	3.38942e+08
sp|P19075|TSN8_HUMAN	118	[8 2 0 0]		2.38014e+08	7.13751e+07	2.04726e+07	3.28716e+07	1.13634e+08	2.63241e+07	8.9748e+07	1.12059e+08	3.56786e+07	7.87377e+07	1.34065e+08	3.42761e+07	9.44662e+06	9.30147e+06	1.55926e+07	8.61675e+06	6.57011e+06	1.76325e+07	8.20738e+06	9.74493e+06	1.26451e+09	1.52388e+09	1.33471e+09	2.04061e+09	8.83402e+08	4.91294e+08	4.27905e+08	5.77219e+08	1.00931e+09	3.48854e+08	2.54978e+08	8.53359e+07	2.67638e+07	1.77516e+07	1.51263e+07	8.87471e+08	5.81756e+08	1.48452e+09	6.75135e+08	1.28624e+09	7.83686e+08	3.32772e+08	4.11243e+08	4.56787e+08	3.14883e+08	6.0492e+07
sp|P00450|CERU_HUMAN	762	[5 4 0 0]		5.49168e+08	6.36081e+08	2.41246e+08	3.44206e+08	4.80929e+08	4.84467e+08	3.18326e+08	8.25865e+08	1.63849e+08	2.41403e+08	3.40972e+08	1.43165e+08	1.35391e+08	1.02469e+08	1.67927e+08	7.45112e+07	1.48806e+08	2.83296e+07	1.34592e+08	6.44458e+07	3.63946e+09	7.38877e+08	5.63848e+08	7.00674e+08	4.55914e+08	2.41692e+08	6.86707e+08	4.0512e+08	5.2286e+08	9.54237e+08	5.16653e+08	3.06148e+08	2.4842e+08	1.50656e+07	1.02799e+07	9.40581e+08	1.01172e+09	4.89865e+08	9.63906e+08	5.66938e+08	1.63763e+09	5.28658e+08	1.42807e+09	1.06215e+09	9.84506e+08	2.3083e+08
sp|P11047|LAMC1_HUMAN	1205	[6 2 0 0]		4.35765e+08	3.59033e+08	1.02457e+09	5.02837e+08	2.01012e+09	3.79598e+08	8.76493e+08	4.55437e+08	1.49754e+09	8.82308e+08	1.79112e+09	6.42448e+08	6.03555e+08	3.66452e+08	5.11921e+08	4.04435e+08	3.86641e+08	2.00281e+08	4.03496e+08	1.63315e+08	1.00502e+09	1.84446e+09	6.07773e+09	1.71571e+09	4.81577e+09	2.5685e+09	1.16742e+09	1.12025e+09	2.33248e+09	9.48183e+08	2.77255e+09	1.52829e+09	4.46352e+08	2.76688e+08	2.81178e+08	2.3855e+08	1.43265e+08	6.00299e+07	1.56175e+08	3.21892e+08	2.46175e+08	1.23907e+08	3.57363e+08	3.14573e+08	1.759e+08	4.72346e+08
sp|P04004|VTNC_HUMAN	169	[5 3 1 0]		1.50092e+09	4.84418e+09	6.45434e+09	2.8929e+09	1.83935e+09	4.5693e+09	1.26301e+09	2.94242e+09	6.46772e+08	1.19866e+10	3.59151e+09	1.45211e+09	1.55015e+09	7.86965e+08	1.47176e+09	9.4391e+08	1.20324e+09	5.61041e+08	2.65222e+09	5.62219e+08	1.75287e+09	4.50607e+09	3.99416e+09	4.59088e+09	3.39148e+09	6.59884e+09	5.32738e+09	1.77843e+09	3.21113e+09	5.55981e+09	3.92432e+09	1.24322e+10	1.89086e+09	5.40118e+08	1.8593e+08	8.66861e+08	4.67543e+08	4.53818e+08	2.86713e+09	1.54185e+09	1.26049e+09	4.72983e+08	2.70002e+09	7.73077e+08	7.9734e+08	3.05874e+09
sp|P01903|DRA_HUMAN	143	[6 2 0 0]		5.31435e+08	1.48594e+08	2.21578e+08	3.55516e+08	8.00196e+08	2.40519e+08	3.92748e+08	1.79261e+08	4.18373e+08	3.30681e+08	5.34357e+09	4.57717e+08	1.92804e+08	2.32606e+09	3.25539e+08	7.23481e+08	1.86804e+09	3.08905e+08	2.29946e+09	8.28168e+08	4.56147e+08	2.80786e+08	3.16412e+08	4.01094e+08	3.11482e+08	2.8163e+08	3.39085e+08	5.48852e+08	1.07854e+09	5.80476e+08	4.31727e+08	1.2532e+08	7.91294e+07	2.86144e+08	1.29223e+08	1.0752e+08	1.71162e+08	1.36558e+08	1.76478e+08	1.60726e+08	5.98818e+07	1.55799e+08	2.54076e+08	7.23639e+07	1.46117e+08	1.6853e+08
sp|Q9UHL4|DPP2_HUMAN	315	[6 2 0 0]		3.44195e+08	4.61694e+08	3.453e+08	3.49017e+08	4.51092e+08	4.13626e+08	1.52925e+09	1.40508e+08	1.19433e+09	4.0991e+08	9.36774e+08	8.48917e+08	1.69053e+08	5.26549e+08	4.80675e+08	5.56499e+08	1.05219e+09	3.93723e+08	5.63657e+08	2.24648e+08	1.21278e+09	3.40507e+08	8.40615e+08	1.13654e+09	8.81686e+08	3.33475e+08	6.84657e+08	8.60019e+08	8.47283e+08	6.73607e+08	4.64877e+08	2.62553e+08	4.90849e+08	3.19787e+08	1.69879e+08	1.13583e+08	5.76185e+07	4.24596e+07	7.58461e+07	9.6338e+07	1.12949e+08	6.10218e+07	9.25741e+07	9.8326e+07	1.87641e+08	3.19825e+08
sp|Q8NBJ4|GOLM1_HUMAN	109	[3 6 0 2]		9.45896e+07	5.04319e+07	3.97596e+07	1.60728e+07	7.42902e+07	4.91869e+07	2.1538e+07	9.47449e+06	6.82437e+07	2.19705e+07	5.80224e+07	1.40334e+07	3.80407e+06	1.69128e+07	1.61675e+07	1.01817e+07	1.75304e+06	894973	446455	1.76378e+06	2.11811e+08	5.76472e+08	4.38375e+08	1.57004e+09	7.72367e+08	1.53333e+08	1.579e+08	3.25235e+08	5.57377e+08	1.76435e+08	1.3051e+08	8.45026e+06	2.18392e+07	4.48304e+06	2.7685e+07	7.07162e+08	1.11383e+09	1.49723e+09	4.18936e+08	5.18667e+08	5.30839e+08	1.58942e+08	3.83431e+08	1.86805e+08	2.84123e+08	8.90534e+07
sp|P01591|IGJ_HUMAN	71	[5 3 1 1]		1.13096e+10	6.0058e+09	3.84054e+09	1.77834e+09	4.10052e+09	5.90249e+09	1.08091e+10	5.67358e+09	4.33592e+09	1.379e+09	2.26584e+09	4.49089e+09	8.49361e+08	1.49982e+10	2.24773e+09	1.90446e+09	6.13419e+08	6.03472e+08	3.0208e+08	6.11308e+08	5.82408e+09	1.74069e+10	2.54309e+10	1.83927e+10	5.7401e+09	6.45177e+09	4.12785e+09	3.61192e+09	8.90996e+09	2.17728e+10	3.14518e+09	2.9707e+08	2.00312e+08	1.34693e+09	3.73539e+08	5.43738e+09	1.89201e+10	3.3102e+09	1.23414e+10	7.50758e+10	1.58614e+10	1.18323e+10	4.71935e+09	3.32625e+09	2.86837e+09	2.99451e+09
sp|Q9HDC9|APMAP_HUMAN	196	[8 2 0 0]		2.92425e+08	2.93234e+08	3.12234e+08	2.7189e+08	9.5383e+08	2.50337e+08	6.42464e+08	2.66298e+08	5.75168e+08	1.46773e+08	1.11303e+09	3.54555e+08	2.07198e+08	2.16396e+08	4.18306e+08	1.73431e+08	5.20049e+08	1.67121e+08	6.16801e+08	1.85644e+08	7.08255e+08	1.0698e+09	1.78583e+09	1.49619e+09	7.3132e+08	1.06296e+09	8.18847e+08	1.19707e+09	9.4458e+08	2.73197e+08	5.14202e+08	3.73242e+08	9.61064e+08	4.8426e+08	1.66622e+08	2.71341e+08	1.04076e+09	3.67781e+08	3.48366e+08	1.09406e+09	6.96981e+08	1.67354e+08	6.8742e+08	4.14795e+08	1.815e+08	1.03603e+08
sp|Q9BVK6|TMED9_HUMAN	125	[7 2 0 0]		3.21463e+08	1.1928e+08	1.93582e+08	1.11801e+08	3.91456e+08	6.29615e+07	3.02604e+08	5.05603e+07	3.25115e+08	1.97613e+07	5.79941e+08	1.21932e+08	5.16659e+07	3.12418e+07	8.82902e+07	3.90495e+07	5.45398e+07	1.24347e+08	9.60852e+06	1.95248e+07	1.84647e+09	1.34632e+09	1.23189e+09	1.55883e+09	7.07016e+08	3.68178e+08	2.5676e+09	1.01055e+09	7.94462e+08	1.70755e+09	2.91956e+08	1.9438e+07	8.27547e+06	3.76959e+06	4.07967e+07	2.21245e+08	5.33279e+08	1.98591e+08	2.32038e+08	3.631e+08	4.08374e+08	3.21725e+07	2.11834e+08	1.76256e+08	7.27084e+07	7.76142e+07
sp|P98095|FBLN2_HUMAN	1035	[5 4 0 1]		0	0	475371	0	4.21361e+08	0	2.94203e+06	0	6.6038e+06	874105	9.28386e+07	2.38322e+06	0	767021	2.98246e+07	3.18948e+06	5.89198e+06	3.06916e+06	2.68387e+07	2.00441e+06	0	1.01332e+07	6.70637e+07	1.80377e+08	3.59597e+07	0	1.21192e+09	5.61772e+08	3.52255e+08	1.90841e+08	3.54738e+07	0	8.69683e+06	0	387713	6.82809e+07	1.18367e+08	0	0	9.68257e+06	6.27351e+07	0	2.45159e+08	0	0	0
sp|Q92896|GSLG1_HUMAN	165	[3 4 0 1]		3.38967e+08	1.57228e+08	1.4183e+08	7.1499e+07	2.11219e+08	4.20219e+08	1.16556e+08	1.27761e+08	6.41952e+07	7.69279e+07	7.7527e+07	1.02979e+08	2.10775e+07	4.58699e+07	7.81856e+07	7.05055e+07	2.3997e+07	7.235e+07	1.5182e+07	2.86147e+07	9.82789e+08	1.21087e+09	2.67276e+08	1.0572e+09	9.86835e+08	8.15699e+08	6.22289e+08	3.73164e+08	1.78674e+09	2.45443e+09	4.4883e+08	5.57601e+06	7.79526e+07	7.62246e+06	3.20123e+07	1.37844e+09	2.76301e+09	2.44709e+08	8.60507e+08	1.00149e+09	4.8597e+09	3.82673e+08	2.25406e+09	9.60154e+08	4.77429e+08	1.03347e+08
sp|P01876|IGHA1_HUMAN;sp|P01877|IGHA2_HUMAN;sp|P0DOX2|IGA2_HUMAN	144;131;246	[7 2 0 0]		1.5003e+07	4.32959e+07	2.57074e+07	9.50142e+06	8.39413e+06	1.01699e+07	1.4667e+09	2.37957e+07	7.67505e+08	9.11885e+06	5.44258e+06	3.21484e+07	3.53853e+06	6.04404e+08	1.65104e+07	5.78545e+07	3.9678e+07	3.627e+09	1.92294e+08	6.21723e+08	2.77883e+07	7.50314e+07	6.32148e+07	1.01624e+08	3.66092e+07	1.52591e+07	6.81734e+06	1.96886e+07	6.00513e+07	3.10581e+08	5.89812e+07	7.67786e+06	8.56044e+06	2.75043e+07	1.13718e+08	7.04919e+06	8.83411e+06	1.14459e+07	3.27196e+07	4.58336e+07	4.13032e+06	1.46576e+07	2.35894e+07	9.76785e+06	4.86116e+06	4.70211e+06
sp|P11717|MPRI_HUMAN	581	[9 2 0 0]		7.02477e+07	3.52446e+07	3.45507e+07	1.36258e+07	5.36002e+07	1.65773e+07	7.44177e+07	7.71156e+06	7.88408e+07	1.24115e+07	1.39412e+08	1.82165e+08	5.5225e+07	2.82905e+07	6.65512e+07	7.78459e+07	3.47463e+08	3.70831e+07	3.45482e+07	3.13371e+07	2.59967e+08	3.38487e+07	3.53464e+07	6.38833e+07	6.43733e+07	3.35437e+07	4.19735e+07	5.17114e+07	6.45124e+07	3.02678e+07	1.22485e+08	7.4856e+07	3.91954e+07	2.38985e+07	5.3998e+07	5.40544e+06	5.88323e+06	4.41428e+06	9.07049e+06	1.39383e+07	1.56288e+07	6.73543e+06	1.69903e+07	1.51036e+07	4.85685e+06	1.0851e+07
sp|P23229|ITA6_HUMAN	323	[6 2 0 0]		1.05169e+10	6.43612e+09	2.95402e+09	1.60101e+09	2.38568e+09	1.34094e+09	2.79284e+09	1.05331e+09	1.14533e+09	3.46514e+08	2.48761e+09	1.12662e+09	8.39666e+08	6.98538e+08	6.41365e+08	2.28044e+08	2.30927e+08	1.43745e+09	7.25699e+08	7.05878e+08	5.50409e+10	2.17015e+10	2.06315e+10	9.53284e+09	1.73264e+10	2.88205e+09	3.35536e+09	3.85785e+09	1.57268e+10	3.75128e+09	1.19737e+10	2.88776e+08	2.46669e+08	5.412e+08	1.03987e+09	9.23316e+09	3.25231e+10	1.31365e+10	1.00783e+10	1.19493e+10	1.46885e+10	3.89695e+09	1.27972e+10	3.67519e+09	3.48285e+09	1.48818e+09
sp|Q86VB7|C163A_HUMAN	1027	[5 4 1 0]		2.54343e+08	1.00668e+08	1.58641e+08	9.06913e+07	3.28425e+08	1.35003e+08	1.45058e+08	8.52153e+07	1.52442e+08	6.80575e+07	1.62639e+08	9.63779e+07	1.82488e+07	6.30653e+07	7.72324e+07	9.49484e+07	2.67938e+07	3.25388e+07	3.26902e+07	2.09301e+07	3.30307e+08	8.55696e+08	4.36111e+08	3.63411e+08	1.60877e+08	3.02348e+08	4.90195e+08	2.31982e+08	5.46337e+08	7.27023e+08	2.97042e+08	1.41066e+07	2.89211e+07	2.16318e+07	1.80355e+07	1.7375e+08	5.24666e+08	1.10412e+08	3.69885e+08	4.98059e+08	4.07718e+08	1.23781e+08	1.84282e+08	3.35189e+08	1.03123e+08	1.20941e+08
sp|P20701|ITAL_HUMAN	862	[5 2 0 0]		6.82075e+07	1.67282e+07	1.97863e+07	7.11201e+06	1.09845e+07	1.09319e+07	1.58688e+07	2.13033e+06	2.31817e+06	4.49838e+06	2.9276e+06	1.24652e+07	6.68603e+06	2.85669e+06	6.24026e+06	8.11733e+06	9.77038e+06	7.41197e+06	7.4656e+06	2.45405e+06	1.66731e+08	3.29765e+07	1.04488e+07	2.71473e+07	5.24259e+07	7.80941e+06	1.5386e+07	1.36576e+07	2.46489e+07	4.57989e+06	4.35961e+07	423559	1.33904e+06	1.36533e+07	436955	2.4866e+06	4.37074e+07	1.65169e+07	6.23487e+06	9.24039e+07	2.52731e+07	6.25759e+06	4.83339e+07	1.57799e+07	2.60004e+06	834479
sp|Q9UHG3|PCYOX_HUMAN	353	[7 2 0 0]		5.1743e+09	2.91354e+09	3.29715e+09	1.97474e+09	1.35501e+10	2.82849e+09	3.5914e+09	2.47559e+09	3.67661e+09	1.17386e+09	5.7838e+09	2.72761e+09	6.17583e+08	1.88787e+09	1.60256e+09	1.10861e+09	1.18935e+09	4.68224e+08	1.38347e+09	5.71214e+08	6.81631e+09	1.34555e+10	1.93189e+10	1.26605e+10	1.00008e+10	7.19362e+09	4.90794e+09	7.88907e+09	1.22016e+10	8.96797e+09	6.37418e+09	1.65903e+09	1.08642e+09	2.41526e+08	2.28206e+08	4.59154e+09	7.02175e+09	4.37353e+09	7.24154e+09	6.17203e+09	5.03741e+09	1.59672e+09	5.47227e+09	3.35965e+09	1.65237e+09	1.95544e+09
sp|Q6P4A8|PLBL1_HUMAN	71	[7 2 0 0]		1.71237e+08	9.04156e+07	4.23071e+07	2.83607e+07	4.2109e+07	1.93978e+07	4.35632e+07	6.10573e+07	1.2828e+08	2.85823e+07	3.95593e+07	6.65971e+07	5.18e+06	6.5574e+06	1.17006e+07	1.69466e+07	7.983e+06	3.27052e+07	6.01901e+06	7.19175e+06	5.40397e+08	1.61762e+09	3.84471e+08	4.36666e+08	5.51121e+08	3.05662e+08	1.11419e+08	1.98837e+08	1.97669e+08	1.3185e+08	1.49381e+08	2.68089e+07	1.90203e+07	3.45476e+06	1.31598e+07	4.8062e+08	1.74855e+08	1.7634e+08	2.79106e+08	2.00248e+08	2.96905e+08	5.44979e+07	7.14574e+08	1.21518e+08	1.54827e+08	7.68856e+07
sp|P0DOX6|IGM_HUMAN;sp|P01871|IGHM_HUMAN	332;209	[5 5 0 1]		5.71091e+07	6.07843e+07	7.43868e+07	4.91736e+07	5.37266e+07	6.84981e+07	2.65819e+07	6.59383e+07	3.42734e+07	3.78942e+07	7.83099e+07	2.84087e+07	1.41038e+07	2.50961e+07	6.18066e+07	1.98344e+07	8.09211e+07	1.7052e+07	2.15133e+08	1.52481e+07	1.82018e+07	2.6812e+08	2.41331e+08	2.64707e+08	6.27897e+07	1.09043e+08	1.17165e+08	7.58432e+07	1.01163e+08	1.87609e+08	1.00977e+08	1.26905e+07	3.30921e+07	3.11691e+07	4.90962e+07	1.81056e+07	1.0276e+08	5.45418e+06	2.32706e+07	3.74727e+07	8.16267e+06	1.63141e+07	3.70573e+07	3.00061e+07	1.91882e+07	4.1483e+07
sp|P50897|PPT1_HUMAN	197	[6 2 0 0]		2.78777e+09	1.05113e+09	1.47498e+09	7.17338e+08	3.89075e+09	8.23855e+08	2.8436e+09	1.45341e+09	1.63121e+09	4.32891e+08	1.8508e+09	7.39722e+08	5.68557e+08	4.70182e+08	5.36538e+08	7.85505e+08	5.59663e+08	2.90546e+08	3.44656e+08	2.1031e+08	8.34893e+09	8.76693e+09	7.57479e+09	4.14076e+09	6.27571e+09	3.93883e+09	4.11699e+09	3.71336e+09	6.31296e+09	2.09928e+09	5.41507e+09	9.96399e+08	5.53105e+08	3.09599e+08	2.39808e+08	1.71875e+09	3.72194e+09	2.47705e+09	3.38631e+09	1.76601e+09	2.62756e+09	1.13525e+09	3.33521e+09	2.58102e+09	1.22326e+09	8.99477e+08
sp|P01859|IGHG2_HUMAN	176	[3 5 0 1]		9.1544e+10	9.46433e+10	7.35138e+10	5.07752e+10	3.58289e+10	1.21074e+11	1.96968e+11	7.03272e+10	1.53686e+10	3.07259e+10	2.54577e+10	2.19003e+10	7.08429e+09	3.56206e+10	1.06392e+10	6.26291e+09	3.62574e+09	9.52244e+09	1.74229e+09	3.0204e+09	2.70802e+11	1.23946e+11	2.67927e+11	3.52443e+10	4.50747e+10	4.02411e+10	1.20264e+11	8.23861e+10	9.13946e+10	1.40696e+11	7.26028e+10	3.31132e+09	7.13653e+09	1.06939e+10	5.1951e+09	7.16185e+10	1.07147e+11	6.4559e+10	1.3135e+11	2.81601e+10	2.39185e+11	3.15291e+10	3.65839e+10	3.86059e+10	2.27612e+10	5.62594e+10
sp|Q08380|LG3BP_HUMAN	398	[3 2 0 0]		3.00546e+07	2.83509e+07	1.69295e+07	1.13245e+07	4.62413e+08	1.64528e+07	2.13488e+07	1.65645e+07	1.69277e+07	5.761e+06	8.98783e+07	8.61037e+06	1.02172e+07	7.67801e+06	1.37299e+07	6.9118e+06	9.86302e+06	890450	2.00038e+06	5.01155e+06	2.29604e+08	2.99543e+08	3.2787e+08	5.80251e+08	4.42375e+08	2.42008e+08	1.80912e+08	1.99102e+08	1.04416e+08	3.09615e+07	2.54633e+08	5.62491e+07	9.40698e+06	1.05917e+07	5.15578e+06	1.76027e+08	2.21689e+08	7.00539e+07	6.19801e+07	2.27617e+08	2.50691e+08	3.25811e+07	4.17686e+08	1.6598e+08	1.28837e+08	6.78244e+07
sp|Q92626|PXDN_HUMAN	1280	[5 2 0 0]		6.19389e+07	2.29819e+07	5.35671e+07	9.02582e+06	1.25893e+08	8.62162e+07	1.85243e+08	1.49138e+07	8.30032e+07	1.34051e+07	7.07641e+07	2.30669e+07	3.57009e+07	4.56613e+07	4.05713e+07	2.22064e+07	3.36641e+07	6.82678e+07	5.84039e+06	1.03331e+07	1.94868e+09	7.03068e+08	5.82715e+08	3.15502e+09	3.74683e+08	2.51568e+08	7.42887e+08	3.72586e+08	4.11601e+09	5.6917e+08	1.88766e+08	1.80773e+07	3.82902e+07	3.33258e+07	7.716e+06	5.90276e+08	8.02718e+08	2.68131e+08	4.96022e+08	7.05524e+08	5.06014e+08	9.49564e+07	2.98092e+08	2.48891e+08	8.58895e+07	1.28756e+08
sp|Q6UX06|OLFM4_HUMAN	136	[7 2 0 0]		3.99607e+08	1.19507e+07	1.85305e+07	4.12093e+06	4.57769e+08	7.54138e+06	2.16184e+08	2.73805e+06	5.31308e+08	1.73502e+07	4.45357e+07	5.22593e+07	9.65092e+06	7.81064e+06	1.57935e+08	1.34179e+08	1.08403e+07	1.82322e+08	1.34857e+07	1.4422e+08	6.96171e+09	1.57648e+09	6.87452e+08	9.49162e+08	1.09204e+09	4.24611e+07	1.98586e+09	3.82774e+09	2.24951e+08	6.19789e+06	6.50475e+09	4.8038e+06	3.0035e+07	9.00437e+07	2.66358e+07	6.82514e+08	7.12141e+09	3.97502e+07	1.18389e+08	9.61275e+08	2.01743e+09	4.53387e+09	3.14942e+09	7.12049e+09	8.30148e+08	4.4181e+07
sp|P07711|CATL1_HUMAN	221	[5 2 0 0]		5.52642e+09	8.61519e+08	2.35724e+09	1.68048e+09	1.27068e+09	1.72671e+09	1.98867e+09	1.76663e+09	1.07616e+09	1.30546e+09	4.90765e+09	1.681e+09	7.62104e+08	5.15582e+09	3.00453e+09	1.66624e+09	9.07531e+08	3.38759e+08	9.8549e+08	2.99745e+08	4.4701e+09	2.30726e+09	2.46935e+09	8.81108e+08	4.24101e+09	3.80272e+09	3.19303e+09	2.49564e+09	1.49854e+09	2.31661e+09	1.33517e+09	7.6308e+08	1.02933e+09	6.04247e+08	7.02339e+08	3.30911e+08	4.49744e+08	3.75336e+08	7.6785e+08	9.18062e+08	3.50986e+08	2.67093e+08	5.54514e+08	3.37735e+08	3.24005e+08	1.35847e+09
sp|P35555|FBN1_HUMAN	448	[5 4 1 1]		2.216e+07	6.07383e+07	1.11854e+08	7.7258e+07	1.05516e+09	1.10384e+08	4.45849e+08	4.31151e+07	2.13096e+08	2.26319e+08	6.2877e+08	2.39941e+08	6.47085e+07	9.97702e+08	6.95391e+08	6.6732e+08	2.60202e+08	2.90297e+09	9.41397e+09	2.76149e+09	6.37876e+07	1.09359e+08	5.04632e+08	3.86655e+08	1.85928e+08	5.99822e+07	7.55643e+08	3.62983e+08	1.2296e+09	1.72184e+09	1.00634e+08	5.75794e+06	1.05077e+08	1.49487e+08	6.12905e+07	1.36111e+07	6.59561e+07	7.86734e+06	1.64444e+07	5.38291e+07	5.01707e+07	666757	6.1484e+07	2.28349e+07	1.48496e+07	3.34004e+07
sp|P11279|LAMP1_HUMAN	103	[5 3 1 0]		3.88696e+08	5.64539e+09	5.75066e+08	1.31064e+09	8.2737e+08	3.03059e+08	4.19875e+08	2.58541e+09	3.47692e+08	3.36076e+08	1.72181e+09	4.32941e+08	1.4881e+08	9.44353e+07	3.7913e+08	2.20462e+08	2.07058e+08	4.86441e+07	2.97881e+08	6.33624e+07	5.27341e+09	1.74653e+09	2.89087e+09	2.78403e+09	1.88155e+09	4.78212e+09	1.18261e+09	1.32749e+09	2.01296e+09	5.84314e+08	2.76613e+08	9.56838e+08	9.38318e+07	5.83463e+07	1.35519e+08	5.639e+08	7.21414e+08	1.41527e+09	8.3128e+08	1.31254e+09	7.96756e+08	3.0044e+08	9.11984e+08	1.2537e+09	4.2168e+08	1.13494e+09
sp|P56199|ITA1_HUMAN	460	[7 2 0 0]		3.06074e+09	2.18744e+09	8.11908e+08	7.87993e+08	2.86788e+09	5.63597e+08	2.60367e+09	5.68366e+08	1.14423e+09	6.33874e+08	1.98685e+09	2.32455e+09	5.06631e+08	3.82244e+08	9.69217e+08	3.75133e+08	4.56271e+08	6.01236e+08	2.9809e+08	2.42998e+08	7.63415e+09	2.20489e+09	2.02769e+09	3.88302e+09	1.69095e+09	1.74406e+09	3.74589e+09	2.77507e+09	2.38227e+09	1.37114e+09	8.58866e+08	3.24342e+08	7.43413e+08	3.85263e+08	7.3895e+08	2.75133e+09	2.93718e+09	1.91185e+09	3.80547e+09	1.52048e+09	1.82222e+09	1.35398e+09	1.88284e+09	1.53582e+09	1.5446e+09	3.32471e+09
sp|Q9Y6C2|EMIL1_HUMAN	561	[5 4 0 1]		2.32848e+08	2.46797e+08	1.17304e+08	1.15832e+08	1.2131e+08	7.46985e+07	2.13368e+07	4.63823e+07	3.54705e+07	9.10179e+07	2.81875e+07	1.62244e+07	1.22621e+07	1.87331e+07	3.58295e+07	2.08968e+07	4.19215e+07	1.80912e+07	1.41516e+07	1.19345e+07	8.44862e+08	1.28211e+09	1.39161e+09	2.39643e+09	4.72196e+08	1.65031e+08	9.20955e+08	7.56384e+08	2.67513e+09	1.52815e+09	5.42091e+07	1.48117e+07	6.50405e+07	1.65235e+07	3.02711e+07	7.42601e+08	2.76962e+09	2.05878e+08	1.10618e+09	1.04169e+09	8.99482e+08	3.45206e+08	4.9675e+08	4.60373e+08	3.94061e+08	4.50638e+08
sp|P01861|IGHG4_HUMAN	177	[8 2 0 0]		7.11727e+08	5.65699e+07	498285	660364	1.51987e+06	2.70285e+06	3.34135e+06	1.65899e+06	1.3772e+06	1.43954e+07	5.43893e+06	1.69886e+06	2.36562e+06	261672	3.59489e+06	432520	1.52937e+06	2.31627e+06	1.60806e+06	417900	1.32538e+07	3.71225e+08	1.38239e+08	3.04806e+08	844468	1.63603e+07	6.13627e+06	4.94368e+07	1.77377e+08	4.03246e+06	1.14834e+08	551594	478605	1.02628e+06	2.76519e+06	1.7368e+08	3.69616e+08	7.45048e+06	1.00678e+08	5.22411e+07	2.4627e+08	4.75618e+07	3.89567e+07	2.85041e+08	7.5528e+07	7.53868e+06
sp|P0DOX5|IGG1_HUMAN;sp|P01857|IGHG1_HUMAN	299;180	[4 4 0 1]		2.4197e+10	3.97071e+10	1.33054e+10	1.05359e+10	3.98602e+09	1.77164e+10	3.13005e+09	9.23358e+09	2.72411e+09	4.69686e+10	6.5114e+09	4.45752e+09	5.64789e+09	3.76789e+09	3.365e+09	2.06663e+09	2.92505e+09	1.95055e+09	1.26938e+09	9.68821e+08	1.19276e+11	2.55412e+11	5.81435e+10	4.40967e+10	6.30546e+10	3.77352e+10	2.22148e+10	2.49929e+10	5.45146e+10	6.8986e+10	4.58005e+10	3.15776e+08	1.97585e+09	4.44953e+09	8.43595e+09	9.11725e+10	1.26497e+11	3.08709e+10	8.79248e+10	3.06857e+10	1.2783e+11	2.29821e+10	4.0949e+10	3.13951e+10	2.07025e+10	2.89067e+10
sp|Q16363|LAMA4_HUMAN	557	[5 2 0 0]		1.4146e+07	629824	1.8984e+06	847284	4.03747e+07	1.02943e+06	6.14978e+06	600455	3.96186e+06	1.0204e+06	2.13433e+07	6.81806e+06	1.36901e+07	229394	3.04782e+06	1.85751e+06	7.49235e+06	1.44348e+06	2.0529e+06	2.2486e+06	8.24146e+07	2.15694e+07	1.45798e+07	6.08766e+07	1.4725e+07	6.95264e+07	2.6571e+07	8.41344e+07	1.52229e+07	6.52946e+06	5.1931e+07	7.21141e+06	4.4886e+06	2.08546e+07	1.82476e+06	5.4213e+07	1.77315e+07	5.64279e+06	3.44145e+07	2.37978e+07	5.65602e+07	5.53797e+06	3.8776e+07	2.75498e+07	2.39997e+07	7.61971e+06
sp|Q96KA5|CLP1L_HUMAN	91	[5 2 0 0]		1.16644e+09	6.95398e+08	5.18512e+08	3.16312e+08	7.80113e+08	6.04729e+08	3.70877e+08	2.50087e+08	3.38318e+08	2.10803e+08	7.59391e+08	4.12208e+08	1.84679e+08	2.42128e+08	2.76614e+08	9.14893e+07	7.11686e+07	4.07305e+07	8.61571e+07	8.07898e+07	8.33696e+09	2.28617e+09	8.20919e+09	2.96137e+09	2.43891e+09	2.01747e+09	1.46623e+09	7.93621e+09	5.17381e+09	9.86733e+08	2.49461e+09	8.23209e+07	3.08338e+08	2.89857e+08	4.53387e+08	1.79339e+09	4.16945e+09	1.73848e+09	2.60722e+09	3.43357e+09	1.70179e+09	1.69966e+09	1.48259e+09	1.35514e+09	1.60847e+09	2.4459e+09
sp|Q3MIR4|CC50B_HUMAN	286	[6 2 0 0]		5.71291e+09	1.37228e+09	1.00577e+09	5.12345e+08	1.75682e+09	2.74376e+08	2.3526e+09	2.96482e+08	1.64551e+09	1.1045e+08	1.5097e+09	8.45981e+08	3.90863e+08	3.74569e+08	5.99598e+08	7.23378e+08	1.88442e+09	1.90996e+08	2.43182e+08	1.0521e+08	2.66642e+10	6.89035e+09	2.92333e+09	3.44394e+09	3.98537e+09	3.14501e+09	1.17031e+09	5.4016e+09	2.42481e+09	2.10038e+09	3.38e+09	3.15792e+09	1.86374e+08	8.00713e+07	1.6798e+08	1.91431e+09	1.59893e+09	9.1306e+08	1.61347e+09	1.21727e+09	1.56028e+09	4.35405e+08	1.90836e+09	4.77469e+08	7.18195e+08	1.82744e+08
sp|P02751|FINC_HUMAN	1007	[5 4 2 0]		1.2779e+08	1.73134e+07	5.26839e+07	2.77393e+07	1.50325e+08	3.73228e+07	1.18918e+08	3.31846e+07	4.41541e+07	1.14432e+08	5.53697e+08	8.52191e+07	1.17536e+08	7.80358e+07	1.57519e+08	1.17079e+08	2.7235e+08	1.80545e+08	2.33261e+09	7.68069e+08	9.91285e+07	1.23084e+08	2.03652e+08	6.13414e+07	6.81979e+07	1.98826e+08	5.72943e+07	2.43013e+08	2.51964e+08	1.03412e+08	2.02483e+08	1.60503e+07	1.69062e+07	4.08598e+07	5.44904e+07	1.18307e+07	3.27447e+07	2.42376e+07	5.44841e+07	2.88098e+07	2.78873e+07	3.163e+07	1.07778e+08	7.84184e+07	3.64525e+07	6.59722e+07
sp|Q92542|NICA_HUMAN	435	[7 2 0 0]		2.71264e+09	8.74649e+08	1.18133e+09	5.14242e+08	2.98174e+09	4.71934e+08	1.56466e+09	5.20468e+08	1.00668e+09	3.32219e+08	2.46912e+09	8.75667e+08	4.1255e+08	5.72092e+08	4.43037e+08	3.37814e+08	5.2201e+08	1.12166e+08	1.79133e+08	1.98008e+08	6.86312e+09	7.64387e+09	6.6156e+09	1.07934e+10	8.16219e+09	8.90525e+09	6.23626e+09	9.6516e+09	3.80322e+09	3.25321e+09	3.1091e+09	1.42248e+09	4.053e+08	2.69281e+09	1.81893e+08	2.83118e+09	2.10425e+09	2.3499e+09	3.15928e+09	3.2995e+09	3.09116e+09	1.29001e+09	3.84757e+09	3.0844e+09	1.77951e+09	9.2276e+08
sp|P05164|PERM_HUMAN	355	[5 2 0 0]		1.38165e+10	2.00783e+09	9.53931e+09	1.0933e+09	2.37735e+10	9.59263e+08	1.84511e+09	1.0512e+09	1.39841e+09	3.26003e+09	2.08597e+10	5.43664e+09	1.18442e+09	8.46532e+08	7.20409e+09	2.50495e+09	1.14063e+10	5.17463e+08	3.31476e+09	8.69027e+08	2.04132e+10	4.8312e+10	6.85993e+10	6.16003e+10	3.02704e+10	3.71074e+10	4.82315e+10	5.48503e+10	2.22638e+10	1.94364e+09	1.29603e+10	2.25633e+10	2.77494e+09	8.42304e+08	3.88562e+08	4.45392e+09	1.03091e+10	4.27008e+10	1.91198e+10	2.41103e+10	1.59546e+10	2.7843e+09	1.56332e+10	6.98065e+09	4.29129e+09	2.29475e+10
sp|P69849|NOMO3_HUMAN;sp|Q15155|NOMO1_HUMAN;sp|Q5JPE7|NOMO2_HUMAN	369;369;369	[8 2 0 0]		3.97135e+08	1.91479e+08	6.75653e+07	4.91184e+07	3.34146e+08	1.60533e+08	2.18363e+08	1.49022e+08	1.60998e+08	9.2207e+07	3.78095e+08	1.63528e+08	4.83654e+07	4.50465e+07	1.04302e+08	3.34404e+07	9.83341e+07	2.35659e+07	4.33115e+07	5.29372e+07	5.93462e+08	2.58918e+08	5.88419e+08	5.90134e+08	2.83139e+08	5.0604e+08	1.02104e+09	4.75711e+08	4.28859e+08	9.51512e+07	1.74635e+08	5.17448e+07	3.43747e+07	2.74258e+07	2.05979e+07	2.89463e+08	4.5956e+08	4.42303e+08	2.69022e+08	4.04795e+08	4.16213e+08	1.6394e+08	4.04014e+08	2.37044e+08	2.11017e+08	8.42634e+07
sp|Q12864|CAD17_HUMAN	546	[4 5 0 2]		3.79545e+08	3.3761e+08	1.03634e+08	6.27647e+07	5.18544e+07	5.72825e+07	6.68761e+07	1.93707e+07	5.19878e+07	5.10401e+07	4.17998e+07	6.06132e+07	1.11039e+08	4.07814e+07	6.79523e+07	7.4005e+07	5.44996e+07	4.23492e+07	2.54971e+07	1.58566e+07	1.37439e+09	1.649e+09	2.9279e+08	7.9647e+08	8.94386e+08	3.56834e+08	2.65406e+08	4.36672e+08	1.35705e+09	2.68538e+08	5.11228e+08	1.31621e+07	4.79214e+07	2.6467e+07	1.00819e+08	2.10538e+09	2.66037e+09	8.7429e+08	1.82362e+09	5.34955e+08	2.40266e+09	2.89989e+08	4.50393e+08	6.79748e+08	4.18434e+08	1.15595e+08
sp|P35555|FBN1_HUMAN	448	[6 4 0 2]		7.89145e+06	5.37148e+06	9.78412e+06	9.67083e+06	8.74646e+07	7.50229e+06	4.50695e+07	8.56517e+06	1.84116e+07	1.56684e+07	3.73146e+07	1.18653e+07	5.61322e+06	8.8016e+07	3.49003e+07	6.38478e+07	2.9725e+07	9.33251e+07	7.59569e+08	1.86194e+08	1.66064e+07	1.48513e+07	4.06079e+07	3.48639e+07	1.95944e+07	6.08414e+06	5.27854e+07	2.84571e+07	7.99775e+07	7.86591e+07	2.36199e+07	4.47027e+06	6.48528e+06	9.14244e+06	6.04848e+06	2.76687e+06	3.8968e+06	3.62999e+06	2.32007e+06	2.44486e+06	5.07788e+06	2.50028e+06	4.95061e+06	2.50198e+06	2.23511e+06	6.44656e+06
sp|Q96AY3|FKB10_HUMAN	294	[9 2 0 0]		1.25287e+08	2.41747e+07	4.77987e+07	6.76636e+07	2.32355e+08	3.31021e+07	7.71773e+07	1.99062e+07	1.7293e+07	7.30686e+07	4.00345e+08	7.23422e+07	3.80604e+07	1.65674e+07	1.06347e+08	2.36523e+07	1.46045e+08	1.14508e+08	1.47474e+08	1.05104e+08	7.95401e+07	1.67012e+08	1.99866e+08	1.71375e+08	1.10889e+08	2.28929e+08	6.13241e+08	2.28841e+08	1.91472e+08	4.7763e+08	5.20974e+07	2.22516e+07	3.2888e+07	3.78295e+08	4.27856e+08	5.33824e+07	2.78259e+07	3.31208e+07	3.83119e+07	1.48798e+07	2.97088e+07	1.03263e+07	7.75049e+07	5.55968e+07	1.77112e+07	5.72415e+07
sp|P05164|PERM_HUMAN;sp|P11678|PERE_HUMAN	391;363	[6 2 0 0]		2.26825e+08	8.60523e+07	6.34402e+08	1.27258e+08	4.22334e+09	1.34658e+08	1.498e+09	5.80703e+07	4.82312e+08	3.36565e+08	1.12331e+10	2.74999e+09	4.99667e+08	1.56251e+09	7.80073e+09	2.22654e+09	2.51693e+10	6.01931e+09	2.89911e+10	7.47791e+09	1.50664e+09	1.2294e+09	4.27449e+09	2.63647e+09	3.41744e+09	9.03676e+08	2.31184e+09	1.46737e+10	3.08633e+09	3.10804e+09	1.57084e+09	5.82916e+08	1.6981e+08	7.75248e+08	1.64857e+08	7.73192e+08	4.26732e+08	2.07371e+08	1.82245e+08	1.94299e+09	1.13592e+08	2.53315e+08	6.04475e+08	9.42143e+07	1.29679e+08	3.09444e+08
sp|P07602|SAP_HUMAN	426	[5 2 0 1]		4.39594e+09	1.48489e+09	2.42873e+09	2.57422e+09	1.01738e+10	2.10839e+09	5.56164e+09	2.89091e+09	9.00911e+08	1.09223e+09	8.07411e+09	1.78064e+09	3.77159e+08	7.12364e+08	1.97924e+09	1.38747e+09	1.59387e+09	3.86142e+08	1.45489e+09	3.95724e+08	1.55089e+10	1.91396e+10	1.53777e+10	2.90567e+10	1.48227e+10	8.41868e+09	1.82635e+10	7.95708e+09	9.82977e+09	5.82225e+09	4.92022e+09	9.9885e+08	2.50492e+09	2.00249e+08	5.49423e+08	1.76125e+09	5.06338e+09	3.38076e+09	5.04413e+09	5.20622e+09	5.75715e+09	7.74883e+08	4.23117e+09	4.97399e+09	1.48886e+09	3.1405e+09
sp|Q99715|COCA1_HUMAN	2679	[5 4 1 1]		8.89341e+07	8.35181e+07	1.25828e+08	1.15795e+08	4.53411e+08	8.64139e+07	2.47403e+08	4.93778e+07	2.28636e+08	2.78335e+08	5.51366e+08	2.16367e+08	1.54804e+08	7.83969e+07	1.58182e+08	7.54801e+07	2.60212e+08	1.20719e+08	3.69139e+08	1.54688e+08	4.32625e+08	1.5103e+08	4.99769e+08	2.04895e+08	2.71542e+08	3.53944e+08	4.51089e+08	2.89315e+08	4.43129e+08	3.89016e+08	3.9069e+08	6.85713e+07	2.11798e+08	2.59184e+08	1.65928e+08	1.09043e+08	3.76841e+07	1.27176e+07	4.18441e+07	4.87965e+07	6.32567e+07	2.41155e+07	1.40457e+08	4.63097e+07	3.60502e+07	1.99031e+08
sp|P12109|CO6A1_HUMAN	804	[5 3 1 0]		5.38419e+08	2.66655e+09	3.48584e+09	1.60574e+09	9.41209e+09	2.5867e+09	2.51047e+09	2.53106e+09	2.13657e+09	1.69447e+09	3.71298e+09	4.64904e+08	2.3914e+08	1.41064e+09	1.65081e+09	7.60049e+08	2.20697e+08	1.60795e+08	7.19673e+08	4.02058e+08	1.46221e+09	3.52292e+09	8.15641e+09	7.2322e+09	2.58157e+09	1.63567e+09	4.74425e+09	3.72474e+09	8.23396e+09	2.83261e+10	1.29554e+09	1.26986e+08	7.02849e+08	1.6711e+08	9.3455e+07	4.07643e+09	6.90341e+09	5.75604e+08	2.76683e+09	6.26096e+09	4.19212e+09	7.10263e+08	2.76303e+09	2.42808e+09	1.03079e+09	1.5005e+09
sp|Q969V3|NCLN_HUMAN	428	[3 4 0 0]		2.26343e+09	5.66862e+08	2.6907e+08	1.14426e+08	1.47894e+09	2.1307e+08	6.12827e+08	1.14059e+08	7.31919e+08	5.35514e+08	1.77223e+09	3.23786e+08	1.56977e+08	2.15927e+08	2.06226e+08	3.06386e+08	7.63944e+07	6.65419e+07	6.33268e+07	7.54323e+07	9.45974e+09	5.68648e+09	6.71834e+09	7.47956e+09	6.01731e+09	5.00154e+09	1.79493e+09	4.21865e+09	3.93814e+09	2.62506e+09	1.22478e+09	8.33317e+08	2.6207e+08	8.93239e+07	1.2834e+08	9.50784e+09	5.14078e+09	6.38091e+09	6.11745e+09	9.52305e+09	3.75645e+09	2.78478e+09	5.54116e+09	2.83952e+09	3.43684e+09	1.78776e+09
sp|P08603|CFAH_HUMAN	1029	[5 4 1 0]		3.49814e+07	5.07306e+07	2.15151e+08	2.78804e+07	2.08388e+08	3.87334e+07	2.60274e+08	6.18497e+07	9.60799e+07	8.21904e+07	1.88032e+08	1.00416e+08	2.6918e+07	7.32816e+07	9.45369e+07	3.27224e+07	4.18451e+07	3.2875e+07	1.49022e+07	1.83448e+07	2.40058e+08	4.80543e+08	5.0838e+08	4.76085e+08	2.19937e+08	1.11983e+08	4.86936e+08	4.59332e+08	5.75237e+08	8.56315e+08	3.22882e+08	1.02404e+07	4.60615e+07	2.627e+07	3.79098e+07	5.3947e+08	6.00533e+08	3.24235e+07	1.84116e+08	2.29454e+08	3.39354e+08	2.62087e+07	5.02964e+08	1.12794e+08	3.40709e+07	7.24422e+07
sp|P01903|DRA_HUMAN	143	[8 2 0 0]		5.00234e+08	1.48187e+08	2.0972e+08	2.12602e+08	6.70393e+08	1.6805e+08	3.20159e+08	1.23065e+08	3.02398e+08	1.86618e+08	1.80271e+09	4.5716e+08	2.15717e+08	1.18089e+09	3.44815e+08	7.54099e+08	1.92701e+09	9.76728e+08	1.28457e+09	5.03025e+08	1.68103e+08	2.01549e+08	2.69282e+08	3.26035e+08	2.18895e+08	2.80448e+08	3.20307e+08	4.60712e+08	6.62786e+08	2.94516e+08	3.93142e+08	7.00518e+07	5.0677e+07	1.52008e+08	1.32052e+08	9.18408e+07	1.09254e+08	9.60038e+07	9.91523e+07	1.17463e+08	4.25597e+07	8.9119e+07	1.99175e+08	8.45446e+07	8.68353e+07	6.35236e+07
sp|P80188|NGAL_HUMAN	85	[5 4 0 0]		3.79766e+07	2.7677e+07	3.98581e+07	1.87284e+07	4.45022e+07	2.28218e+07	2.83004e+07	2.30075e+07	1.92567e+07	6.60794e+07	5.00838e+07	5.40128e+07	2.09287e+07	7.74386e+07	3.08515e+07	2.63106e+07	4.61868e+07	3.40842e+07	3.88904e+07	2.12254e+07	1.58152e+08	5.36226e+07	1.1625e+08	9.79696e+07	4.08461e+07	6.64495e+07	2.15432e+08	1.31555e+08	4.37623e+07	5.90894e+07	4.77329e+07	2.02389e+07	2.04281e+07	3.52825e+07	1.96685e+07	8.18036e+07	1.15616e+07	3.15384e+07	3.10601e+07	5.2582e+07	1.49955e+07	9.52869e+06	1.86087e+07	8.14614e+06	1.80101e+07	5.53354e+07
sp|O00469|PLOD2_HUMAN	209	[8 2 0 0]		8.58844e+08	8.12824e+08	9.75591e+08	2.96616e+08	2.13287e+08	5.92494e+08	3.05876e+09	3.3727e+08	5.36643e+08	6.15881e+07	8.50349e+08	2.31855e+08	6.36874e+07	5.33725e+08	2.21221e+08	8.92005e+07	3.68583e+07	4.05817e+07	1.75142e+07	5.02203e+07	7.46893e+08	2.18495e+09	2.51585e+09	1.86513e+09	1.94759e+09	5.30552e+08	1.96322e+09	1.88173e+09	2.19624e+09	1.55375e+09	5.85004e+08	5.7975e+07	7.42355e+07	1.66477e+08	1.57157e+08	1.74359e+09	1.41714e+09	4.80218e+08	2.28716e+09	3.72061e+09	1.77077e+09	9.26595e+08	1.22215e+09	6.71688e+08	2.34092e+08	4.90037e+08
sp|P24821|TENA_HUMAN	1018	[5 2 0 0]		6.98923e+07	8.61359e+07	6.96555e+07	6.84647e+07	6.66525e+08	4.33207e+07	1.01398e+08	5.49342e+07	1.55756e+08	3.72492e+09	2.18967e+09	2.9697e+08	4.63894e+08	1.80614e+08	6.45914e+08	2.92641e+08	2.11885e+08	1.69397e+09	3.73931e+09	5.38561e+08	3.26761e+07	1.01994e+08	8.09328e+08	1.55833e+08	3.05413e+08	1.65923e+08	1.70643e+09	3.65896e+08	1.0083e+09	3.59133e+08	1.25287e+08	7.32451e+07	1.12749e+08	5.96267e+07	2.08181e+07	8.79466e+07	3.16769e+07	5.02552e+07	1.32944e+08	8.86715e+07	8.3896e+07	1.42193e+08	2.19802e+08	9.73438e+07	1.98037e+08	2.19242e+09
sp|Q96HE7|ERO1A_HUMAN	280	[8 2 0 0]		6.2913e+08	3.08503e+08	1.65784e+08	1.95594e+08	1.08132e+09	2.03972e+08	4.9866e+08	1.62392e+08	1.08243e+09	1.32765e+08	1.711e+09	3.08376e+09	1.46725e+08	1.56148e+08	4.20504e+08	1.91888e+08	1.47656e+08	1.15024e+08	5.99475e+07	5.3499e+07	3.53957e+09	3.54761e+09	2.112e+09	4.03015e+09	2.61358e+09	1.93406e+09	2.47505e+09	1.03065e+09	3.82787e+09	9.75138e+08	1.35096e+09	2.31502e+08	1.16703e+08	8.19452e+07	1.14391e+08	2.69193e+09	2.86484e+09	1.53087e+09	1.25311e+09	2.82464e+09	1.56018e+09	6.94826e+08	1.13257e+09	1.08171e+09	7.12493e+08	3.5186e+08
sp|P41271|NBL1_HUMAN	39	[6 2 0 0]		4.10532e+07	1.8523e+07	8.42111e+06	4.60504e+06	1.7216e+07	2.46185e+06	1.83977e+07	4.27913e+06	1.05917e+07	1.18802e+06	4.38257e+06	8.69485e+06	112313	1.68654e+06	1.47062e+06	638783	2.00304e+06	887471	867621	1.79272e+06	1.23178e+08	5.06578e+06	2.10886e+07	2.13307e+07	9.29817e+06	5.55001e+07	4.45348e+07	4.68544e+06	1.25531e+06	1.07927e+07	3.48602e+07	823573	1.98185e+06	1.43272e+06	2.13411e+06	5.11035e+06	1.03089e+07	1.95791e+06	2.22918e+06	1.087e+06	2.3795e+06	891250	7.33528e+06	2.3316e+06	1.26071e+06	3.2583e+06
sp|P01009|A1AT_HUMAN	271	[5 7 0 0]		2.02107e+06	1.17368e+06	2.57889e+06	4.97437e+06	366122	1.23197e+06	9.87498e+06	4.1207e+06	2.28851e+06	1.53808e+06	29888.6	1.80047e+06	904838	4.04025e+07	666923	2.93965e+06	1.36639e+07	1.18739e+08	2.19741e+07	2.20468e+06	1.28955e+07	1.69529e+07	8.96936e+06	9.89582e+06	4.69145e+06	3.49524e+06	6.13714e+06	3.28483e+06	5.58146e+06	4.39252e+07	2.01969e+07	5.03073e+06	3.60183e+06	3.00443e+06	7.21618e+06	2.41669e+06	2.37047e+06	2.571e+06	5.23659e+06	2.62738e+06	3.75569e+06	536464	1.56374e+06	1.03843e+06	1.36304e+06	1.5588e+06
sp|P04843|RPN1_HUMAN	299	[6 2 0 0]		5.45868e+08	1.3021e+08	1.8411e+08	1.70425e+08	3.28285e+08	2.03561e+08	7.27724e+08	8.9947e+07	3.70516e+08	2.07722e+08	1.06996e+09	1.64403e+09	5.7248e+08	1.07193e+09	5.46069e+08	8.82255e+08	8.59454e+08	9.59461e+08	1.40084e+09	7.70815e+08	7.35931e+08	3.85358e+08	3.86835e+08	3.06603e+08	4.82353e+08	6.04946e+08	3.9509e+08	4.33481e+08	9.67886e+08	5.07638e+08	5.6748e+08	1.23139e+08	1.06358e+08	2.61438e+08	1.17299e+08	5.25004e+07	9.94658e+07	9.90568e+07	6.00144e+07	7.35482e+07	7.17963e+07	1.01687e+08	1.82775e+08	1.3317e+08	1.0444e+08	5.1242e+07
sp|P00739|HPTR_HUMAN;sp|P00738|HPT_HUMAN	126;184	[5 4 1 0]		6.40144e+08	7.06841e+08	1.03611e+09	2.02434e+09	2.37188e+09	2.38377e+09	1.13691e+09	1.33971e+09	8.37732e+08	2.14596e+09	6.98057e+08	7.26145e+09	2.15597e+09	1.44682e+10	8.01322e+09	5.86916e+08	4.41789e+08	2.09034e+09	3.6281e+09	2.58448e+09	8.23173e+08	1.19738e+09	1.69094e+09	1.04783e+09	1.69667e+09	1.2658e+09	2.31496e+09	1.19865e+09	2.86712e+09	1.10496e+10	2.76499e+09	4.40701e+08	1.79051e+08	2.61454e+09	6.80274e+08	2.16902e+08	5.64579e+08	2.46033e+08	4.4178e+08	1.89573e+08	1.56133e+08	2.04164e+08	5.56912e+08	3.75366e+08	1.24726e+08	6.71159e+08
sp|P01876|IGHA1_HUMAN	340	[3 5 0 0]		1.92262e+08	1.92299e+08	2.85343e+08	1.70799e+08	2.41051e+08	7.79718e+08	7.08233e+08	1.85193e+08	2.43411e+08	4.64743e+08	4.43672e+08	4.40301e+08	8.44776e+07	3.71872e+09	3.40089e+08	7.93033e+08	1.91428e+08	3.11276e+08	3.22623e+08	3.69274e+08	1.66695e+08	2.18484e+08	5.02682e+08	6.84416e+08	1.96065e+08	2.01436e+08	2.44504e+08	2.36053e+08	9.30229e+08	2.70881e+09	2.2635e+08	4.17936e+07	6.88099e+07	2.88643e+08	1.33489e+08	6.7218e+07	1.94838e+08	4.62475e+07	8.67247e+07	4.55591e+08	1.20145e+08	1.47176e+08	2.61952e+08	1.68798e+08	1.01794e+08	8.59909e+07
sp|P01877|IGHA2_HUMAN;sp|P0DOX2|IGA2_HUMAN	205;320	[5 5 0 2]		3.53416e+08	1.92534e+08	1.90657e+08	1.08217e+08	6.11171e+08	3.32981e+08	1.16464e+09	2.42775e+08	2.29586e+08	2.33328e+08	1.11011e+09	1.51244e+08	5.84709e+07	2.15395e+08	5.89705e+08	9.84633e+07	2.64633e+08	2.86911e+07	3.13911e+07	3.51328e+07	3.35289e+08	1.0816e+09	8.67394e+09	5.68857e+09	1.90019e+09	2.64891e+09	1.72699e+09	8.41483e+09	4.90665e+09	4.69504e+08	1.06321e+09	2.8386e+08	1.41051e+08	3.95428e+07	1.80409e+07	1.85151e+09	2.18893e+09	9.2431e+08	1.80167e+09	2.38826e+09	2.5114e+09	1.88623e+08	3.16906e+09	1.82921e+09	3.4807e+08	2.09524e+09
sp|P80188|NGAL_HUMAN	85	[5 4 1 1]		1.33351e+08	2.73357e+07	4.80689e+07	4.05203e+07	1.7934e+08	4.62524e+07	2.06471e+08	3.41501e+07	1.20334e+08	1.04223e+08	1.09454e+09	4.02585e+08	1.28863e+08	1.37478e+08	4.40808e+08	1.79231e+08	1.50059e+09	1.83725e+08	7.80426e+08	2.05149e+08	1.48287e+08	1.12288e+08	3.26438e+08	3.00602e+08	1.21662e+08	1.5721e+08	1.61407e+08	5.93505e+08	1.75705e+08	1.00292e+08	1.89865e+08	6.58969e+07	1.55275e+08	1.31501e+08	2.91703e+08	2.02528e+08	4.65424e+07	3.05668e+08	1.6669e+08	5.43277e+08	9.58244e+07	5.27833e+07	1.43894e+08	8.78054e+07	6.17635e+07	3.18973e+08
sp|P69849|NOMO3_HUMAN;sp|Q15155|NOMO1_HUMAN;sp|Q5JPE7|NOMO2_HUMAN	618;618;618	[9 2 0 0]		2.11656e+08	2.81982e+07	2.42832e+07	2.09542e+07	1.16694e+08	4.20903e+07	7.81966e+07	1.34527e+07	2.78802e+07	798183	1.00126e+08	6.46904e+07	1.16315e+07	4.24518e+07	3.51762e+07	5.67818e+06	5.78069e+07	2.3567e+07	2.51574e+07	1.14848e+07	5.55542e+08	4.36851e+08	3.11166e+08	4.41281e+08	1.479e+08	2.39756e+08	3.37227e+08	3.74964e+08	2.69001e+08	6.86097e+07	1.91711e+08	1.83436e+06	1.12624e+07	1.7578e+07	1.64154e+07	5.08965e+08	4.35098e+08	4.99266e+08	2.25827e+08	2.02785e+08	3.6709e+08	6.43438e+07	5.69536e+08	3.02986e+08	8.85795e+07	2.82186e+07
sp|Q9Y4L1|HYOU1_HUMAN	830	[6 2 0 0]		1.53365e+09	3.43263e+08	3.35216e+08	3.49545e+08	1.23909e+09	3.28932e+08	2.17009e+09	2.63072e+08	2.61069e+08	2.02599e+08	2.54624e+09	3.12706e+09	1.06506e+09	2.93403e+09	1.80887e+09	2.48901e+09	5.5887e+09	1.23208e+10	4.77754e+09	4.76626e+09	1.37477e+09	8.90828e+08	1.36046e+09	1.27689e+09	1.94064e+09	1.09841e+09	1.29624e+09	1.41461e+09	5.1287e+09	1.25116e+09	2.62715e+09	1.49522e+08	2.08548e+08	6.97046e+08	7.50292e+08	4.29115e+08	2.7228e+08	3.57801e+08	4.2992e+08	5.19024e+08	2.40568e+08	4.35353e+08	1.74467e+09	2.88019e+08	3.68771e+08	1.99415e+08
sp|O43852|CALU_HUMAN	131	[3 4 0 1]		1.53359e+08	5.65721e+07	5.07605e+07	5.82411e+07	3.20553e+08	1.67588e+08	2.55309e+08	2.24605e+07	7.67276e+07	1.51053e+08	5.7921e+08	2.97873e+08	2.06454e+08	2.55093e+08	2.57466e+08	2.06184e+08	1.83183e+08	3.13461e+08	5.67204e+08	1.83254e+08	1.70156e+08	1.03599e+08	2.21049e+08	2.17243e+08	1.51822e+08	1.631e+08	3.27883e+08	2.28738e+08	2.13203e+08	2.1515e+08	4.15576e+08	8.91826e+06	2.7563e+07	1.02471e+08	2.74113e+07	4.38447e+07	8.64283e+07	3.63903e+07	1.13423e+08	5.77267e+07	3.828e+07	5.61667e+07	8.38569e+07	6.04552e+07	6.33345e+07	1.26953e+08
sp|P00738|HPT_HUMAN	241	[5 4 2 0]		2.01976e+09	2.25385e+09	6.70385e+09	6.51188e+09	1.89903e+10	8.33769e+09	2.27385e+10	1.38125e+10	2.64217e+09	1.51902e+10	8.29161e+09	5.73426e+10	1.95895e+10	1.02479e+11	4.61441e+10	2.31398e+09	4.48567e+08	1.97032e+10	6.20926e+10	2.80764e+10	1.88913e+10	8.63864e+09	1.39028e+10	4.59044e+09	1.41872e+10	1.3798e+10	1.23597e+10	7.07909e+09	2.064e+10	7.28576e+10	1.23787e+10	3.75e+09	1.70406e+09	5.86276e+09	2.89043e+09	1.98076e+09	5.8156e+09	2.63041e+09	4.59568e+09	1.13777e+09	7.79062e+08	3.39194e+09	4.90049e+09	4.34439e+09	1.30304e+09	4.26559e+09
sp|Q96AY3|FKB10_HUMAN	182	[7 2 0 0]		3.34395e+07	6.55554e+07	4.93371e+07	3.5343e+07	2.38741e+08	4.73641e+07	5.20914e+07	1.22845e+07	5.00815e+07	3.50654e+07	3.61943e+07	3.8604e+07	1.28687e+07	1.74842e+07	2.89912e+07	4.75927e+07	2.04636e+07	4.82626e+06	3.97413e+07	5.62132e+06	2.63287e+07	1.3229e+07	6.06794e+07	6.76428e+07	1.50192e+08	1.06936e+08	7.1937e+07	8.46413e+07	2.18937e+08	8.17059e+07	2.51503e+07	2.66847e+07	9.75991e+06	1.54558e+07	6.3817e+06	4.54823e+06	2.27271e+07	1.72075e+06	3.26196e+06	1.36329e+07	2.64439e+07	8.63418e+06	1.0696e+07	4.14234e+06	5.89529e+06	1.44373e+07
sp|Q02817|MUC2_HUMAN	1154	[5 5 0 1]		1.36114e+09	2.05546e+09	4.10838e+09	1.6844e+09	4.39751e+08	1.9156e+09	4.43337e+09	5.89166e+08	4.74416e+09	2.39618e+10	6.1006e+08	8.35201e+09	1.83348e+09	7.17623e+09	6.41847e+08	1.74575e+09	5.59169e+08	3.55745e+09	5.15287e+08	6.42049e+08	1.57367e+09	8.6316e+08	3.44123e+08	4.21618e+08	5.89063e+09	2.93985e+08	5.10324e+08	2.43571e+08	2.28808e+09	2.07696e+10	2.8431e+09	8.84829e+07	1.22483e+08	7.08473e+08	1.03851e+09	5.43112e+07	4.06519e+08	4.02973e+07	4.6383e+07	6.18437e+07	6.75731e+07	2.64165e+07	7.73948e+07	3.37336e+07	4.7439e+07	8.37687e+07
sp|P56199|ITA1_HUMAN	840	[7 2 0 0]		2.15139e+08	1.71143e+08	2.66105e+08	2.61963e+08	7.02323e+08	3.75774e+08	2.21349e+08	2.78381e+08	1.99589e+08	1.18419e+08	5.91254e+08	1.81195e+08	6.32397e+07	6.95825e+07	2.60174e+08	2.62836e+08	3.1876e+08	5.16023e+07	7.83871e+07	5.22067e+07	1.01293e+09	1.14713e+09	1.2817e+09	1.46533e+09	1.15317e+09	8.45031e+08	2.36414e+09	9.98144e+08	8.10541e+08	1.79619e+09	6.20739e+08	2.63443e+08	1.67766e+08	9.60758e+07	8.63354e+07	7.59884e+08	1.19721e+09	5.06145e+08	1.10033e+09	5.21024e+08	8.72948e+08	1.33825e+08	6.73626e+08	5.54299e+08	4.95558e+08	2.67333e+08
sp|P01876|IGHA1_HUMAN;sp|P01877|IGHA2_HUMAN;sp|P0DOX2|IGA2_HUMAN	144;131;246	[4 5 0 0]		1.17842e+07	1.52243e+07	954183	1.19414e+06	3.79629e+07	1.39657e+07	8.8312e+07	1.307e+07	6.91451e+07	1.87732e+07	6.94927e+07	1.24086e+07	1.46423e+07	5.35922e+08	2.93846e+07	1.87367e+08	7.61591e+06	7.61498e+08	2.39354e+07	2.39287e+08	3.15635e+07	2.94473e+07	2.28118e+07	4.53735e+07	7.02691e+06	8.53629e+06	4.53609e+06	1.60421e+07	9.53899e+06	6.77616e+07	6.95825e+07	5.81127e+06	2.90037e+06	1.72616e+07	4.1169e+07	9.87565e+06	3.75186e+06	5.23431e+06	5.96366e+06	2.47851e+07	4.92707e+06	8.95384e+06	1.36772e+07	4.21177e+06	3.41713e+06	5.64927e+06
sp|P0DOX5|IGG1_HUMAN;sp|P01857|IGHG1_HUMAN	299;180	[5 4 1 1]		1.59407e+09	3.46157e+09	1.47347e+09	1.36374e+09	7.41181e+08	1.96224e+09	4.32366e+08	1.11371e+09	8.44991e+08	3.03601e+09	5.59671e+08	1.11253e+09	1.14446e+09	6.36417e+08	6.14212e+08	4.4151e+08	3.93972e+08	1.29076e+08	1.18275e+08	2.15486e+08	9.80708e+09	3.18397e+10	4.7292e+09	2.92238e+09	3.07187e+09	4.64421e+09	2.74738e+09	2.24666e+09	6.07989e+09	4.82628e+09	4.18529e+09	6.07432e+07	4.44734e+08	6.79881e+08	7.24327e+08	4.52076e+09	8.63494e+09	2.13831e+09	5.6523e+09	3.76189e+09	9.73331e+09	3.45386e+09	3.50622e+09	2.25584e+09	4.25959e+09	2.45752e+09
sp|P23946|CMA1_HUMAN	103	[3 5 0 3]		1.90594e+08	3.08743e+07	2.22746e+08	8.82538e+07	1.79158e+08	8.20895e+06	7.07929e+08	2.95001e+07	1.35255e+08	1.71635e+07	2.39319e+08	1.80741e+08	1.52237e+08	3.51322e+07	6.90113e+07	2.81372e+07	3.43794e+08	3.14039e+07	1.14584e+08	6.16312e+07	1.71658e+09	5.28938e+08	3.53968e+08	1.61713e+09	1.14413e+09	6.7555e+08	5.29913e+08	3.11903e+08	1.44937e+08	2.72251e+07	2.92472e+08	423282	282246	3.47353e+06	8.64305e+06	1.43769e+06	176976	2.93621e+06	1.87302e+06	4.21066e+06	1.1654e+07	2.7319e+06	1.20761e+07	6.34501e+06	3.37927e+06	542060
sp|P11279|LAMP1_HUMAN	103	[6 2 0 0]		8.25682e+09	1.06426e+09	1.78832e+09	4.99918e+08	2.29437e+09	4.04408e+08	2.91468e+09	5.99303e+08	1.09766e+09	6.87713e+08	2.50193e+09	6.67199e+08	2.47846e+08	3.11011e+08	1.26453e+09	4.5596e+08	7.02437e+08	4.97364e+08	3.21184e+08	6.66283e+08	8.31421e+09	2.2825e+10	6.64001e+09	8.21939e+09	8.23773e+09	8.21127e+09	1.3832e+10	6.69893e+09	7.84056e+09	3.92546e+09	2.48455e+09	1.45141e+09	5.37148e+08	4.10492e+08	3.18662e+08	3.85231e+10	6.64195e+09	7.27194e+09	1.2755e+10	2.80299e+09	1.21148e+10	1.73594e+09	1.82531e+10	1.26107e+10	8.56438e+09	2.33426e+09
sp|P08246|ELNE_HUMAN	88	[4 3 1 0]		1.81994e+08	5.11004e+07	3.14012e+07	2.38847e+07	8.60459e+07	6.83027e+07	1.21185e+07	3.7326e+07	9.28492e+06	1.27576e+07	1.39204e+08	2.44209e+07	2.25636e+07	7.32779e+06	3.15791e+07	4.83455e+06	2.1537e+07	2.96054e+06	1.97027e+07	6.43521e+06	3.95875e+08	7.65213e+08	6.72003e+08	3.96774e+08	2.2234e+08	3.12664e+08	3.52106e+08	9.16973e+08	3.20912e+08	4.82379e+08	2.00515e+08	1.29208e+08	3.40829e+07	1.42638e+07	1.4285e+07	1.81198e+09	3.57913e+08	1.61864e+09	6.86415e+08	1.59331e+09	4.43851e+08	1.38593e+08	2.69553e+08	2.47926e+08	1.84124e+08	4.19745e+08
sp|Q02083|NAAA_HUMAN	37	[5 2 0 0]		2.77169e+07	3.07938e+07	3.93126e+07	4.55466e+07	6.0469e+07	7.71376e+07	8.76802e+07	1.69225e+07	5.81079e+07	2.28112e+07	6.25573e+07	8.24135e+07	3.4847e+07	3.07475e+08	9.50118e+07	1.90052e+08	2.3525e+08	1.09115e+08	1.31764e+08	2.24735e+08	4.89306e+07	4.15652e+07	9.09704e+07	1.04883e+08	1.06581e+08	3.84462e+07	9.13945e+07	5.01208e+07	3.4552e+08	9.73895e+07	9.8862e+07	3.26125e+06	1.46571e+07	2.72828e+08	6.6924e+07	1.3014e+07	2.44945e+07	1.17142e+07	1.67815e+07	1.84182e+07	6.17273e+06	1.03399e+07	3.63731e+07	1.21653e+07	1.21387e+07	2.80876e+07
sp|P16278|BGAL_HUMAN	464	[5 2 0 0]		2.86088e+09	1.37855e+10	5.55021e+09	7.8282e+09	1.21418e+10	7.22934e+09	3.37718e+09	4.22133e+09	3.11982e+09	4.925e+09	3.44695e+09	1.60315e+09	9.81651e+08	5.44276e+09	2.45064e+09	1.89074e+09	2.68944e+09	1.79303e+09	2.48825e+09	1.90113e+09	8.06873e+09	7.64369e+09	1.28812e+10	1.50497e+10	6.01178e+09	5.20337e+09	2.19366e+10	8.44462e+09	2.76693e+10	5.83445e+10	3.36044e+09	1.77424e+09	1.45029e+09	5.71212e+08	6.27555e+08	6.74078e+08	3.13657e+09	7.07935e+08	2.56835e+09	2.73483e+09	5.15426e+09	1.29567e+09	4.46827e+09	2.5762e+09	1.25727e+09	5.24302e+09
sp|P12109|CO6A1_HUMAN	804	[6 2 0 0]		1.85131e+09	2.04208e+09	5.85777e+09	1.94102e+09	1.7364e+10	3.34178e+09	4.28692e+09	1.83718e+09	4.44974e+09	2.27621e+09	9.81243e+09	1.96603e+09	6.84846e+08	1.17808e+09	3.02914e+09	1.27015e+09	1.05307e+09	9.5306e+08	1.29463e+09	5.63664e+08	1.54887e+10	1.48272e+10	2.96021e+10	2.78147e+10	1.14158e+10	7.9488e+09	1.90098e+10	1.84606e+10	2.84769e+10	2.94238e+10	4.17717e+09	1.48971e+09	4.87815e+09	2.61629e+09	2.18868e+09	3.36362e+10	3.39843e+10	3.72042e+09	1.08239e+10	2.61505e+10	1.76027e+10	2.11712e+09	1.85779e+10	8.75667e+09	3.56481e+09	4.79628e+09
sp|P50897|PPT1_HUMAN	197	[5 2 0 0]		1.74363e+09	1.52208e+09	1.95232e+09	9.15086e+08	5.59726e+09	1.5632e+09	2.57662e+09	1.19052e+09	2.22642e+09	6.66735e+08	2.5012e+09	1.21506e+09	9.29448e+08	7.46471e+08	1.5294e+09	1.39358e+09	1.20221e+09	6.54698e+08	1.23826e+09	8.24366e+08	1.09662e+10	1.52928e+10	1.52542e+10	1.49206e+10	9.08446e+09	5.77115e+09	8.15776e+09	7.60674e+09	1.6124e+10	5.07004e+09	8.48308e+09	1.70524e+09	3.88808e+09	6.41256e+09	2.8078e+09	3.72957e+09	6.8677e+09	2.72296e+09	3.97085e+09	5.162e+09	5.92511e+09	1.36029e+09	3.85443e+09	2.81237e+09	2.00314e+09	2.97691e+09
sp|P00450|CERU_HUMAN	138	[5 4 0 0]		8.59302e+07	2.57596e+07	7.93523e+07	4.11507e+07	1.19608e+08	4.29542e+07	9.70206e+07	5.60386e+07	6.89341e+07	5.91638e+07	9.99693e+07	5.9292e+08	3.17324e+07	3.24888e+07	8.25042e+07	1.92323e+08	1.35917e+07	3.04348e+07	4.89116e+06	1.15382e+07	3.2757e+08	9.92957e+08	5.73101e+08	6.31991e+08	4.17915e+09	2.03978e+08	7.59024e+08	5.50286e+08	1.45477e+09	1.5262e+09	3.25223e+09	3.92514e+07	2.99929e+07	3.71988e+07	5.23328e+07	7.12986e+08	1.58185e+09	1.835e+08	1.48066e+08	6.43696e+08	3.72305e+08	2.70212e+08	3.47466e+08	1.44242e+08	9.10893e+07	2.12573e+08
sp|Q14126|DSG2_HUMAN	112	[4 5 0 2]		3.28292e+07	2.16855e+06	1.00285e+07	1.41529e+07	4.58243e+07	1.18268e+07	1.9982e+08	7.28638e+06	4.38588e+07	4.85103e+06	2.72393e+07	5.66248e+07	1.63023e+07	2.44598e+07	4.67152e+07	1.14334e+08	1.25251e+08	5.562e+07	1.87488e+08	5.51411e+07	4.31274e+07	3.28156e+07	3.48136e+07	5.82926e+07	4.33224e+07	2.47009e+07	4.83762e+07	4.83454e+07	3.46925e+07	7.69814e+07	4.63722e+07	1.65582e+06	1.32183e+07	2.05638e+07	1.24787e+07	8.61209e+06	5.46966e+06	2.25856e+06	2.31819e+06	6.88616e+06	9.85415e+06	2.37806e+06	5.44931e+07	5.61279e+06	1.59352e+06	3.51894e+06
sp|P53634|CATC_HUMAN	53	[6 2 0 0]		7.07203e+07	1.33711e+08	1.47087e+08	4.84902e+07	8.26741e+07	9.23186e+07	1.75869e+08	3.54361e+07	7.34955e+07	3.57589e+07	1.38192e+08	9.98357e+07	1.98874e+07	6.57862e+07	7.42172e+07	3.44984e+07	3.91418e+07	6.21552e+07	4.83464e+07	4.00342e+07	9.23115e+08	7.80304e+08	6.82646e+08	1.23697e+09	8.2444e+08	2.63838e+08	3.39097e+08	6.03576e+08	1.08527e+09	3.57163e+08	4.4851e+08	2.01935e+06	5.61561e+07	3.96829e+07	3.97525e+07	9.74875e+08	1.62723e+09	2.31526e+08	6.45205e+08	9.02155e+08	1.5916e+09	7.36119e+07	1.40151e+09	3.79202e+08	1.13891e+08	9.82338e+07
sp|P56199|ITA1_HUMAN	1113	[7 2 0 0]		2.77241e+08	6.48584e+08	2.94862e+08	3.77038e+08	8.13955e+08	4.57086e+08	2.40355e+08	4.02106e+08	3.9142e+08	5.22122e+08	4.97722e+08	2.29921e+08	1.57853e+08	1.58921e+08	2.52584e+08	5.80163e+07	6.10549e+07	1.01134e+08	1.27593e+08	7.39912e+07	1.33482e+09	2.40145e+09	3.94482e+09	3.18027e+09	1.8018e+09	1.20969e+09	4.06315e+09	9.22045e+08	2.72499e+09	8.58147e+08	4.08594e+08	2.55565e+08	7.86386e+08	1.57304e+08	1.94428e+08	7.74828e+08	1.77357e+09	4.54008e+08	1.34554e+09	1.47518e+09	1.38686e+09	6.3521e+08	8.23216e+08	6.38375e+08	5.3977e+08	3.54028e+08
sp|Q9BVK6|TMED9_HUMAN	125	[8 2 0 0]		1.40491e+08	2.70132e+07	5.32919e+07	2.62473e+07	6.76966e+08	2.40421e+07	2.42504e+08	1.75862e+07	4.99266e+08	1.37638e+07	4.7967e+08	1.88513e+08	2.34729e+07	5.56323e+07	1.64464e+08	5.16968e+07	9.35746e+07	2.28226e+07	5.39561e+07	2.52634e+07	2.13562e+09	1.08694e+09	1.82167e+09	2.18691e+09	8.50676e+08	5.50868e+08	1.0545e+09	1.59092e+09	1.50744e+09	1.21931e+09	5.41524e+08	2.10947e+07	3.5382e+07	2.697e+07	2.11687e+07	1.15276e+09	1.07798e+09	2.69019e+08	3.19733e+08	8.00365e+08	7.70503e+08	6.40759e+07	9.36321e+08	3.30728e+08	1.10987e+08	8.30214e+07
sp|P80188|NGAL_HUMAN	85	[9 2 0 0]		9.06719e+08	5.94105e+07	1.00884e+08	3.81488e+07	1.6392e+08	6.24521e+07	8.46997e+08	7.01273e+07	3.05441e+08	5.421e+07	5.70474e+08	3.5826e+09	8.09161e+07	1.16978e+08	2.38194e+08	8.15599e+07	1.63821e+09	1.85049e+08	1.12827e+08	7.30353e+07	5.16165e+09	7.13645e+08	2.95357e+09	1.90674e+10	1.05244e+09	3.09108e+09	2.05141e+09	2.40307e+09	9.59098e+08	2.82763e+08	7.77868e+09	3.8129e+07	5.99558e+07	2.10322e+08	1.4751e+08	1.45748e+09	2.06487e+08	4.03769e+08	5.40276e+08	1.20837e+09	3.44991e+08	1.09982e+09	7.08373e+08	1.68415e+08	4.64576e+08	1.48606e+08
sp|P10321|HLAC_HUMAN	110	[8 2 0 0]		1.12097e+07	1.24462e+07	4.26966e+06	5.43767e+06	9.94275e+06	7.00394e+06	6.15069e+06	6.37854e+06	3.02136e+07	2.19276e+06	1.76168e+08	9.48018e+07	3.13302e+06	1.48779e+06	2.32852e+06	3.18045e+06	4.45339e+08	2.9125e+06	4.2926e+07	3.45479e+07	4.10009e+07	4.58218e+09	6.75412e+08	1.80375e+09	3.71601e+07	5.773e+08	2.77378e+08	8.00455e+07	1.56671e+09	9.52817e+07	1.5116e+07	2.21056e+07	4.89691e+07	3.61568e+06	4.55238e+07	3.36727e+07	2.77255e+07	1.45646e+07	2.4946e+08	1.96824e+08	1.39156e+07	7.84551e+06	2.19593e+07	6.88175e+06	2.76373e+08	1.7178e+06
sp|P12109|CO6A1_HUMAN	804	[7 2 0 0]		1.87236e+08	2.33331e+08	2.89569e+08	1.57172e+08	1.54346e+09	2.62414e+08	3.44126e+08	1.47029e+08	4.17914e+08	2.11912e+08	1.15602e+09	2.14104e+08	6.63703e+07	1.04754e+08	2.1716e+08	9.81347e+07	1.68046e+08	5.97089e+07	1.08201e+08	5.7598e+07	2.62362e+09	1.91754e+09	2.80166e+09	2.92432e+09	1.07851e+09	1.44621e+09	2.20603e+09	2.56541e+09	3.27959e+09	2.04536e+09	7.64634e+08	1.47146e+08	3.53162e+08	1.65517e+08	1.42359e+08	4.62056e+09	3.38481e+09	5.44177e+08	2.01736e+09	2.20105e+09	2.33378e+09	2.2224e+08	2.06393e+09	1.41209e+09	5.02968e+08	4.23587e+08
sp|P56199|ITA1_HUMAN	840	[6 2 0 0]		1.83301e+09	1.10943e+09	1.26303e+09	8.29271e+08	3.58725e+09	7.52819e+08	1.20491e+09	9.34517e+08	1.19305e+09	6.87491e+08	1.83044e+09	7.83034e+08	4.2156e+08	4.77121e+08	6.81879e+08	3.92964e+08	7.64744e+08	3.62783e+08	5.49355e+08	5.24886e+08	3.86789e+09	4.85196e+09	3.89126e+09	7.35093e+09	5.43574e+09	3.63208e+09	5.04079e+09	2.73436e+09	2.611e+09	1.5019e+09	1.51903e+09	9.31733e+08	9.05545e+08	2.80703e+08	2.2237e+08	2.13201e+09	3.4366e+09	1.46043e+09	3.04776e+09	2.80978e+09	2.63933e+09	4.71927e+08	3.01477e+09	2.29355e+09	1.81745e+09	1.45321e+09
sp|Q14767|LTBP2_HUMAN	421	[5 4 0 1]		844096	0	405551	0	1.79794e+07	2.0323e+06	4.43339e+06	124955	4.75333e+06	1.41837e+06	9.15069e+06	1.57333e+06	709339	174033	5.03266e+06	459092	620449	1.07747e+06	5.77587e+06	536102	2.43783e+06	2.18934e+07	5.0425e+07	6.00925e+07	2.2351e+07	4.76379e+06	5.55184e+07	2.55168e+07	5.41013e+07	2.52893e+07	1.96433e+06	17998.8	2.67772e+06	833458	826554	9.92721e+06	3.74721e+07	3.53125e+06	0	4.95219e+07	5.67015e+07	3.25099e+06	1.55877e+07	0	0	1.74832e+06
sp|Q92542|NICA_HUMAN	45	[9 2 0 0]		1.87782e+10	1.99301e+09	4.41523e+09	2.68717e+09	1.03155e+10	1.39517e+09	5.22904e+09	1.85551e+09	2.39028e+09	3.61367e+09	8.33196e+09	2.39968e+09	1.23819e+09	8.82383e+08	1.66297e+09	7.7639e+08	2.31928e+09	1.08495e+09	1.12475e+09	9.46007e+08	8.43598e+10	2.27492e+10	1.45093e+10	1.54363e+10	2.19955e+10	9.18678e+09	1.14495e+10	1.4473e+10	1.22473e+10	6.21453e+09	9.44829e+09	2.6463e+09	4.89922e+09	5.62122e+08	8.6562e+08	1.73279e+10	1.87893e+10	1.21302e+10	1.86256e+10	1.23215e+10	7.91267e+09	5.50096e+09	1.67735e+10	1.1136e+10	7.85094e+09	2.94215e+09
sp|P11279|LAMP1_HUMAN	84	[3 2 0 1]		1.17187e+09	5.93599e+08	1.36403e+09	4.72237e+08	5.24898e+09	3.60502e+08	1.39096e+09	5.7768e+08	1.31849e+09	8.16951e+08	7.22287e+09	3.11754e+09	7.2096e+08	6.87524e+08	3.53757e+09	1.20459e+09	1.72726e+10	8.96297e+08	5.13215e+09	5.81422e+08	2.05202e+09	4.33099e+09	6.56163e+09	9.44751e+09	6.30917e+09	3.4226e+09	4.74331e+09	9.05346e+09	7.8884e+09	2.06146e+09	9.50579e+09	5.82234e+08	9.12901e+08	5.23952e+08	7.29457e+08	1.29511e+09	3.53057e+08	1.58541e+08	4.32127e+08	1.60708e+09	2.3394e+08	1.37464e+08	5.46406e+09	1.28455e+09	3.4995e+08	1.08584e+09
sp|P14625|ENPL_HUMAN	62	[3 2 0 1]		2.53816e+09	1.03067e+09	1.68712e+09	1.53021e+09	2.27697e+09	1.90609e+09	7.18287e+09	1.40733e+09	9.16199e+09	8.74746e+08	1.08656e+09	1.10334e+09	5.45134e+08	1.67797e+09	1.22549e+09	1.0854e+09	2.16104e+08	2.64033e+08	2.17424e+08	1.92187e+08	2.7593e+09	8.98592e+08	2.5274e+09	2.10103e+09	5.3099e+09	1.04415e+09	1.58494e+09	1.27227e+09	1.64162e+09	2.09798e+09	1.09835e+09	5.46115e+08	4.37979e+08	2.36334e+08	2.17521e+08	2.12683e+08	2.56106e+08	1.10604e+08	2.47888e+08	3.32017e+08	3.02588e+08	2.97526e+08	5.08372e+08	3.48262e+08	6.129e+08	4.49475e+08
sp|O95302|FKBP9_HUMAN	174	[7 2 0 0]		1.39815e+09	3.61206e+08	3.80115e+08	4.22551e+08	2.6397e+09	3.49998e+08	1.34352e+09	3.10476e+08	1.51064e+09	4.19366e+08	2.36858e+09	1.64861e+09	6.23215e+08	4.18842e+08	7.3499e+08	5.31203e+08	1.12206e+09	7.57038e+08	6.1034e+08	2.97057e+08	1.87232e+09	1.89693e+09	3.28333e+09	3.37588e+09	1.80283e+09	2.44161e+09	2.05329e+09	2.4846e+09	6.64128e+09	1.34702e+09	4.21761e+09	3.83987e+08	8.51017e+08	7.38978e+08	2.50623e+08	5.03079e+08	4.58178e+08	7.35316e+07	2.42627e+08	3.92658e+08	3.90815e+08	2.09504e+08	6.92662e+08	3.74651e+08	3.92339e+08	3.12937e+08
sp|P19075|TSN8_HUMAN	118	[3 5 0 1]		5.7607e+08	5.23388e+07	8.78802e+07	9.75234e+07	4.50394e+08	1.43673e+08	1.30042e+08	3.94573e+07	8.86767e+07	5.60727e+07	4.5655e+08	1.52877e+08	4.13652e+06	3.72384e+07	1.51764e+08	2.1629e+08	3.05301e+07	4.40202e+07	2.36205e+07	1.24521e+08	4.27868e+08	5.01966e+09	3.15042e+09	1.36591e+09	4.40835e+09	2.57813e+09	8.04227e+08	6.73307e+08	7.88871e+09	8.96424e+07	1.29381e+09	6.46885e+07	1.39444e+08	1.43407e+08	9.62795e+06	2.45134e+09	1.26648e+09	8.89146e+08	6.83897e+09	6.41808e+09	3.4402e+09	4.55317e+09	4.13951e+09	3.35361e+09	2.99766e+09	1.31119e+09
sp|Q9Y6C2|EMIL1_HUMAN	794	[5 4 0 0]		9.91558e+07	4.82806e+07	5.00808e+07	5.02428e+07	2.39959e+08	6.43033e+07	1.20747e+08	2.72542e+07	1.13955e+08	7.06331e+07	3.40977e+08	3.03301e+08	7.23155e+07	1.68609e+08	1.24863e+08	2.4236e+08	1.11286e+09	3.58237e+08	1.09613e+09	3.66992e+08	5.93609e+07	5.50124e+07	1.79441e+08	1.30348e+08	1.44754e+08	1.11934e+08	3.69284e+08	1.98673e+08	1.45462e+08	2.28067e+08	1.32959e+08	1.21356e+07	1.08882e+08	1.91315e+08	1.02596e+08	1.61317e+07	2.48326e+07	2.12408e+07	1.47627e+07	1.91022e+07	3.98048e+07	2.30406e+07	5.93088e+07	1.48585e+07	2.40581e+07	4.60635e+07
sp|P04114|APOB_HUMAN	3411	[5 4 0 0]		9.09453e+07	4.4965e+08	2.37842e+08	1.59768e+08	3.74163e+08	1.10368e+08	1.056e+08	1.43102e+08	1.1985e+08	3.80483e+08	4.59251e+08	1.12396e+08	8.55843e+07	5.40666e+07	9.99619e+07	3.84092e+07	2.32281e+07	3.18722e+07	4.18872e+07	1.8239e+07	2.31089e+09	3.64111e+08	1.96307e+08	1.33274e+08	6.00673e+07	1.15453e+08	1.90544e+08	3.10395e+08	8.09269e+07	1.75615e+08	1.23306e+08	1.24062e+08	8.54323e+08	1.51737e+08	1.37797e+08	2.55925e+08	6.80374e+08	1.13727e+08	7.24064e+07	7.71577e+07	1.27142e+08	3.53018e+08	8.61526e+07	4.73007e+07	1.19173e+08	8.93209e+07
sp|P12109|CO6A1_HUMAN	804	[6 3 1 0]		2.04656e+09	3.44494e+09	4.37252e+09	2.25757e+09	1.0998e+10	3.80683e+09	2.65603e+09	3.10661e+09	2.49688e+09	2.07965e+09	7.2493e+09	8.38225e+08	6.47762e+08	1.52276e+09	1.9917e+09	9.89679e+08	4.23167e+08	2.68275e+08	1.00078e+09	1.0539e+09	8.0028e+09	9.98623e+09	1.46259e+10	1.42527e+10	4.20187e+09	5.14844e+09	9.45436e+09	1.33597e+10	1.83927e+10	3.37355e+10	2.35513e+09	1.40488e+09	1.95015e+09	8.30775e+08	9.64358e+08	7.70237e+09	1.36878e+10	9.28186e+09	1.10325e+10	1.49701e+10	1.38113e+10	2.32163e+09	1.80099e+10	6.37203e+09	4.89364e+09	3.65431e+09
sp|P07602|SAP_HUMAN	426	[3 3 0 1]		2.01491e+07	3.75942e+07	1.89966e+07	8.95919e+06	2.80066e+08	2.73047e+07	4.28394e+07	2.94592e+07	1.13516e+07	4.79346e+07	8.98542e+07	2.07446e+07	3.29102e+06	1.36422e+07	1.61139e+07	1.19789e+07	1.51689e+07	6.88659e+06	1.43134e+07	2.21788e+06	8.44586e+07	3.41516e+08	4.63887e+08	3.83169e+08	8.66754e+07	1.46321e+08	1.10246e+09	7.0874e+08	2.72566e+08	7.93534e+07	2.93353e+07	7.47617e+07	1.77352e+07	2.97073e+06	4.42279e+06	1.45754e+07	8.25359e+07	2.22304e+07	2.80415e+07	9.16854e+07	3.15219e+07	1.63618e+07	4.33275e+07	1.98297e+07	4.76926e+07	3.1482e+07
sp|P00738|HPT_HUMAN	241	[6 5 0 0]		6.80653e+08	7.60373e+08	7.01677e+08	1.49827e+09	8.60013e+08	1.35507e+09	7.00843e+08	1.12274e+09	2.81005e+08	6.6348e+08	1.68202e+09	3.71764e+09	3.93482e+08	6.72533e+08	6.27568e+08	4.6094e+08	3.7818e+08	3.18334e+08	1.31769e+08	2.36588e+08	7.07984e+08	3.45815e+08	5.77204e+08	4.85418e+08	5.39507e+08	3.8731e+08	8.99706e+08	5.80011e+08	4.47525e+08	2.12368e+09	4.97888e+08	2.85576e+08	1.54674e+08	1.0662e+08	8.14282e+07	4.21624e+07	6.45214e+07	3.86772e+07	6.63323e+07	5.6727e+07	5.07663e+07	1.2927e+08	9.52667e+07	3.33304e+07	6.70988e+07	3.66002e+08
sp|P54802|ANAG_HUMAN	503	[3 2 0 0]		3.20223e+06	2.77473e+06	4.05538e+06	0	1.40825e+07	0	1.32717e+07	35042	7.39468e+06	751437	7.21447e+06	1.38691e+07	613263	19504.9	9.1279e+06	4.31368e+06	1.17173e+07	1.28863e+07	4.38306e+06	889656	2.51428e+07	4.43213e+07	4.79243e+07	1.09592e+08	9.85201e+07	4.79674e+06	2.48537e+07	3.94774e+07	3.33887e+08	6.13213e+07	1.06155e+08	5.62439e+06	4.39536e+06	4.05291e+06	1.93137e+07	1.63474e+08	1.97349e+08	73317.6	9.54043e+06	6.32414e+07	8.64698e+07	1.14659e+06	1.4475e+08	1.53064e+07	7.36107e+06	138184
sp|Q9UHL4|DPP2_HUMAN	315	[3 2 0 0]		4.08916e+08	6.14395e+08	1.30962e+09	1.04189e+09	1.1621e+09	1.00762e+09	4.24622e+09	1.52257e+09	1.8376e+09	3.88954e+09	1.1682e+09	1.82552e+09	3.36309e+08	2.97999e+09	1.19763e+09	8.39459e+08	6.16553e+08	5.52433e+07	2.57289e+08	1.58272e+08	6.1132e+08	5.0126e+08	2.19624e+09	1.26287e+09	1.0438e+09	1.75555e+09	9.149e+08	9.3066e+08	2.86912e+09	1.45806e+09	5.61579e+08	6.84675e+08	2.93844e+08	3.63643e+08	1.52121e+08	1.2615e+08	1.01511e+08	1.84984e+07	5.37001e+07	1.34617e+08	7.80326e+07	5.26105e+07	1.05468e+08	8.49797e+07	9.16901e+07	4.48977e+08
sp|P69849|NOMO3_HUMAN;sp|Q15155|NOMO1_HUMAN;sp|Q5JPE7|NOMO2_HUMAN	618;618;618	[6 2 0 0]		1.01167e+10	2.75765e+09	2.6877e+09	1.01748e+09	3.85802e+09	6.74814e+08	4.53008e+09	1.11434e+09	2.64271e+09	5.22151e+08	5.48495e+09	1.81225e+09	1.21835e+09	9.9936e+08	1.14287e+09	8.37479e+08	7.95141e+08	7.04496e+08	4.44533e+08	5.23502e+08	2.15833e+10	1.23005e+10	7.65767e+09	9.35e+09	9.00271e+09	5.1373e+09	4.1713e+09	6.55843e+09	5.95976e+09	3.29697e+09	7.93926e+09	9.36699e+08	7.62549e+08	2.11971e+08	2.25359e+08	6.56738e+09	9.14766e+09	5.48965e+09	6.37374e+09	5.38382e+09	5.31882e+09	2.30209e+09	6.25919e+09	3.8237e+09	2.68813e+09	1.07051e+09
sp|O14672|ADA10_HUMAN	278	[9 2 0 0]		1.13744e+10	4.69379e+09	4.07094e+09	1.68476e+09	7.50863e+09	1.78472e+09	8.75234e+09	1.64076e+09	1.0023e+10	4.70865e+08	1.16359e+10	4.44938e+09	1.39361e+09	1.43016e+09	2.62529e+09	1.82597e+09	1.00897e+09	1.91712e+09	7.97731e+08	6.12727e+08	5.60851e+10	3.34829e+10	1.71738e+10	2.42035e+10	2.37545e+10	1.43739e+10	1.32325e+10	1.62174e+10	2.24401e+10	1.37129e+10	1.17752e+10	9.8886e+08	5.7311e+08	1.05137e+08	1.72481e+08	6.51074e+09	2.23682e+10	1.10804e+10	9.6729e+09	1.67158e+10	1.55604e+10	4.72905e+09	1.33056e+10	7.70873e+09	3.96908e+09	2.11252e+09
sp|Q9Y4L1|HYOU1_HUMAN	515	[7 2 0 0]		9.97473e+09	3.09167e+09	2.93623e+09	1.85864e+09	5.84765e+09	2.47952e+09	4.33984e+09	1.49031e+09	2.20919e+09	6.44713e+08	2.50233e+09	1.19852e+09	8.83916e+08	1.53878e+09	1.13199e+09	8.3458e+08	4.31829e+08	5.51263e+08	4.17219e+08	3.2705e+08	1.97388e+10	2.42407e+10	1.52241e+10	1.56237e+10	1.6357e+10	1.05906e+10	6.91338e+09	5.72308e+09	1.02095e+10	2.82233e+10	7.22643e+09	1.43015e+09	8.17619e+08	4.04704e+08	2.8157e+08	1.03778e+10	1.31055e+10	6.97309e+09	1.1822e+10	1.15126e+10	7.99079e+09	3.75031e+09	7.78556e+09	4.97489e+09	5.70726e+09	2.26764e+09
sp|P80188|NGAL_HUMAN	85	[6 2 0 0]		3.05631e+08	1.26725e+08	1.43851e+08	2.02154e+08	1.81936e+08	1.9474e+08	7.81033e+08	1.2946e+08	4.83362e+08	2.40063e+08	7.56507e+08	1.59496e+09	1.65091e+08	2.62477e+08	2.18376e+08	2.94451e+08	9.77405e+08	2.08236e+08	3.26497e+08	1.2605e+08	5.09654e+09	1.95017e+08	5.59501e+08	1.01859e+09	5.86046e+08	5.74807e+08	3.28041e+08	3.6149e+08	3.72551e+08	1.85921e+08	4.14412e+09	3.50143e+07	3.59833e+08	3.70112e+08	2.6225e+08	2.41467e+08	5.75091e+07	3.64845e+07	6.27269e+07	2.3812e+08	7.79394e+07	2.32065e+08	1.66686e+08	2.72069e+07	1.65547e+08	1.20784e+08
sp|Q9HAT2|SIAE_HUMAN	422	[6 2 0 0]		4.19165e+07	4.37282e+07	3.04169e+07	3.06178e+07	4.74082e+07	1.68088e+07	1.00136e+08	1.1312e+07	3.88419e+07	1.60605e+07	5.51148e+07	2.39807e+08	3.59671e+07	2.08149e+08	4.42018e+07	1.04882e+08	2.86988e+07	3.31716e+08	7.28551e+07	1.33953e+08	3.19985e+07	2.70851e+07	2.15055e+07	3.48807e+07	5.46981e+07	3.04612e+07	4.34834e+07	3.60148e+07	6.21277e+07	6.04581e+07	2.70131e+07	6.07403e+06	9.77299e+06	1.8854e+07	2.31606e+07	3.5015e+06	1.3527e+07	8.27024e+06	1.45675e+07	5.65765e+06	2.02476e+07	6.65176e+06	1.519e+07	6.1894e+06	8.98413e+06	1.69486e+07
sp|P13473|LAMP2_HUMAN	257	[6 5 0 1]		2.1058e+06	0	1.69293e+07	814847	1.03459e+08	823017	2.36845e+07	3.5627e+06	6.36703e+07	1.04545e+07	6.63193e+07	1.8989e+07	3.60693e+06	1.45873e+07	2.4695e+07	2.05817e+07	1.38607e+07	6.5436e+06	4.74202e+06	5.43448e+06	4.40647e+07	2.80282e+08	6.14975e+08	5.32777e+08	2.63699e+08	8.12987e+07	5.14004e+08	4.7063e+08	2.98079e+08	3.31385e+08	4.31172e+07	731668	1.45693e+07	92132.2	4.09487e+06	9.2446e+07	1.98784e+08	2.36269e+07	1.63398e+06	8.94586e+07	8.80874e+07	1.0169e+06	1.37618e+08	2.48411e+07	0	3.58791e+06
sp|P01859|IGHG2_HUMAN	176	[9 2 0 0]		8.12453e+08	2.83937e+08	1.08324e+08	6.79124e+07	7.58583e+08	1.08555e+08	7.75046e+08	8.27757e+07	3.12041e+08	1.36268e+08	7.48487e+08	3.62286e+08	1.25068e+08	1.77344e+08	1.53933e+08	1.27739e+08	9.12447e+07	1.81568e+08	8.20603e+07	4.80091e+07	4.08956e+09	9.1902e+09	1.25589e+10	6.75258e+09	6.02246e+09	5.7988e+09	2.47694e+09	5.98714e+09	2.69099e+09	2.89749e+09	3.24652e+09	3.87062e+08	2.59084e+07	2.05887e+07	3.4647e+07	1.52422e+09	1.09914e+09	6.51291e+08	2.65872e+09	2.92981e+09	1.00481e+10	6.47909e+08	1.77986e+09	1.87918e+09	9.10715e+08	3.5744e+08
sp|P14625|ENPL_HUMAN	62	[8 2 0 0]		7.76417e+08	5.43396e+08	4.39459e+08	3.37296e+08	8.02778e+08	4.63012e+08	1.35954e+09	3.927e+08	9.74503e+08	3.98847e+08	2.1512e+09	1.46056e+09	4.46284e+08	7.74196e+08	6.68802e+08	4.28051e+08	4.33987e+08	2.73228e+08	4.25404e+08	1.34476e+08	3.65983e+08	8.01472e+08	1.11917e+09	8.61684e+08	1.10198e+09	9.05655e+08	5.59762e+08	9.87393e+08	1.11052e+09	1.49618e+09	1.66923e+09	1.02515e+08	5.87749e+08	5.09244e+08	3.81752e+08	7.39742e+07	3.97809e+08	4.18238e+07	1.53454e+08	1.15577e+08	1.11245e+08	8.89879e+07	1.45279e+08	1.27949e+08	1.0664e+08	7.21631e+08
sp|O00584|RNT2_HUMAN	106	[4 2 0 0]		1.06677e+09	3.83203e+08	3.71501e+08	1.03392e+09	2.45308e+09	9.01852e+08	4.65181e+09	3.68229e+08	3.60851e+09	2.85739e+08	3.11206e+09	4.66052e+09	6.53032e+08	3.21957e+09	2.0772e+09	3.03671e+09	3.28894e+09	8.82195e+08	2.31608e+09	1.57475e+09	2.27827e+09	3.05345e+08	6.82353e+08	1.97358e+09	2.28008e+09	6.69807e+08	5.57189e+08	7.73221e+08	1.31191e+09	1.26834e+09	3.19916e+09	1.9432e+08	2.54939e+08	3.19575e+08	4.47084e+08	1.1026e+08	1.25046e+08	6.24507e+07	9.99982e+07	2.72581e+08	1.50364e+08	7.81826e+07	6.84958e+08	1.42528e+08	5.9583e+08	1.15097e+09
sp|P19075|TSN8_HUMAN	118	[6 5 2 1]		0	0	4.04568e+07	5.5202e+06	1.38952e+08	2.85793e+07	6.216e+08	5.8558e+07	7.91197e+08	5.62411e+06	5.42764e+08	1.67757e+07	737939	2.24586e+07	9.77897e+07	2.45092e+07	1.9167e+07	3.98659e+07	2.5131e+07	1.60886e+07	8.04712e+08	1.51977e+08	1.00115e+09	1.62059e+09	3.70181e+08	6.91717e+07	5.64872e+07	1.48215e+08	2.30225e+08	8.4034e+06	1.95056e+07	2.23336e+07	2.18421e+06	1.54158e+07	5.61389e+07	2.41094e+08	2.6491e+08	3.60032e+08	7.50108e+07	2.40834e+08	5.95031e+08	2.48324e+07	2.69778e+07	2.02454e+07	2.6149e+07	6.67853e+06
sp|P00450|CERU_HUMAN	762	[5 4 1 0]		2.32751e+09	4.33352e+09	1.40788e+10	5.35784e+09	7.02859e+09	4.71688e+09	5.99222e+09	4.67999e+09	1.95596e+09	1.14384e+09	1.55113e+09	9.95193e+08	1.87278e+08	7.77016e+08	1.50444e+09	1.34523e+09	5.98706e+08	1.31388e+08	3.18918e+08	2.04516e+08	3.18982e+09	7.37062e+09	5.69187e+09	6.86836e+09	2.3262e+09	2.35381e+09	6.89734e+09	3.87852e+09	3.40877e+09	5.1054e+09	3.49075e+09	7.02295e+08	8.3584e+08	1.89559e+08	8.3569e+07	1.58767e+09	2.26034e+09	7.27181e+09	2.18796e+09	7.51681e+09	3.155e+10	1.01506e+09	2.75313e+09	1.08837e+10	3.1207e+09	2.32526e+09
sp|P19075|TSN8_HUMAN	118	[9 2 0 0]		1.31195e+08	1.36258e+08	4.58037e+07	6.73125e+07	9.65798e+07	1.79648e+08	1.06192e+08	1.30924e+08	3.301e+08	7.39109e+07	1.61924e+08	3.74008e+07	2.60211e+07	4.32242e+07	2.13075e+07	9.4255e+06	8.70877e+06	7.24018e+06	3.01391e+06	7.15828e+06	5.77522e+08	4.46137e+08	4.0116e+08	4.70478e+08	2.52321e+08	1.52955e+08	3.50876e+08	4.26615e+08	4.85115e+08	5.04621e+08	3.20179e+08	3.21965e+07	3.87342e+07	4.71802e+07	4.40383e+07	7.26784e+08	5.06867e+08	8.07519e+08	4.13463e+08	2.51517e+08	3.0986e+08	7.47291e+07	2.91366e+08	1.42158e+08	8.54844e+07	1.99834e+08
sp|Q02817|MUC2_HUMAN	1154	[5 4 0 1]		4.94916e+08	3.02949e+08	5.14607e+09	3.20192e+08	6.77469e+08	5.42464e+08	1.94174e+09	2.24038e+08	3.70008e+09	5.32974e+09	2.31404e+09	3.66905e+09	1.01802e+09	6.08455e+08	2.53042e+09	1.33937e+10	1.68554e+09	1.87398e+09	1.2049e+09	1.29572e+09	1.28931e+09	2.32219e+09	1.56802e+09	3.39374e+09	3.05722e+09	1.97207e+08	1.08108e+09	1.98099e+09	7.70469e+09	3.27988e+09	2.03781e+09	1.11551e+08	3.77467e+08	4.42374e+08	1.72242e+09	3.29266e+07	1.6793e+09	4.76866e+07	9.50502e+07	2.53577e+08	1.82844e+08	2.9822e+08	1.12189e+08	7.94629e+07	8.63346e+07	2.79313e+08
sp|P35555|FBN1_HUMAN	448	[5 4 0 1]		8.45803e+08	1.63227e+08	3.40592e+08	2.05659e+08	1.28225e+09	2.22693e+08	6.60216e+08	1.31896e+08	6.42608e+08	1.1823e+08	8.55524e+08	1.71074e+08	1.64699e+08	1.28651e+09	7.80043e+08	9.24867e+08	4.8219e+08	5.52543e+09	5.98157e+09	1.46581e+09	1.26735e+08	2.38967e+08	1.80824e+09	3.31416e+09	7.2085e+08	2.0758e+08	3.65814e+09	1.14157e+09	3.71273e+09	2.65253e+09	2.55072e+08	1.1093e+07	9.38702e+07	3.86824e+08	9.98053e+07	1.21662e+08	2.12279e+08	4.33221e+07	7.86499e+07	1.98602e+08	1.90106e+08	4.83082e+07	2.79493e+08	5.50546e+07	5.73306e+07	6.86728e+07
sp|P98160|PGBM_HUMAN	3780	[5 4 0 1]		5.5273e+07	2.00543e+07	6.87966e+06	2.7445e+07	6.65833e+07	4.44059e+07	3.32441e+07	9.73561e+06	4.09787e+07	3.62737e+07	4.37339e+07	3.08505e+07	3.89281e+07	4.30908e+07	3.03933e+07	6.64797e+07	3.56131e+07	4.42423e+07	1.88022e+08	7.08796e+07	6.45363e+07	1.38643e+07	3.37226e+07	8.07275e+07	5.72729e+07	5.10421e+07	8.94918e+07	7.61743e+07	9.82497e+07	1.12908e+08	4.93913e+07	3.21161e+06	6.99161e+06	1.98921e+07	1.42495e+07	6.76004e+06	7.0233e+06	1.43814e+06	7.56683e+06	7.74102e+06	4.73483e+06	1.24792e+07	1.27416e+07	7.32893e+06	1.25735e+07	2.13405e+07
sp|P0DOX5|IGG1_HUMAN;sp|P01857|IGHG1_HUMAN	299;180	[3 5 0 1]		5.24138e+09	7.27284e+09	1.76929e+09	1.625e+09	1.57003e+09	3.75488e+09	1.89387e+09	2.70901e+09	3.06277e+08	4.67898e+09	1.54622e+09	5.97426e+08	9.64184e+08	9.73763e+08	5.04107e+08	5.10938e+08	6.33829e+08	6.12018e+08	2.85708e+08	1.46942e+08	4.13775e+10	3.65122e+10	1.91105e+10	1.45514e+10	9.56291e+09	6.28206e+09	5.69377e+09	6.42507e+09	7.94491e+09	2.00424e+10	7.2696e+09	6.59116e+07	7.20176e+08	5.65986e+08	6.97174e+08	2.37559e+10	2.16241e+10	8.81941e+09	2.90635e+10	7.84978e+09	4.45596e+10	4.0917e+09	9.46618e+09	6.35249e+09	4.21518e+09	5.0218e+09
sp|P01903|DRA_HUMAN	143	[7 2 0 0]		1.85814e+08	8.16305e+07	1.37371e+08	1.26125e+08	2.79217e+08	1.01543e+08	3.22615e+08	7.42677e+07	2.65558e+08	1.1488e+08	9.40362e+08	2.13058e+08	8.87215e+07	7.27576e+08	1.12085e+08	3.48439e+08	8.08178e+08	2.47541e+08	7.83044e+08	2.66566e+08	1.15283e+08	1.16149e+08	2.53193e+08	2.10415e+08	6.19306e+08	1.44675e+08	1.03679e+08	2.16315e+08	5.33292e+08	1.94677e+08	3.89444e+08	3.88161e+07	3.42157e+07	1.24184e+08	7.40385e+07	3.00325e+07	7.48635e+07	6.07083e+07	6.82107e+07	7.50041e+07	2.22091e+07	4.46508e+07	6.75661e+07	3.32399e+07	5.62977e+07	3.86442e+07
sp|Q92542|NICA_HUMAN	45	[8 2 0 0]		3.73074e+09	4.24528e+09	3.70969e+09	4.76268e+09	8.26693e+09	3.96571e+09	3.18504e+09	3.54706e+09	2.83734e+09	1.10988e+09	3.82683e+09	1.12392e+09	7.70084e+08	1.26235e+09	1.88245e+09	1.029e+09	1.05144e+09	5.24558e+08	1.25206e+09	6.23896e+08	2.70005e+10	1.05697e+10	9.24335e+09	1.04127e+10	7.60554e+09	4.71886e+09	5.18602e+09	8.32893e+09	6.76746e+09	1.74093e+10	6.66705e+09	1.40324e+09	2.02564e+09	5.07208e+08	4.38776e+08	5.8569e+09	8.04098e+09	5.95197e+09	9.46038e+09	6.73136e+09	5.57772e+09	2.36216e+09	8.94315e+09	4.49048e+09	3.48039e+09	3.78109e+09
sp|P00734|THRB_HUMAN	143	[5 4 1 2]		2.02964e+08	1.91776e+08	3.21353e+09	3.11559e+08	2.17032e+09	3.69411e+08	8.56825e+08	7.99356e+08	2.87824e+08	2.93172e+08	8.88182e+08	4.95231e+08	6.1794e+07	1.44733e+08	4.57686e+08	2.80631e+08	5.87956e+06	2.57309e+07	2.17842e+07	6.93845e+07	2.10679e+09	1.03182e+09	1.84304e+09	1.59571e+09	5.74687e+08	6.19182e+08	1.3933e+09	1.71481e+09	1.03289e+09	2.06753e+09	1.88493e+09	6.33254e+08	1.36185e+07	1.20565e+07	8.58762e+06	2.02166e+08	1.02092e+09	1.63058e+08	8.37885e+08	6.83371e+08	1.15384e+09	2.49399e+08	1.26877e+09	8.62379e+08	3.34152e+08	8.06701e+08
sp|P04062|GLCM_HUMAN	309	[3 2 0 1]		1.17981e+09	9.09241e+08	1.43846e+09	6.99905e+08	3.25053e+09	7.15109e+08	1.22324e+09	6.73774e+08	8.12366e+08	6.22594e+08	1.54739e+09	4.06575e+08	3.10923e+08	5.18658e+08	6.4105e+08	2.93126e+08	5.3887e+08	1.2477e+08	3.2898e+08	1.8124e+08	2.7886e+09	8.97947e+09	6.92205e+09	5.65842e+09	3.62514e+09	5.36139e+09	5.48341e+09	6.4252e+09	7.09575e+09	3.65107e+09	3.68888e+09	5.06125e+08	8.77865e+08	9.20066e+07	2.20523e+08	1.0351e+10	8.51095e+09	4.94095e+09	6.91896e+09	4.81949e+09	4.95489e+09	1.9717e+09	3.95496e+09	3.75791e+09	2.96396e+09	1.73291e+09
sp|Q9NXH8|TOR4A_HUMAN	314	[8 2 0 0]		6.1628e+08	2.08733e+08	5.40498e+07	1.91263e+07	1.70617e+07	1.8522e+07	4.63627e+07	1.6727e+07	4.96127e+07	6.80317e+07	4.56545e+07	4.52097e+07	1.42117e+07	1.37798e+07	1.26094e+07	1.98739e+07	6.58522e+06	3.94134e+07	1.32204e+07	7.62827e+06	1.14113e+09	9.45786e+08	2.17886e+08	3.97355e+08	3.0245e+08	7.29161e+07	1.55758e+08	1.87787e+08	5.38567e+08	6.93954e+07	3.13675e+07	5.20385e+06	3.35634e+07	1.28756e+07	1.55194e+07	4.02255e+08	4.86413e+08	1.70955e+08	5.72518e+08	4.24456e+08	9.51062e+08	1.42822e+08	2.65368e+08	2.73324e+08	1.77581e+08	4.63132e+07
sp|Q08380|LG3BP_HUMAN	69	[3 2 0 1]		3.82443e+08	3.02277e+08	4.00127e+08	3.97865e+08	1.86329e+10	3.86623e+08	4.95084e+08	5.5442e+08	2.80336e+08	7.1732e+08	1.86609e+09	2.23452e+09	1.58591e+08	2.03367e+08	3.77254e+08	1.52056e+08	8.58268e+08	6.57508e+07	4.08614e+08	6.25248e+08	3.59899e+08	7.92959e+08	1.34762e+09	1.16074e+09	1.4026e+09	3.61989e+09	1.47847e+09	3.50277e+09	1.48186e+09	4.91921e+08	1.73496e+09	4.02673e+08	8.46389e+08	2.83153e+09	9.87562e+08	3.81516e+08	7.08247e+07	5.70381e+07	1.763e+08	9.24803e+07	7.08254e+07	3.20671e+07	3.39606e+08	3.94574e+08	9.01124e+07	9.04949e+08
sp|P12109|CO6A1_HUMAN	804	[6 3 0 0]		1.5206e+09	3.03174e+09	4.09368e+09	2.23608e+09	1.21052e+10	3.25504e+09	2.15967e+09	2.30525e+09	2.33177e+09	1.27149e+09	4.70137e+09	6.83161e+08	3.04878e+08	1.19802e+09	1.94489e+09	1.01608e+09	2.7361e+08	2.1111e+08	3.17606e+08	2.11155e+08	1.06597e+10	8.07339e+09	1.45034e+10	1.34354e+10	5.66866e+09	3.77438e+09	1.36711e+10	1.27654e+10	1.79955e+10	4.39165e+10	3.13057e+09	9.69426e+08	1.47962e+09	2.80308e+08	4.34691e+08	1.01426e+10	2.29739e+10	1.90802e+09	7.73234e+09	7.88269e+09	7.71345e+09	1.81609e+09	7.9317e+09	4.27932e+09	3.51394e+09	7.72726e+09
sp|Q9HDC9|APMAP_HUMAN	160	[6 2 0 0]		2.73831e+09	1.42968e+09	1.76317e+09	1.3828e+09	1.49814e+09	7.64198e+08	4.73221e+09	1.22818e+09	1.42262e+09	8.85249e+08	4.64899e+09	1.78064e+09	1.08918e+09	5.20067e+08	1.42314e+09	4.86155e+08	2.60218e+09	6.03369e+08	9.28706e+08	4.90107e+08	2.54169e+09	9.11804e+09	9.10075e+09	9.48966e+09	3.56774e+09	4.08547e+09	8.47965e+09	1.7483e+10	5.65341e+09	1.77648e+09	3.69005e+09	1.16558e+09	1.89524e+08	3.08832e+08	2.24399e+08	4.90055e+08	9.35969e+08	5.81198e+08	1.20276e+09	2.11572e+09	1.08585e+09	5.42232e+08	4.08586e+09	9.66741e+08	5.09844e+08	3.3485e+08
sp|P01024|CO3_HUMAN	85	[7 2 0 0]		2.037e+09	1.17105e+09	3.51351e+09	1.54909e+09	1.43943e+09	1.08723e+09	1.56821e+09	2.02672e+09	5.52075e+08	1.63509e+09	2.98869e+09	2.72071e+09	1.6189e+09	2.38454e+09	9.18658e+08	1.20952e+09	8.29182e+08	2.95883e+08	7.60269e+08	3.26856e+08	3.64096e+09	2.98214e+09	5.83621e+09	2.54691e+09	1.88253e+09	7.23761e+09	3.12856e+09	3.5744e+09	2.94921e+09	4.18784e+09	5.9115e+09	4.37319e+08	2.34352e+08	4.35819e+08	1.32399e+08	3.5479e+08	2.22462e+08	2.45706e+08	3.95517e+08	2.04811e+09	2.50996e+08	2.30591e+08	4.32931e+08	4.81435e+08	3.32974e+08	6.50091e+08
sp|Q13510|ASAH1_HUMAN	259	[5 2 0 0]		1.37269e+10	1.40524e+10	1.49517e+10	9.32433e+09	1.26169e+10	9.16374e+09	4.50552e+09	1.04163e+10	9.43775e+09	3.01403e+09	3.87091e+09	2.42327e+09	3.15791e+09	2.81148e+09	3.87701e+09	1.47396e+09	1.77463e+09	1.83971e+09	1.30479e+09	1.40564e+09	4.38986e+10	1.09153e+11	8.91196e+10	8.17135e+10	7.48111e+10	1.84172e+10	4.88604e+10	3.69504e+10	9.48639e+10	6.37069e+10	2.72174e+10	2.10402e+09	8.93493e+09	4.18699e+09	4.34712e+09	1.6857e+10	6.26763e+10	3.1965e+10	4.35123e+10	5.29255e+10	2.35511e+10	2.01938e+10	1.97666e+10	1.10663e+10	1.16671e+10	1.19941e+10
sp|Q9Y4L1|HYOU1_HUMAN	596	[4 2 0 0]		7.68393e+07	4.37792e+07	2.22629e+07	1.82943e+07	1.57704e+07	1.7625e+07	1.78619e+07	1.02758e+07	1.87135e+07	1.25154e+07	1.97917e+07	1.94469e+07	2.68995e+07	2.27942e+07	1.46521e+07	1.04611e+07	3.31322e+07	5.18594e+06	9.08093e+06	4.98712e+06	3.01865e+08	8.83945e+08	4.03931e+08	1.83876e+08	2.97164e+08	5.96495e+08	1.59098e+08	1.37848e+08	4.07809e+08	1.02708e+08	1.75743e+08	2.46269e+06	9.78184e+06	1.6062e+07	1.54156e+07	1.10669e+08	2.98078e+08	1.1705e+08	2.95034e+08	2.99688e+08	2.09424e+08	8.29448e+07	2.18624e+08	1.05764e+08	8.37982e+07	5.03222e+07
sp|P08603|CFAH_HUMAN	882	[5 4 1 0]		9.1607e+08	5.91151e+08	4.80652e+09	5.9222e+08	7.67009e+09	3.90352e+08	1.36915e+09	1.46457e+09	2.14236e+09	1.317e+09	4.21146e+09	1.53005e+09	2.73871e+08	8.58107e+08	1.76963e+09	9.64723e+08	9.06087e+08	3.98421e+08	2.32296e+08	1.64076e+08	5.32e+09	1.33629e+10	1.90926e+10	1.68821e+10	6.77548e+09	4.80656e+09	1.77867e+10	1.81245e+10	1.05179e+10	3.21757e+10	9.27796e+09	6.68464e+09	1.47695e+08	8.97913e+07	5.70855e+07	4.30909e+09	6.42121e+09	6.65168e+09	3.79718e+09	2.01055e+09	3.3646e+09	2.05455e+09	6.41267e+09	3.89702e+09	3.9752e+09	1.70126e+09
sp|Q9Y4L1|HYOU1_HUMAN	515	[8 2 0 0]		1.05166e+10	2.85025e+09	3.19625e+09	1.71959e+09	6.9963e+09	1.82545e+09	3.57407e+09	1.54602e+09	1.81858e+09	7.37529e+08	2.84272e+09	2.31595e+09	1.66233e+09	1.21959e+09	1.56441e+09	9.75856e+08	1.01307e+09	7.47343e+08	5.31442e+08	4.33482e+08	4.09337e+10	2.48957e+10	1.45167e+10	1.10403e+10	1.09491e+10	1.16094e+10	5.0401e+09	5.42424e+09	1.24747e+10	5.53192e+09	5.64431e+09	1.25666e+09	9.69486e+08	7.03641e+08	3.78705e+08	1.46629e+10	1.87045e+10	8.54645e+09	1.25981e+10	1.561e+10	9.59598e+09	4.35301e+09	8.67738e+09	5.72994e+09	4.62849e+09	1.10568e+09
sp|P12110|CO6A2_HUMAN	785	[5 4 0 0]		5.74423e+08	1.62378e+09	9.28919e+08	1.76432e+09	8.97803e+08	2.20695e+09	7.59387e+08	1.20888e+09	4.57391e+08	7.88439e+08	1.15009e+09	5.93977e+08	2.53504e+08	5.21353e+08	6.92639e+08	2.52918e+08	1.73692e+08	1.81144e+08	5.08244e+08	2.4018e+08	8.3996e+07	3.44822e+08	9.25154e+08	5.02105e+08	6.20014e+08	1.55311e+09	7.48099e+08	5.91208e+08	5.04691e+08	1.78545e+09	4.83805e+08	2.45007e+08	2.46908e+08	4.28577e+08	4.04658e+08	3.11275e+07	1.11636e+08	3.21336e+07	8.72305e+07	7.79087e+07	1.10879e+08	4.5517e+07	7.68208e+07	4.29518e+07	9.24332e+07	3.4578e+08
sp|P55083|MFAP4_HUMAN	137	[6 4 0 2]		5.99873e+06	3.29935e+06	1.31549e+08	1.16448e+08	1.50942e+09	1.96086e+08	2.20872e+08	1.25366e+08	3.0732e+08	1.13119e+08	9.37844e+07	1.58057e+08	5.54035e+07	7.12464e+07	7.92644e+07	5.68318e+07	1.04084e+08	5.74675e+07	7.43775e+08	9.76586e+07	1.75146e+08	8.32685e+07	2.25806e+08	2.09048e+08	9.01524e+07	3.86473e+07	2.85372e+08	1.47118e+08	1.96033e+08	1.07645e+08	2.81308e+08	3.00102e+07	1.38765e+07	8.87616e+06	1.0314e+07	2.26724e+07	3.25584e+07	4.47815e+06	3.56753e+07	1.82458e+07	5.4904e+07	2.1978e+07	1.0752e+07	5.29533e+07	7.37842e+07	3.72278e+07
sp|P01591|IGJ_HUMAN	71	[5 4 1 0]		2.54917e+10	2.31612e+10	1.40413e+10	9.33027e+09	8.2425e+09	2.63119e+10	1.60217e+10	1.36284e+10	1.52916e+10	4.02699e+09	1.02454e+10	6.46284e+09	2.69368e+09	2.31588e+10	5.98274e+09	4.28558e+09	1.45646e+09	1.64999e+09	5.83349e+08	1.79441e+09	1.62644e+10	4.58383e+10	4.15748e+10	4.84976e+10	1.60058e+10	2.23426e+10	1.53806e+10	1.42817e+10	3.4558e+10	4.52733e+10	9.72222e+09	1.15816e+09	6.76031e+08	4.36805e+08	2.50574e+08	1.48135e+10	4.92603e+10	1.10041e+10	2.5991e+10	1.18647e+11	2.92385e+10	1.39761e+10	8.85649e+09	9.74517e+09	9.3167e+09	8.99555e+09
sp|P10253|LYAG_HUMAN	470	[7 2 0 0]		1.44663e+09	5.66351e+08	4.83999e+08	7.17402e+08	1.06936e+09	5.00368e+08	2.71291e+09	5.29473e+08	5.22009e+08	2.28991e+08	3.65107e+09	7.04521e+08	6.07797e+08	1.71799e+08	3.93683e+08	3.62451e+08	1.71179e+08	7.3125e+07	1.71453e+08	7.14951e+07	1.08524e+09	7.05341e+08	1.04358e+09	1.48157e+09	3.10885e+09	1.64938e+09	1.45178e+09	4.2827e+08	1.30148e+09	4.26227e+08	2.58814e+09	8.33066e+08	2.10953e+08	3.08418e+08	4.53932e+08	7.94835e+07	5.99323e+07	5.10335e+07	1.11349e+08	2.15338e+08	1.25216e+08	3.65263e+07	2.80749e+08	1.93611e+08	1.27195e+08	1.0879e+08
sp|Q9Y4L1|HYOU1_HUMAN	596	[3 4 0 1]		7.94571e+07	4.06993e+07	3.3013e+07	1.65345e+07	2.37981e+07	1.22955e+07	1.52671e+07	2.68698e+07	7.13968e+07	9.90125e+07	8.84775e+07	8.32479e+06	1.22762e+07	1.35506e+07	1.13894e+07	9.85134e+06	3.07625e+07	2.87716e+07	5.39078e+06	5.09103e+06	9.25122e+07	1.01299e+09	4.51755e+08	2.73321e+09	4.55634e+08	3.09382e+08	6.82955e+08	2.37966e+08	1.40362e+09	2.25722e+08	1.30348e+08	4.46251e+07	2.90253e+07	1.00463e+07	9.80614e+06	2.68164e+08	3.20222e+08	3.0611e+08	3.78839e+08	5.16971e+08	2.91773e+08	5.58234e+07	4.42561e+08	9.03036e+07	1.39532e+08	1.01086e+08
sp|P01876|IGHA1_HUMAN	340	[5 2 0 0]		1.0812e+09	7.08926e+08	8.4491e+08	4.86431e+08	2.11216e+09	2.63027e+09	4.77267e+09	6.94336e+08	1.9452e+09	6.53687e+08	2.06722e+09	3.97868e+09	7.31643e+08	1.51221e+10	1.58446e+09	5.26053e+09	8.19466e+08	8.74872e+08	1.66283e+09	1.24795e+09	1.20723e+09	4.21436e+09	4.50961e+09	7.59688e+09	3.31162e+09	2.07463e+09	2.2825e+09	2.28943e+09	1.01317e+10	1.24238e+10	1.54349e+09	7.47925e+08	6.56344e+08	2.25199e+09	7.93813e+08	3.3823e+08	6.08669e+08	1.26511e+08	2.46555e+08	2.31584e+09	9.4133e+08	6.60574e+08	4.89124e+08	3.8453e+08	2.29802e+08	8.06693e+08
sp|P56199|ITA1_HUMAN	418	[6 2 0 0]		5.32907e+08	1.23514e+09	2.82308e+08	2.36396e+08	2.23607e+08	2.56487e+08	1.09749e+08	1.03507e+08	1.10834e+08	4.26478e+08	2.03837e+08	4.49073e+07	9.89011e+07	1.54808e+08	8.33842e+07	7.9971e+07	1.05992e+08	4.00402e+07	7.8993e+07	2.62192e+07	2.90534e+09	4.44918e+09	1.89375e+09	1.67985e+09	1.49115e+09	9.49483e+08	2.23747e+09	9.81632e+08	3.36602e+09	1.1943e+09	5.81515e+08	4.59825e+07	4.7322e+08	9.34959e+07	1.53591e+08	1.42845e+09	3.58789e+09	4.0742e+08	3.28255e+09	1.94185e+09	2.69511e+09	9.0961e+08	1.65943e+09	1.45487e+09	7.92151e+08	6.60309e+08
sp|P04004|VTNC_HUMAN	169	[5 4 1 0]		1.6513e+09	2.76181e+09	4.29436e+09	2.31309e+09	4.22551e+09	2.80999e+09	9.90635e+08	3.07108e+09	1.31256e+09	1.1017e+10	3.40014e+09	1.45507e+09	7.70073e+08	1.09203e+09	2.15138e+09	7.31706e+08	1.13634e+09	6.29951e+08	4.96012e+08	2.49829e+08	4.09539e+09	1.27719e+10	8.90991e+09	6.0741e+09	4.07088e+09	9.44463e+09	8.4913e+09	6.3862e+09	4.65512e+09	6.96673e+09	5.15234e+09	2.76863e+10	1.03608e+09	3.91297e+08	2.39884e+08	8.37232e+08	1.16927e+09	4.69681e+08	1.52794e+09	1.4494e+09	1.12627e+09	4.09599e+08	4.83595e+09	6.40463e+08	8.86235e+08	3.14317e+09
sp|Q9UH99|SUN2_HUMAN	636	[3 3 0 1]		6.70351e+07	1.49373e+07	3.13312e+07	1.32594e+07	1.08166e+08	9.69933e+07	6.57832e+07	7.92991e+06	3.15395e+07	1.18069e+07	8.00322e+06	1.01504e+07	4.68991e+06	3.83888e+07	1.18812e+07	6.33658e+07	2.89148e+06	6.20335e+06	1.09678e+07	4.15391e+06	2.76271e+08	1.78308e+08	4.65467e+08	6.30934e+08	6.68268e+08	3.27119e+08	3.93982e+08	3.26818e+08	4.96227e+08	2.67181e+08	9.26925e+07	1.00391e+08	1.09592e+07	1.2572e+07	1.71344e+06	1.82243e+08	4.78362e+08	1.86735e+08	1.04185e+08	4.27148e+08	2.12115e+08	3.20487e+08	1.88049e+08	9.49569e+07	1.98667e+08	1.97352e+08
sp|Q969V3|NCLN_HUMAN	428	[3 3 0 0]		4.38141e+09	1.4193e+09	1.02856e+09	4.00493e+08	2.99562e+09	4.8457e+08	1.96079e+09	4.08002e+08	2.0911e+09	2.15321e+08	4.16496e+09	9.07021e+08	2.59146e+08	3.45848e+08	5.89377e+08	3.91877e+08	2.0237e+08	3.77807e+07	5.8076e+07	9.21971e+07	1.81744e+10	7.03625e+09	7.43594e+09	7.69194e+09	9.14558e+09	4.30787e+09	2.49714e+09	4.09008e+09	4.63685e+09	1.89133e+09	5.32692e+09	1.50344e+09	4.27474e+08	1.86499e+08	2.83609e+08	6.95903e+09	7.56866e+09	6.6607e+09	6.9344e+09	7.21895e+09	4.92106e+09	2.33305e+09	7.8086e+09	4.22024e+09	4.13161e+09	1.50106e+09
sp|Q92542|NICA_HUMAN	55	[8 2 0 0]		7.12757e+08	4.6232e+08	1.09231e+09	2.66324e+08	1.59108e+09	2.71961e+08	1.45036e+09	1.90067e+08	1.80316e+09	3.17242e+08	3.57425e+09	1.67632e+09	5.20579e+08	5.03616e+08	8.20866e+08	5.52961e+08	1.1405e+09	2.48204e+08	4.04869e+08	3.32443e+08	5.22161e+09	5.31224e+08	7.76048e+08	6.88091e+08	1.20924e+09	4.99714e+08	4.7766e+08	6.24815e+08	7.04396e+08	8.14103e+08	1.55031e+09	2.39398e+08	4.19771e+08	3.04605e+08	9.77957e+07	1.05617e+08	1.23287e+08	2.90914e+07	7.11557e+07	2.33655e+08	1.68585e+08	9.4495e+07	2.14493e+08	1.08034e+08	6.48477e+07	9.48519e+07
sp|Q92542|NICA_HUMAN	45	[6 2 0 0]		8.45889e+07	4.45284e+07	3.65439e+08	1.17437e+08	6.40128e+08	8.68003e+07	1.29425e+08	2.34958e+08	5.46347e+07	9.43947e+06	1.25454e+08	2.40963e+07	2.56768e+07	2.14366e+07	2.36603e+07	1.84267e+07	2.09843e+07	3.46038e+06	6.09229e+06	4.99107e+06	1.21222e+09	4.47024e+08	4.66722e+08	7.71058e+08	4.62509e+08	1.99505e+08	2.95735e+08	2.9685e+08	3.52866e+08	6.09567e+08	4.63744e+08	1.35311e+08	2.13478e+07	9.90008e+06	1.43802e+07	2.70254e+08	5.23622e+08	2.30582e+08	6.25657e+08	2.2505e+08	2.89319e+08	1.23829e+08	2.86526e+08	1.26178e+08	3.46854e+08	1.96963e+08
sp|P53634|CATC_HUMAN	119	[5 2 0 0]		1.93723e+08	9.33132e+07	4.08192e+08	1.64536e+08	6.40014e+08	2.13951e+08	5.48482e+08	1.11975e+08	4.60295e+08	2.7888e+08	7.64256e+08	7.52237e+08	1.43557e+08	6.60774e+08	4.85163e+08	2.75882e+08	6.3709e+08	1.60506e+09	8.91097e+08	5.42971e+08	6.21623e+08	2.50556e+08	5.85016e+08	5.20159e+08	4.82934e+08	1.94718e+08	4.75258e+08	4.34572e+08	1.45543e+09	1.39035e+09	5.03734e+08	4.54024e+07	1.94008e+08	1.86424e+08	1.19952e+08	6.02226e+07	5.51235e+07	3.62678e+07	3.864e+07	9.2945e+07	5.95588e+07	2.98594e+07	1.13986e+08	4.12966e+07	3.88534e+07	9.54776e+07
sp|P26006|ITA3_HUMAN	656	[6 2 0 0]		3.05464e+08	1.51287e+08	5.27632e+07	6.31997e+07	2.84754e+07	2.4815e+07	8.76888e+07	3.08305e+07	3.57378e+07	3.27132e+07	1.43387e+08	1.987e+08	4.25285e+07	5.08552e+07	3.61218e+07	1.18257e+08	2.75554e+07	7.80385e+07	2.34578e+07	2.94054e+07	1.61228e+08	1.32234e+08	5.06342e+07	3.41524e+08	1.59323e+08	5.50022e+07	1.22026e+08	3.32567e+07	2.1664e+08	1.19642e+08	8.45334e+07	2.25077e+07	2.96375e+07	2.17817e+07	8.4959e+07	9.21957e+06	1.33518e+07	7.41329e+06	1.71974e+07	1.35384e+07	2.84465e+07	1.69437e+07	1.84784e+07	1.29406e+07	1.59103e+07	1.90247e+07
sp|P01591|IGJ_HUMAN	71	[7 2 0 0]		4.34644e+09	4.69686e+09	3.80447e+09	1.95386e+09	1.34305e+09	3.06263e+09	2.35454e+09	1.5182e+09	2.24e+09	3.94983e+08	9.93551e+08	7.52611e+08	2.2286e+08	1.38515e+09	1.49569e+09	9.3156e+08	2.44659e+08	3.47671e+08	1.6225e+08	3.62644e+08	2.41414e+09	9.3117e+09	1.92806e+10	1.34459e+10	2.03134e+09	5.45794e+09	3.37174e+09	5.95283e+09	1.33722e+10	6.4741e+09	1.08346e+09	1.64984e+08	3.99843e+08	4.21292e+08	4.43389e+08	2.93693e+09	1.27313e+10	5.16682e+09	7.97325e+09	9.87038e+09	5.79371e+09	3.52773e+09	3.1125e+09	3.29861e+09	3.77808e+09	1.40052e+09
sp|Q9UHG3|PCYOX_HUMAN	196	[8 2 0 0]		6.19143e+08	1.84366e+08	1.62589e+08	1.63716e+08	7.11591e+08	1.62372e+08	1.40044e+09	6.91254e+07	3.5009e+08	8.06201e+07	1.62525e+09	1.1814e+09	3.65956e+08	1.41084e+09	6.25788e+08	1.23509e+09	1.34722e+09	6.75382e+09	7.26016e+09	2.18782e+09	5.81399e+08	3.56008e+08	8.36641e+08	1.08971e+09	1.00675e+09	4.40334e+08	1.11553e+09	1.03435e+09	1.91282e+09	6.72433e+08	9.08634e+08	7.71857e+07	1.74374e+08	4.14044e+08	2.34539e+08	1.55611e+08	2.53518e+08	6.19632e+07	1.15851e+08	2.54749e+08	1.7411e+08	7.57591e+07	7.12134e+08	8.73483e+07	6.38053e+07	7.88545e+07
sp|Q96KA5|CLP1L_HUMAN	91	[3 4 0 1]		1.09636e+09	6.86582e+08	8.59829e+08	4.00825e+08	1.31972e+09	1.22541e+08	4.52724e+08	2.87713e+08	3.23664e+08	3.72291e+08	9.96506e+08	3.54739e+08	2.66093e+08	1.31391e+08	2.9111e+08	1.74395e+08	1.48155e+08	7.44078e+07	6.73933e+07	7.942e+07	7.54105e+09	2.35375e+09	1.52856e+09	1.27535e+09	1.37414e+09	8.15437e+08	2.30267e+09	1.34037e+09	1.66012e+09	6.31802e+08	1.2565e+09	1.57757e+08	1.65983e+08	1.19565e+08	1.71938e+08	1.49101e+09	1.15582e+09	1.054e+09	9.83905e+08	1.16439e+09	9.29519e+08	5.55398e+08	9.89054e+08	7.07619e+08	5.15397e+08	8.03725e+08
sp|O60637|TSN3_HUMAN	167	[4 2 0 1]		2.51891e+06	862055	824888	166646	169630	1.93772e+06	349078	411515	107607	587083	821250	1.01511e+06	443113	670864	775953	1.883e+06	2.85136e+06	463848	2.61677e+06	54020.6	2.56872e+07	2.23529e+06	5.87365e+06	6.78503e+07	1.18399e+07	264010	1.92228e+06	8.20285e+06	1.64348e+07	1.31005e+07	1.12986e+07	0	8.36402e+06	197757	927997	3.07761e+07	9.40834e+06	785291	1.23746e+06	7.35886e+06	4.38196e+06	641815	1.19807e+08	1.02923e+07	0	5.56606e+06
sp|Q9BXN1|ASPN_HUMAN	282	[5 4 0 1]		1.05486e+09	4.05189e+09	3.58892e+09	7.57679e+09	1.11994e+10	5.72088e+09	1.12327e+09	4.92573e+09	2.184e+09	2.77508e+09	1.01212e+09	2.4056e+09	8.24329e+08	1.06493e+09	2.70165e+08	4.49036e+08	5.76567e+08	3.624e+08	4.79546e+08	4.54253e+08	1.34519e+09	4.38866e+08	4.44315e+09	8.01238e+09	8.13152e+09	1.12943e+09	1.2017e+10	6.68707e+08	2.49343e+09	1.91613e+09	9.70734e+08	1.05953e+09	5.56429e+08	7.92801e+08	1.60421e+09	1.64775e+09	2.84795e+08	2.91671e+08	2.71735e+08	2.3044e+09	5.09529e+08	1.62005e+08	2.90184e+09	2.90428e+08	5.25557e+08	1.3392e+09
sp|P06865|HEXA_HUMAN	157	[7 2 0 0]		1.67311e+10	4.80582e+09	3.96642e+09	2.52875e+09	4.80546e+09	2.91125e+09	4.3891e+09	1.90648e+09	2.43111e+09	1.054e+09	4.08118e+09	1.97586e+09	1.35766e+09	1.18189e+09	1.49053e+09	7.33382e+08	5.04337e+08	7.33495e+08	4.01115e+08	7.09197e+08	3.48547e+10	1.70346e+10	9.09312e+09	1.29153e+10	9.63471e+09	8.02323e+09	6.51243e+09	5.2032e+09	1.01851e+10	6.65696e+09	1.20594e+10	8.23207e+08	1.68872e+09	7.63132e+08	7.02685e+08	7.511e+09	1.39885e+10	8.11472e+09	1.04933e+10	7.75452e+09	5.39099e+09	2.91321e+09	1.25283e+10	4.00508e+09	2.95675e+09	3.01238e+09
sp|P80188|NGAL_HUMAN	85	[7 2 0 0]		1.12866e+09	1.61884e+08	3.0171e+08	1.78909e+08	5.06442e+08	3.28871e+08	1.82983e+09	1.57886e+08	2.52461e+09	2.24165e+08	2.71917e+09	1.06837e+10	6.46326e+08	4.16668e+08	5.32141e+08	5.63191e+08	3.05507e+09	6.04665e+08	6.02486e+08	2.4108e+08	2.90774e+10	8.16686e+08	3.31326e+09	1.00212e+10	2.37402e+09	5.42678e+09	2.28656e+09	2.4634e+09	2.04794e+09	3.08063e+08	2.69914e+10	6.70308e+07	5.6516e+08	4.19237e+08	2.49765e+08	1.28621e+09	1.917e+08	1.55517e+08	4.04652e+08	1.69693e+09	3.17978e+08	2.33778e+09	4.32343e+08	1.71797e+08	1.05309e+09	8.07667e+08
sp|P01877|IGHA2_HUMAN;sp|P0DOX2|IGA2_HUMAN	205;320	[3 5 0 0]		1.01795e+10	1.43009e+10	9.19266e+09	6.19018e+09	1.39361e+09	2.26197e+10	1.29811e+10	1.15588e+10	2.69309e+09	3.76918e+08	8.32309e+08	7.53674e+08	7.43137e+08	1.58786e+10	8.13628e+08	1.2198e+09	1.93737e+08	5.75997e+08	1.01885e+08	3.3123e+08	4.54044e+09	2.99819e+10	2.01789e+10	2.15254e+10	1.0457e+10	1.63778e+09	7.54074e+09	1.57552e+09	1.89888e+10	2.97405e+10	1.93958e+09	2.05206e+08	3.38939e+08	2.34027e+09	9.57889e+08	1.07015e+10	4.83133e+10	1.93452e+09	2.23423e+10	3.79059e+10	7.8413e+09	1.39234e+10	3.75237e+09	4.67052e+09	4.8329e+09	4.86902e+09
sp|P01591|IGJ_HUMAN	71	[5 4 0 0]		4.82173e+09	3.4545e+09	2.19872e+09	1.35939e+09	1.18205e+09	4.10509e+09	1.61599e+09	3.8278e+09	2.07693e+09	2.5066e+08	1.09319e+09	4.14253e+08	1.41901e+08	1.98184e+09	5.75752e+08	4.40064e+08	3.89321e+07	1.39035e+08	2.13913e+07	6.97663e+07	3.37093e+09	8.02286e+09	7.80283e+09	1.09411e+10	2.96739e+09	4.28592e+09	4.38037e+09	2.92686e+09	5.07582e+09	7.63654e+09	1.84928e+09	1.67626e+08	1.12063e+08	2.95657e+07	2.01123e+07	2.39406e+09	7.82815e+09	1.58032e+09	2.40697e+09	1.00646e+10	2.30672e+09	1.03644e+09	1.76843e+09	9.37687e+08	9.60136e+08	9.32217e+08
sp|P11279|LAMP1_HUMAN	261	[4 3 0 1]		9.3166e+08	6.89302e+08	7.02313e+08	4.28835e+08	2.06851e+09	2.91316e+08	5.36901e+08	3.14086e+08	3.88394e+08	3.98327e+08	1.83861e+09	2.18114e+08	1.3447e+08	1.21433e+08	3.58487e+08	5.03132e+08	7.07481e+08	1.17471e+08	2.02699e+08	1.57415e+08	2.00066e+09	7.48301e+09	7.20837e+09	8.15048e+09	4.61542e+09	4.18151e+09	5.65484e+09	7.01801e+09	5.30283e+09	2.80662e+09	2.13849e+09	4.0169e+08	3.16803e+08	6.19693e+07	1.27478e+08	1.10779e+10	9.2869e+09	1.58126e+09	4.76576e+09	4.52625e+09	4.02294e+09	1.73249e+09	6.86318e+09	7.22761e+09	2.43886e+09	3.81751e+09
sp|O14672|ADA10_HUMAN	278	[8 2 0 0]		1.80957e+09	7.39967e+08	8.66304e+08	6.07229e+08	1.28487e+09	6.31232e+08	1.00013e+09	5.43446e+08	1.03694e+09	4.51074e+08	1.01875e+09	4.29868e+08	2.05833e+08	2.95043e+08	4.56353e+08	1.78138e+08	2.8788e+08	1.54777e+08	1.57956e+08	9.75387e+07	4.17114e+09	3.48489e+09	2.93261e+09	2.94802e+09	2.29051e+09	2.06285e+09	3.75083e+09	1.94274e+09	4.34772e+09	3.79517e+09	1.70828e+09	1.98994e+08	3.08976e+08	1.2381e+08	1.362e+08	1.28536e+09	2.34098e+09	7.6914e+08	5.63207e+09	4.11614e+09	3.59367e+09	1.2061e+09	1.05302e+09	1.338e+09	7.01609e+08	1.15541e+09
sp|Q8NBK3|SUMF1_HUMAN	141	[5 2 0 0]		1.97307e+08	2.23087e+07	1.19265e+08	5.67193e+07	2.52003e+08	3.10105e+07	8.10083e+07	3.83312e+07	4.88291e+07	2.84482e+07	1.50165e+08	4.41415e+07	4.26663e+07	2.60997e+07	3.20082e+07	3.90178e+07	7.82293e+07	1.67017e+07	3.0645e+07	1.05392e+07	6.69096e+08	5.42869e+08	4.01062e+08	4.76472e+08	4.07955e+08	2.76527e+08	4.37476e+08	3.22199e+08	4.98255e+08	4.16586e+08	7.93518e+08	3.00532e+07	2.04977e+07	2.68455e+07	1.8933e+07	2.49133e+08	3.23973e+08	2.0334e+08	2.04612e+08	2.21108e+08	2.44533e+08	1.93086e+08	2.13604e+08	1.11868e+08	1.80678e+08	1.88832e+08
sp|P80188|NGAL_HUMAN	85	[4 4 0 2]		2.61672e+08	1.36381e+08	5.1143e+07	2.55239e+07	2.28131e+08	1.28296e+08	2.40775e+08	5.45994e+07	3.12083e+08	4.24501e+07	1.57102e+08	8.72411e+08	3.44251e+07	6.69583e+07	8.26933e+07	9.96023e+07	4.25806e+08	9.35738e+07	7.5639e+07	2.16414e+07	1.12049e+09	5.87946e+07	2.15911e+08	3.53835e+08	5.77223e+08	1.77723e+08	9.09669e+08	1.64593e+08	2.18063e+08	3.72933e+08	3.9029e+08	3.17184e+07	3.43567e+07	2.50262e+08	1.74107e+08	1.41896e+08	2.82126e+07	2.26312e+07	2.18743e+07	1.0747e+08	2.25634e+07	4.13513e+07	3.84558e+07	1.99011e+07	2.57631e+07	5.13752e+07
sp|Q9Y4L1|HYOU1_HUMAN	515	[9 2 0 0]		1.59577e+10	2.79189e+09	3.85719e+09	1.94341e+09	6.69691e+09	1.5199e+09	2.95104e+09	1.77714e+09	1.96954e+09	4.65276e+08	2.3526e+09	3.96062e+09	1.54112e+09	1.05802e+09	2.21446e+09	4.97473e+08	1.54218e+09	1.1011e+09	6.49138e+08	5.82003e+08	1.53062e+10	2.86518e+10	1.38955e+10	1.579e+10	8.3068e+09	9.31319e+09	1.00871e+10	9.69636e+09	1.52169e+10	2.08096e+10	5.34994e+09	3.21778e+08	5.765e+08	3.46071e+08	2.35955e+08	1.36336e+10	2.24199e+10	1.28712e+10	1.64006e+10	1.06799e+10	1.39116e+10	4.01663e+09	1.08904e+10	1.12031e+10	5.0661e+09	1.49051e+09
sp|Q02817|MUC2_HUMAN	423	[4 4 0 1]		2.62669e+08	1.76784e+08	2.17883e+09	7.83765e+08	3.75371e+08	4.62499e+08	9.67444e+08	1.9159e+08	1.00884e+09	3.89308e+09	2.04628e+09	8.36185e+09	3.52954e+08	8.87562e+08	2.26275e+09	8.85845e+09	5.74242e+08	4.31559e+08	4.29868e+08	7.28405e+08	1.02667e+09	3.70819e+09	2.21395e+09	1.83431e+09	3.41604e+09	1.4869e+09	6.32866e+08	1.49267e+09	7.41449e+09	1.06618e+09	5.08999e+09	1.46238e+08	5.31726e+08	8.22564e+08	6.53347e+08	1.09786e+08	1.59799e+08	2.1132e+07	1.39857e+08	9.22447e+07	6.16242e+07	8.47071e+07	1.46497e+08	9.53511e+07	4.42225e+07	2.83118e+08
sp|Q12864|CAD17_HUMAN	250	[8 2 0 1]		3.11016e+07	1.01081e+08	1.46502e+08	1.24061e+08	5.13184e+08	2.81864e+08	3.33288e+08	1.62403e+08	2.2514e+08	2.83959e+07	1.27771e+08	6.70016e+07	8.14057e+06	1.46587e+07	2.53035e+07	9.64808e+07	2.80885e+07	1.06631e+07	1.43269e+07	8.40355e+06	3.7483e+08	1.00431e+09	8.44162e+08	1.90119e+09	7.73478e+08	5.55183e+08	5.23523e+08	1.25622e+08	4.6513e+08	1.0068e+08	2.23147e+08	1.22706e+07	1.28794e+07	1.67563e+07	7.87954e+06	1.58568e+09	1.68773e+09	2.59423e+09	5.67033e+08	2.66851e+09	3.82414e+09	8.76332e+07	2.79941e+09	1.39151e+09	2.76663e+07	1.25447e+07
sp|P0DOX5|IGG1_HUMAN;sp|P01857|IGHG1_HUMAN	299;180	[4 5 0 1]		3.22674e+09	4.21548e+09	1.63261e+09	1.33046e+09	6.5478e+08	1.94544e+09	7.36163e+08	1.77901e+09	2.49606e+08	3.02175e+09	6.21285e+08	5.53504e+08	8.59499e+08	5.50749e+08	3.32092e+08	3.71501e+08	7.61949e+08	2.72325e+08	1.61811e+08	1.24681e+08	1.89134e+10	3.02702e+10	8.88111e+09	7.00097e+09	3.44467e+09	5.22523e+09	3.84999e+09	3.52535e+09	5.21195e+09	1.07857e+10	4.32117e+09	4.85396e+07	3.65747e+08	4.32027e+08	3.34587e+08	1.35099e+10	1.40327e+10	4.9686e+09	1.10711e+10	4.66571e+09	1.58859e+10	2.63572e+09	3.65308e+09	3.74959e+09	4.79355e+09	3.82364e+09
sp|P04216|THY1_HUMAN	119	[5 4 0 1]		9.7224e+07	1.07007e+08	4.18144e+08	1.41603e+08	2.67699e+09	2.73733e+08	8.50682e+08	2.0988e+08	8.52555e+08	3.34557e+08	1.14121e+09	5.86787e+08	6.46333e+07	1.81691e+08	4.75785e+08	3.07423e+08	2.57077e+08	1.84206e+08	6.8156e+08	1.78298e+08	2.28318e+08	2.6165e+09	3.76131e+09	3.19802e+09	2.1535e+09	9.19309e+08	4.78889e+09	2.37244e+09	8.74295e+08	2.13987e+09	6.03157e+08	4.53635e+08	3.61853e+08	4.13971e+08	5.09187e+07	2.46899e+08	6.71842e+08	2.8114e+08	1.82828e+08	5.33856e+08	1.81107e+09	1.65245e+08	1.96109e+09	1.65284e+08	1.41601e+08	1.40857e+08
sp|O14672|ADA10_HUMAN	439	[8 2 0 0]		1.17022e+09	4.02985e+08	2.60106e+08	1.20805e+08	2.07452e+08	1.03522e+08	7.62675e+08	5.03669e+07	2.72009e+08	5.31079e+07	2.30562e+08	2.24911e+08	4.1041e+07	1.22021e+08	6.64002e+07	9.52691e+07	7.8189e+07	1.6657e+08	5.79155e+07	4.6408e+07	3.00342e+09	6.24133e+09	5.90792e+09	2.93202e+09	2.97795e+09	1.53922e+09	3.59448e+09	3.90642e+09	3.08127e+09	3.55062e+09	1.88099e+09	1.44385e+07	1.15e+08	3.71997e+07	2.54181e+08	2.71298e+09	3.38562e+09	1.55097e+09	3.66223e+09	1.1621e+09	6.55924e+09	6.76035e+08	2.60982e+09	1.76455e+09	7.68971e+08	6.08233e+08
sp|P11279|LAMP1_HUMAN	84	[4 3 1 1]		4.8636e+07	3.7744e+07	7.67737e+07	4.65302e+07	8.18392e+07	8.53989e+07	4.86955e+07	4.07864e+07	4.73164e+07	4.39955e+07	1.14008e+08	8.44121e+07	4.74369e+07	6.08376e+07	7.29889e+07	1.05885e+08	1.13171e+08	3.4132e+07	2.10486e+08	3.47577e+07	1.55799e+08	5.28637e+07	8.54148e+07	1.16404e+08	1.85492e+08	3.91701e+07	7.34911e+07	8.91423e+07	1.6624e+08	8.90308e+07	9.33542e+07	3.97642e+07	9.93274e+07	7.58256e+07	4.9895e+07	9.28557e+07	3.24825e+07	1.63875e+07	2.65541e+07	5.08779e+07	2.34736e+07	1.93257e+07	9.37837e+07	6.81318e+07	1.74003e+07	3.91693e+07
sp|P54709|AT1B3_HUMAN	124	[5 4 1 1]		2.25545e+06	182380	1.61355e+06	1.47494e+06	655869	1.46001e+06	6.16475e+06	132419	555386	1.79324e+06	4.75402e+06	1.2011e+06	1.95181e+06	3.632e+06	3.92051e+06	3.68375e+06	149319	5.38178e+06	2.07552e+06	1.17773e+06	0	135567	1.49714e+06	5.05671e+06	216570	140492	948052	4.97904e+06	0	1.58893e+06	3.79222e+06	456067	2.43885e+06	0	541599	207994	0	0	276492	136197	0	129981	0	0	0	464918
sp|P49961|ENTP1_HUMAN	73	[6 5 1 1]		3.07445e+06	705745	4.17579e+06	1.94256e+06	1.88912e+07	1.99765e+06	5.30369e+06	2.18493e+06	6.08999e+06	2.55166e+06	5.66206e+06	791447	94384.7	2.38218e+06	2.22601e+06	2.21418e+06	2.26096e+06	1.65948e+06	2.92612e+06	759252	6.90636e+06	3.01296e+07	9.30604e+07	1.7784e+08	1.37483e+07	1.31413e+07	8.56603e+07	2.56632e+07	3.42586e+07	4.65096e+07	4.81921e+06	486911	2.34261e+06	295907	238612	1.06908e+07	5.85171e+07	0	1.13708e+07	2.23973e+07	2.35808e+07	2.83749e+06	9.5595e+06	9.71346e+06	0	0
sp|P51884|LUM_HUMAN	127	[4 4 0 1]		1.09518e+09	1.35036e+09	4.23241e+08	1.18863e+09	5.41987e+08	9.7541e+08	5.62858e+08	2.62066e+09	8.02586e+08	4.03261e+08	7.39738e+08	3.92108e+08	2.55529e+08	1.38638e+09	2.72984e+08	3.18169e+08	8.80183e+08	7.12812e+07	1.75302e+08	1.60343e+08	1.7948e+09	1.40397e+09	2.06136e+09	4.67334e+09	3.32685e+09	1.69497e+09	5.52072e+09	9.1559e+08	6.91646e+09	4.15639e+09	2.75411e+09	1.83148e+09	1.71477e+08	2.41236e+08	6.18385e+07	7.1832e+08	4.5468e+08	7.21665e+08	6.91481e+08	3.54608e+09	3.37128e+08	5.13841e+08	4.96563e+08	3.57725e+08	1.68147e+08	1.39557e+10
sp|P35613|BASI_HUMAN	160	[6 2 0 0]		1.52184e+08	2.01362e+08	1.42056e+09	3.1477e+08	6.03617e+09	2.23548e+08	6.71358e+08	3.00212e+08	3.88643e+08	2.08512e+08	4.14901e+09	5.67979e+08	2.72174e+08	1.5519e+08	2.43805e+08	2.15029e+08	1.69033e+08	7.87645e+07	6.00095e+08	1.72048e+08	5.11658e+09	4.84419e+08	8.3204e+08	7.61844e+09	4.64773e+09	4.91913e+08	1.11702e+09	5.61854e+08	4.8592e+09	2.45713e+08	1.49188e+09	3.20464e+08	1.39029e+09	5.90346e+08	4.13034e+08	2.0035e+08	1.4898e+08	5.41686e+07	1.02192e+08	5.74006e+08	3.09472e+08	9.00132e+07	5.29168e+08	1.77686e+08	9.58909e+07	1.28078e+08
sp|Q99715|COCA1_HUMAN	1763	[5 2 0 0]		8.51893e+08	8.76833e+08	2.50694e+08	3.07283e+08	2.49677e+09	2.54182e+08	5.39835e+08	5.67439e+08	3.15081e+08	5.92315e+08	2.1137e+09	4.53741e+08	4.95143e+08	3.13894e+08	4.7801e+08	1.80156e+08	4.45033e+08	2.62362e+08	6.229e+08	2.96198e+08	3.3412e+09	4.21563e+09	5.30741e+09	3.9426e+09	2.77962e+09	5.12689e+09	6.74258e+09	6.42963e+09	3.3311e+09	1.24825e+09	1.85942e+09	1.4748e+09	8.82627e+08	4.54518e+08	2.21598e+08	7.84963e+08	3.69178e+08	1.06758e+09	7.00344e+08	2.60551e+09	1.23932e+09	2.33482e+08	3.37399e+09	8.95983e+08	4.71569e+08	4.92842e+09
sp|Q16563|SYPL1_HUMAN	71	[5 3 1 0]		1.49047e+07	3.44817e+06	1.54563e+07	3.03592e+06	2.03973e+07	2.77468e+06	3.27834e+07	1.3558e+07	3.71648e+07	2.61466e+06	2.22042e+07	8.67954e+06	766215	3.20138e+06	8.07832e+06	1.67176e+07	2.54339e+07	2.47212e+06	8.44714e+06	1.9284e+06	7.86082e+06	5.18623e+07	5.55366e+06	2.27631e+08	2.29265e+07	1.43609e+07	1.39493e+07	6.1323e+07	8.05088e+07	3.90579e+07	3.43689e+08	3.92327e+06	1.07133e+06	4.21497e+06	588572	1.67001e+06	1.34383e+07	6.17858e+06	2.9612e+06	1.51577e+07	8.42264e+06	2.65494e+06	3.18393e+06	7.38689e+06	1.95418e+06	2.10443e+06
sp|P01877|IGHA2_HUMAN;sp|P0DOX2|IGA2_HUMAN	205;320	[4 4 1 1]		7.91488e+09	7.02091e+09	1.06176e+10	3.21712e+09	1.56804e+09	5.03948e+09	2.66577e+10	3.34534e+09	5.11477e+09	6.67103e+08	6.0661e+09	2.16082e+09	7.25772e+08	5.45221e+09	1.96102e+09	8.70259e+08	1.26425e+08	6.84549e+08	9.97802e+07	5.98627e+08	8.13429e+09	2.13652e+10	2.12158e+10	1.47223e+10	1.56085e+10	3.90493e+09	1.28874e+10	1.57984e+10	1.64085e+10	1.03399e+10	4.1866e+09	4.52955e+08	7.8754e+08	1.05717e+09	1.12618e+09	2.02613e+10	1.55028e+10	4.16235e+09	3.41396e+10	3.77616e+10	2.13318e+10	8.65381e+09	6.32549e+09	6.62675e+09	2.59726e+09	5.29517e+09
sp|Q9UH99|SUN2_HUMAN	636	[6 2 0 0]		9.58074e+09	4.1298e+09	3.37918e+09	2.25658e+09	1.93645e+09	2.79527e+09	4.29056e+09	1.57507e+09	1.68398e+09	4.84924e+08	1.36796e+09	6.10073e+08	6.63648e+08	1.69653e+09	8.14751e+08	6.12959e+08	2.31031e+08	7.58219e+08	8.18991e+08	4.22343e+08	1.46158e+10	3.33431e+10	1.65787e+10	1.35297e+10	1.10876e+10	6.09661e+09	1.56932e+10	1.37284e+10	1.38806e+10	7.98037e+09	7.64559e+09	6.36051e+08	4.98924e+08	1.91331e+08	2.7762e+08	1.05267e+10	1.83678e+10	8.41624e+09	1.57539e+10	9.41743e+09	1.23764e+10	1.08453e+10	1.33153e+10	5.96901e+09	5.67552e+09	3.25044e+09
sp|Q9HDC9|APMAP_HUMAN	160	[5 2 0 0]		1.39507e+10	1.40463e+10	5.41509e+10	1.96675e+10	2.45393e+10	1.66858e+10	4.87242e+10	2.30783e+10	1.74022e+10	3.1726e+09	4.86856e+10	1.32872e+10	1.20316e+10	7.83838e+09	1.5282e+10	5.8341e+09	2.26533e+10	1.70015e+09	1.59097e+10	2.89261e+09	8.86815e+10	4.96802e+10	7.20516e+10	6.17517e+10	4.06451e+10	2.11296e+10	4.86843e+10	9.14725e+10	4.42095e+10	3.11851e+10	8.45215e+10	1.72167e+10	2.17216e+09	2.99851e+09	1.80592e+09	1.81035e+09	3.51362e+09	2.16081e+09	5.01533e+09	1.63684e+10	4.85239e+09	4.09922e+09	1.76745e+10	3.13672e+09	3.76737e+09	8.37018e+09
sp|P19075|TSN8_HUMAN	118	[4 4 0 1]		3.29526e+08	2.25154e+08	2.71932e+08	1.58426e+08	4.9844e+08	8.26812e+08	8.27701e+08	3.14004e+08	5.38142e+08	2.47899e+08	2.10511e+08	1.97815e+08	1.06557e+08	1.07373e+09	1.42454e+08	9.26728e+07	3.89809e+07	5.76826e+07	2.05506e+07	2.17553e+07	1.05176e+09	1.48127e+09	8.24633e+08	6.19666e+08	8.85306e+08	4.99109e+08	4.26472e+08	5.39701e+08	3.61405e+08	9.32621e+08	5.64587e+08	4.5021e+08	7.10316e+07	1.01966e+08	4.13018e+07	1.06896e+09	2.17383e+08	3.88971e+08	3.99216e+08	2.4696e+08	2.2332e+08	1.79209e+08	1.75288e+08	2.59974e+08	1.40306e+08	1.41862e+08
sp|Q9Y6C2|EMIL1_HUMAN	766	[5 4 0 1]		3.13467e+09	1.15303e+09	1.79179e+09	1.59564e+09	3.63234e+09	1.30889e+09	1.64465e+09	1.48757e+09	3.49942e+09	7.98789e+08	2.09572e+09	1.11107e+09	5.53842e+08	1.20683e+09	8.94259e+08	6.33634e+08	5.67747e+08	3.46383e+08	3.68704e+08	4.29333e+08	6.83864e+09	9.45475e+09	7.21496e+09	5.57847e+09	2.53864e+09	4.19493e+09	5.63455e+09	3.66393e+09	3.86123e+09	6.10968e+09	3.72592e+09	1.6154e+09	5.85745e+08	1.49123e+09	4.57646e+08	7.00645e+09	3.9687e+09	3.59427e+09	2.92527e+09	9.75862e+09	6.17621e+09	1.42826e+09	4.14452e+09	3.04905e+09	2.23216e+09	1.11567e+09
sp|Q02817|MUC2_HUMAN	1154	[3 4 0 1]		2.32067e+07	1.77515e+07	3.5698e+07	1.77698e+07	5.66951e+07	1.70479e+07	9.98355e+07	7.8378e+06	3.61861e+07	1.16669e+07	1.98104e+08	2.17914e+09	3.80509e+07	5.65161e+07	5.10825e+07	5.32393e+08	3.30049e+07	5.18645e+07	4.02225e+07	1.56597e+08	1.69082e+08	2.00937e+08	3.12187e+08	1.12639e+08	1.76439e+08	2.79565e+07	1.83408e+07	1.06591e+08	3.77124e+08	2.52476e+07	6.16736e+08	8.56799e+06	1.29676e+07	2.04999e+07	1.6937e+07	2.59352e+07	1.17947e+07	5.68052e+06	5.70458e+06	9.81089e+06	9.3525e+06	3.90343e+06	1.71526e+07	9.16755e+06	4.34133e+06	1.30299e+07
sp|P00533|EGFR_HUMAN	352	[6 2 0 0]		1.82795e+09	8.78481e+08	9.74692e+08	7.80334e+08	1.98074e+09	3.52989e+08	8.80117e+08	8.55099e+08	7.29753e+08	8.22302e+07	1.25122e+09	2.7946e+08	2.77169e+08	1.90512e+08	2.50817e+08	1.63287e+08	1.79708e+08	1.25036e+08	9.25035e+07	8.36835e+07	4.71344e+09	3.79417e+09	4.69795e+09	5.52238e+09	1.62806e+09	2.21767e+09	6.75059e+09	8.92789e+09	3.77145e+09	1.47774e+10	9.23831e+08	2.6417e+08	1.24777e+08	5.12336e+07	7.04487e+07	1.05908e+09	3.3051e+09	1.24628e+09	6.47051e+09	3.68758e+09	2.78359e+09	6.46253e+08	1.42924e+09	3.15964e+09	1.60623e+09	1.72002e+09
sp|P11279|LAMP1_HUMAN	261	[5 3 0 1]		2.20778e+09	1.45994e+09	1.41692e+09	9.76212e+08	1.70103e+09	1.02816e+09	6.23449e+08	5.90395e+08	1.11352e+09	5.25998e+08	5.86424e+08	3.02803e+08	5.0577e+08	3.75188e+08	3.83709e+08	3.90453e+08	2.11363e+08	2.92148e+08	5.96033e+08	3.57705e+08	5.46365e+09	2.40005e+09	2.38956e+09	2.05195e+09	2.27041e+09	7.32606e+08	2.65005e+09	1.73764e+09	2.67506e+09	1.37799e+09	1.44748e+09	2.42247e+08	4.82508e+08	2.48064e+08	2.59548e+08	1.77722e+09	2.22622e+09	4.34735e+08	1.30396e+09	1.43285e+09	1.75188e+09	7.94185e+08	2.25451e+09	1.61109e+09	6.29518e+08	9.12253e+08
sp|Q9UBV2|SE1L1_HUMAN	608	[8 2 0 0]		5.98403e+08	2.20992e+08	2.16746e+08	8.06903e+07	7.1903e+08	1.22254e+08	4.67911e+08	8.94775e+07	2.5227e+09	6.11197e+07	7.64328e+08	1.95714e+08	8.46771e+07	8.55689e+07	1.19644e+08	8.37046e+07	4.20361e+07	4.69608e+07	3.27253e+07	4.7871e+07	2.10377e+09	3.04159e+09	3.05495e+09	1.35153e+09	1.73588e+09	9.40527e+08	1.21532e+09	1.02684e+09	1.68701e+09	7.77276e+08	9.35231e+08	1.17628e+08	1.2256e+08	3.15974e+08	7.50298e+07	9.57965e+08	1.51296e+09	6.04946e+08	1.44141e+09	1.37661e+09	1.16777e+09	4.88934e+08	1.08901e+09	5.33876e+08	4.00026e+08	1.9418e+08
sp|Q16853|AOC3_HUMAN	592	[5 4 0 1]		6.35287e+08	1.9007e+09	8.07566e+08	7.66747e+08	2.35946e+08	8.91452e+08	5.68321e+08	7.46346e+08	5.44504e+08	8.85282e+08	1.13289e+08	4.07695e+07	8.87952e+07	4.00253e+08	3.26424e+08	3.28465e+08	3.37496e+07	2.59595e+08	5.82809e+07	6.84339e+07	7.66416e+08	6.29608e+09	3.42208e+09	6.52046e+09	3.54139e+09	1.50921e+08	1.64211e+10	1.47556e+09	8.52787e+09	1.15046e+10	3.5875e+08	1.28894e+08	8.18201e+08	7.70156e+07	2.10147e+08	6.06641e+08	1.49152e+10	1.0367e+08	5.6203e+09	3.84583e+09	2.49757e+09	7.32847e+08	1.06403e+09	1.09885e+09	1.46058e+09	3.85891e+09
sp|Q12864|CAD17_HUMAN	419	[4 5 0 3]		6.02696e+08	3.48402e+08	6.0896e+08	4.89841e+08	1.35044e+09	3.76656e+08	1.79818e+09	4.1969e+08	8.8943e+08	1.69227e+08	4.94811e+08	4.59721e+08	1.51959e+08	2.42825e+08	3.57747e+08	3.80828e+08	5.55076e+08	3.27627e+08	3.8333e+08	1.77974e+08	1.56407e+09	2.2918e+09	1.39593e+09	1.70661e+09	1.58369e+09	6.50846e+08	6.87508e+08	9.32637e+08	7.95943e+08	2.95669e+08	6.58386e+08	7.46005e+07	3.55614e+08	5.00293e+08	1.27644e+08	4.39285e+08	2.29225e+08	3.3172e+08	4.77691e+08	5.54167e+08	8.13755e+08	1.55379e+08	7.68584e+08	6.65396e+08	3.41253e+08	1.5417e+08
sp|P20645|MPRD_HUMAN	83	[5 4 1 1]		2.04e+06	1.51079e+06	9.55151e+06	2.58113e+06	1.47723e+07	5.18078e+06	6.13416e+06	1.70107e+06	9.11884e+06	4.80939e+07	7.54185e+06	3.00357e+06	4.03752e+06	4.30019e+06	4.18845e+06	3.98973e+06	2.57398e+06	1.30092e+06	2.19241e+06	2.07878e+06	2.04658e+07	4.53382e+07	4.00074e+07	1.06293e+08	4.24789e+07	5.1486e+07	1.04451e+08	5.60155e+07	1.45942e+08	1.23519e+08	2.06655e+07	3.53473e+06	4.58216e+06	2.11917e+07	975637	3.4582e+07	4.87583e+07	3.12355e+07	5.47808e+07	2.48569e+07	6.367e+07	2.10355e+07	2.74833e+07	4.39638e+07	5.05261e+07	2.17992e+07
sp|Q9Y4L1|HYOU1_HUMAN	931	[3 3 0 1]		6.60331e+08	3.794e+09	4.81414e+09	2.50351e+09	2.60025e+08	4.63699e+08	2.78185e+08	4.39804e+08	3.22763e+08	1.61458e+08	1.36206e+08	9.72153e+07	1.15e+08	2.42829e+08	8.61899e+07	2.48084e+08	3.42218e+07	9.68851e+07	4.83866e+07	3.6601e+07	1.10981e+10	4.24366e+09	2.97257e+09	2.25319e+09	1.53398e+09	8.76386e+08	1.31155e+09	9.33237e+08	7.83954e+09	1.99662e+10	6.26731e+08	2.42893e+08	1.0169e+08	4.15807e+07	1.51148e+08	2.62315e+09	7.12985e+09	1.5891e+09	2.01775e+09	4.23552e+09	1.28902e+09	8.36553e+08	9.50324e+08	5.11813e+08	5.31652e+08	1.73393e+09
sp|P49961|ENTP1_HUMAN	371	[5 3 0 0]		5.02908e+08	3.24058e+08	3.12439e+08	2.49806e+08	5.7931e+08	2.67057e+08	1.97816e+08	1.8695e+08	2.60127e+08	1.40604e+08	2.74397e+08	4.1903e+07	2.76836e+07	1.169e+08	1.61464e+08	6.37875e+07	4.12459e+07	2.53542e+07	4.49482e+07	3.04096e+07	7.15461e+08	6.29563e+08	1.36538e+09	9.56407e+08	4.12414e+08	3.71378e+08	1.88433e+09	5.00692e+08	1.06453e+09	6.04134e+08	2.10369e+08	5.33841e+07	2.11149e+08	4.46228e+07	3.86882e+07	6.36748e+08	2.02516e+09	7.36604e+08	7.58535e+08	1.3663e+09	1.23033e+09	3.34084e+08	1.26096e+09	6.09559e+08	4.00437e+08	4.34656e+08
sp|P06731|CEAM5_HUMAN;sp|P06731|CEAM5_HUMAN	204;560	[8 2 0 0]		9.3736e+08	1.94936e+08	4.92959e+08	2.69414e+08	1.91095e+09	1.33317e+08	7.40791e+08	1.51951e+08	7.27998e+08	6.59519e+07	3.05035e+09	9.95613e+08	5.82716e+08	3.39771e+08	5.35046e+08	4.72741e+08	7.4829e+08	2.04114e+08	6.53906e+08	1.3111e+08	5.47606e+09	4.23791e+09	7.42948e+09	4.83353e+09	6.8816e+09	1.12055e+10	3.66085e+08	1.93339e+09	3.22711e+09	7.61192e+07	4.67813e+09	3.59151e+08	4.65745e+08	5.38135e+08	5.7779e+08	4.34553e+09	1.55129e+09	2.0883e+08	5.31586e+08	1.79465e+09	2.90055e+09	6.06049e+08	5.79911e+09	1.45118e+09	4.30545e+08	3.94558e+07
sp|P10619|PPGB_HUMAN	333	[5 2 0 0]		8.7716e+07	3.35667e+07	1.37771e+08	4.24203e+07	3.77573e+08	5.18061e+07	3.52093e+08	1.23238e+07	2.14407e+08	4.99017e+07	4.21627e+08	3.02877e+08	7.75561e+07	1.45156e+08	2.40911e+08	1.45386e+08	4.12759e+08	8.41778e+07	2.67641e+08	7.38683e+07	1.94168e+08	5.33765e+07	1.03087e+08	1.70006e+08	1.04532e+08	8.59641e+07	6.68448e+07	1.95524e+08	2.90013e+08	1.10147e+08	7.57261e+07	4.73468e+07	5.78798e+07	1.19112e+08	1.20199e+08	2.88044e+07	1.84003e+07	1.52324e+07	1.3653e+07	2.69651e+07	7.701e+06	1.4352e+07	2.23907e+07	1.09113e+07	1.24139e+07	2.76308e+07
sp|P13473|LAMP2_HUMAN	257	[6 5 1 1]		2.61826e+07	6.29587e+07	3.90437e+07	8.33402e+07	3.00789e+07	4.94852e+07	2.66652e+07	4.09608e+07	2.76239e+07	1.13573e+07	1.53326e+07	2.33078e+06	1.08011e+06	1.70452e+07	2.01457e+07	1.74856e+07	2.61835e+06	1.39304e+07	1.08453e+07	4.91233e+06	6.9038e+06	5.54953e+07	1.65694e+08	1.86426e+08	1.15054e+06	1.72387e+07	8.57173e+07	1.34129e+08	9.02425e+07	1.30561e+08	1.58543e+06	3.22356e+06	4.27668e+06	738404	2.43529e+06	9.98631e+06	8.42469e+07	6.00661e+06	0	5.59694e+07	5.31876e+07	869186	6.75723e+07	3.4443e+06	0	3.99924e+06
sp|P01591|IGJ_HUMAN	71	[4 5 0 1]		8.78353e+09	3.72946e+09	6.31111e+09	2.41548e+09	3.09832e+09	5.45022e+09	1.15082e+10	5.53461e+09	8.14274e+09	5.59497e+08	1.37478e+09	3.69044e+09	4.80569e+08	5.60194e+09	8.32882e+08	1.47793e+09	7.8248e+07	2.6655e+08	9.01977e+07	2.48849e+08	2.35527e+10	6.81229e+09	8.5099e+09	7.27315e+09	9.31692e+09	1.043e+09	5.94068e+09	1.87485e+09	4.78282e+09	8.34943e+09	1.28927e+09	3.17009e+09	1.03352e+08	1.07322e+08	9.40182e+07	3.5607e+09	9.78329e+09	2.00577e+09	3.65961e+09	1.26578e+10	7.16135e+09	3.59726e+09	2.00186e+09	1.44134e+09	1.61947e+09	8.46118e+08
sp|P04843|RPN1_HUMAN	299	[7 2 0 0]		4.20644e+08	1.97264e+08	2.39294e+08	1.88114e+08	3.45177e+08	2.18947e+08	5.97722e+08	1.40568e+08	4.14942e+08	1.74665e+08	4.92453e+08	5.44676e+08	3.56208e+08	9.56767e+08	4.26321e+08	5.9817e+08	8.72886e+08	9.35978e+08	7.71307e+08	8.91314e+08	5.85336e+08	4.67375e+08	4.19802e+08	2.88031e+08	3.74308e+08	3.53697e+08	2.9158e+08	4.32049e+08	5.02663e+08	4.50753e+08	4.51241e+08	1.10615e+08	8.3937e+07	2.53043e+08	1.39477e+08	5.85527e+07	6.87976e+07	7.39837e+07	7.18377e+07	9.40462e+07	5.81776e+07	6.63625e+07	1.49313e+08	8.39476e+07	6.70897e+07	8.36753e+07
sp|P10321|HLAC_HUMAN	110	[5 4 0 1]		750280	81898.4	73529.7	117491	0	0	250763	48340.4	227421	18688.1	1.16789e+06	531080	0	9431.02	146802	0	790799	10882.5	20708.6	0	1.27905e+06	4.33869e+07	1.86642e+08	2.36356e+07	0	1.80472e+06	1.36762e+06	495407	1.29661e+07	2.60474e+06	3.54793e+06	489822	32263.5	159583	1.08539e+06	1.48352e+07	7.08884e+07	1.58402e+06	1.40306e+07	1.53707e+06	1.2406e+07	357290	1.67496e+07	999596	7.36796e+06	2.77651e+06
sp|P11279|LAMP1_HUMAN	103	[4 2 0 0]		2.99836e+09	1.47787e+09	3.58243e+09	9.78074e+08	7.87893e+09	6.32157e+08	9.19734e+08	1.39766e+09	8.34856e+08	8.20028e+08	3.82833e+09	1.44036e+09	5.58005e+08	5.02931e+08	7.58201e+08	6.60396e+08	1.12984e+09	1.59547e+08	3.81656e+08	2.85293e+08	1.15656e+10	5.99245e+09	8.92407e+09	1.0367e+10	4.71793e+09	5.15382e+09	2.98751e+09	6.30655e+09	6.06236e+09	1.0053e+10	6.1366e+09	7.87049e+08	5.245e+08	3.04392e+08	3.98888e+08	7.80504e+09	8.67838e+09	2.77594e+09	6.62947e+09	1.95419e+10	3.81276e+09	1.52504e+09	5.45686e+09	6.43554e+09	2.15918e+09	4.03409e+09
sp|P05090|APOD_HUMAN	98	[5 4 0 1]		2.09318e+08	6.38744e+07	1.31247e+08	9.52735e+07	3.02314e+08	9.39479e+07	1.20159e+08	1.23044e+08	5.77277e+07	1.51147e+08	1.66443e+08	2.0389e+08	2.72405e+08	2.26141e+08	1.09734e+08	5.49686e+07	8.57922e+07	2.69791e+07	7.35296e+07	1.94414e+07	4.11622e+08	4.71695e+08	2.70173e+08	1.28229e+08	3.50757e+08	1.42475e+08	2.93631e+08	1.67543e+08	1.47091e+08	4.81721e+08	2.85484e+08	3.89859e+07	4.93205e+07	5.09207e+07	3.9352e+07	1.6801e+08	7.00827e+07	4.62193e+07	7.27442e+07	1.87099e+08	5.22509e+07	1.26462e+07	1.16767e+08	7.82105e+07	4.84875e+07	6.98377e+07
sp|Q13510|ASAH1_HUMAN	259	[6 2 0 0]		1.50501e+10	1.193e+10	9.5802e+09	6.52654e+09	1.14382e+10	5.51301e+09	8.48761e+09	5.78477e+09	7.25881e+09	2.68796e+09	5.83531e+09	2.29012e+09	3.08164e+09	1.87961e+09	1.49402e+09	1.97459e+09	9.78309e+08	1.32555e+09	7.51085e+08	1.85611e+09	2.08094e+10	6.0154e+10	4.09609e+10	5.19432e+10	3.57095e+10	1.88547e+10	2.18555e+10	2.73006e+10	4.93817e+10	3.80033e+10	1.43284e+10	6.88493e+08	2.3295e+09	9.19989e+08	1.17797e+09	2.23263e+10	4.29077e+10	2.51995e+10	3.73262e+10	2.36026e+10	2.56756e+10	1.00988e+10	1.36818e+10	1.22211e+10	9.52731e+09	5.70194e+09
sp|P02679|FIBG_HUMAN	78	[4 4 0 0]		7.6693e+07	2.11356e+07	2.05515e+07	2.06612e+07	3.70103e+07	1.16122e+07	2.27572e+07	3.88456e+07	2.9404e+07	2.37873e+07	9.57766e+07	4.7178e+07	1.49857e+07	1.02757e+08	3.50637e+07	2.68354e+07	6.64321e+07	1.61039e+08	7.049e+07	8.47427e+07	3.76966e+07	5.05752e+07	5.22189e+07	1.14305e+08	1.16626e+08	1.52099e+08	5.12537e+07	3.95632e+07	4.31732e+08	6.15138e+08	2.17818e+08	1.04148e+08	1.03285e+07	2.3811e+07	1.29725e+07	6.53327e+07	1.60488e+07	8.90156e+07	2.11561e+07	7.78974e+06	8.73544e+06	3.23753e+07	1.27267e+08	4.64851e+07	3.75758e+07	1.67778e+08
sp|P46977|STT3A_HUMAN	548	[8 2 0 0]		6.49265e+09	5.42367e+09	1.56424e+10	7.57308e+09	3.72863e+10	4.58172e+09	2.33203e+10	4.29334e+09	1.59675e+10	2.08326e+09	1.44941e+10	1.40875e+10	3.09305e+09	6.3177e+09	9.94883e+09	5.70284e+09	1.32502e+09	7.15471e+08	1.60927e+09	4.94888e+08	1.37863e+10	2.43698e+10	3.111e+10	1.49598e+10	1.89033e+10	1.58323e+10	4.4277e+09	8.88575e+09	1.9814e+10	5.239e+09	5.78823e+09	3.87831e+09	5.64253e+08	3.43458e+08	2.07773e+08	4.61144e+08	6.07603e+09	3.87045e+09	4.41741e+09	8.01124e+09	5.00827e+09	1.94027e+09	5.68605e+09	2.43359e+09	1.82681e+09	1.39903e+09
sp|P01876|IGHA1_HUMAN	340	[3 3 0 1]		4.65018e+06	3.51412e+07	6.81907e+06	8.26321e+06	7.0568e+06	9.63163e+06	3.51736e+07	3.06649e+06	1.00454e+07	2.60769e+07	8.20981e+06	2.59501e+07	1.62885e+07	6.24189e+07	2.11862e+07	2.30584e+07	4.48392e+07	4.61076e+07	9.49407e+07	5.39876e+07	1.63582e+07	1.65604e+07	1.48974e+07	3.39087e+07	1.91632e+07	7.65412e+06	2.60937e+07	1.81428e+07	2.80063e+07	2.53039e+07	2.18744e+07	5.07268e+06	4.27491e+07	3.22186e+07	1.25907e+07	2.20863e+06	1.79748e+06	345048	1.45894e+06	1.10042e+07	1.44992e+06	801238	5.31761e+06	1.42551e+06	1.01037e+06	3.52466e+06
sp|Q16563|SYPL1_HUMAN	71	[5 2 0 0]		3.51039e+07	1.81987e+07	3.45381e+07	1.78891e+07	1.41282e+08	1.07955e+07	1.64274e+07	3.01381e+07	5.55913e+07	3.87236e+07	8.36068e+07	3.34982e+07	9.04944e+06	5.08612e+06	1.55756e+07	5.15045e+06	1.06993e+07	4.3142e+06	1.70709e+07	1.03672e+07	7.70823e+07	6.21344e+07	9.29368e+07	1.31435e+08	7.19039e+07	1.18537e+08	1.19542e+08	1.13775e+08	7.74594e+07	1.1165e+08	4.86006e+07	2.98151e+07	1.64331e+07	9.08432e+06	4.4995e+06	1.81331e+08	7.79953e+07	1.10082e+08	1.60399e+08	5.92675e+07	1.07982e+08	2.77631e+07	2.00996e+08	2.39617e+08	6.52918e+07	5.10457e+07
sp|Q9Y6R7|FCGBP_HUMAN;sp|Q9Y6R7|FCGBP_HUMAN;sp|Q9Y6R7|FCGBP_HUMAN	1743;2944;4145	[9 2 0 0]		4.68409e+09	1.55347e+09	1.7365e+09	1.52627e+09	5.63291e+08	8.71855e+08	3.08108e+09	5.37277e+08	1.78942e+09	2.88984e+08	1.15441e+09	4.17135e+09	3.48055e+08	8.16177e+08	5.45687e+08	3.15261e+08	9.85476e+08	3.92437e+08	3.6368e+08	3.00562e+08	1.7057e+09	1.58168e+09	1.61266e+09	1.43285e+09	2.31692e+09	1.26053e+09	6.57615e+08	1.04922e+09	1.30918e+09	5.90587e+08	2.87775e+10	4.19675e+08	4.80148e+08	5.96534e+08	5.06634e+08	7.84274e+08	3.91046e+08	1.09157e+08	3.33155e+08	3.54649e+08	1.35213e+08	2.79112e+08	9.66397e+08	8.19426e+08	3.35505e+08	3.29468e+08
sp|Q02817|MUC2_HUMAN	1254	[6 2 0 0]		1.51938e+08	1.43108e+08	3.64097e+08	8.18871e+07	2.9082e+08	7.59569e+07	4.89122e+08	1.30075e+08	5.81587e+08	1.438e+08	8.94719e+08	7.59427e+08	4.65517e+08	2.20447e+08	1.61613e+08	1.77768e+08	5.77917e+07	1.69007e+08	1.09781e+08	8.4016e+07	4.01549e+09	4.58346e+08	7.60941e+08	5.69867e+08	1.78461e+09	2.14551e+08	2.32684e+08	1.77786e+08	1.09319e+09	5.80573e+08	3.5341e+09	1.75411e+08	8.35626e+07	4.71723e+07	1.35562e+08	3.57475e+08	2.29483e+09	4.24563e+08	3.1585e+08	1.13241e+09	3.82606e+08	1.54301e+08	3.89292e+08	1.59765e+08	1.71016e+08	8.78721e+07
sp|Q9NR99|MXRA5_HUMAN	2203	[5 2 0 0]		2.06129e+09	1.21285e+09	7.66365e+08	5.81394e+08	5.12089e+09	4.56582e+08	9.77173e+08	9.66501e+08	5.48909e+08	8.83328e+08	1.006e+09	3.2832e+08	1.9692e+08	3.06721e+08	5.79003e+08	2.36997e+08	1.82399e+08	3.26999e+07	5.22644e+08	1.97622e+08	1.76643e+09	2.47074e+09	6.50058e+09	2.43983e+09	2.10868e+09	1.56972e+09	8.72479e+09	3.04092e+09	2.54194e+09	1.75072e+09	6.13901e+08	2.71623e+08	9.23232e+08	1.0773e+08	4.07233e+07	6.20304e+09	3.88706e+09	2.89663e+09	2.6968e+09	3.40466e+09	2.81916e+09	1.80509e+09	3.62586e+09	2.26714e+09	1.86925e+09	7.17171e+09
sp|Q08380|LG3BP_HUMAN	551	[3 2 0 1]		1.59327e+09	1.9757e+09	6.69814e+08	6.53407e+08	6.27533e+09	7.73371e+08	7.07384e+08	6.36594e+08	2.77883e+08	6.91152e+08	2.30102e+09	2.41748e+09	5.87837e+08	2.71916e+08	7.30476e+08	4.72807e+08	2.61308e+08	8.87506e+07	2.08046e+08	8.85109e+07	6.90257e+09	1.84658e+09	4.53863e+09	5.7945e+09	3.34865e+09	3.7651e+09	5.16116e+09	1.27653e+10	6.5073e+09	2.60116e+09	3.55789e+09	6.67228e+08	1.24135e+09	1.01069e+09	3.80894e+08	1.37953e+10	1.90104e+09	2.124e+09	6.90882e+09	4.45783e+09	1.55261e+09	8.96573e+08	8.53166e+09	9.26867e+09	1.34128e+09	2.96479e+09
sp|P08236|BGLR_HUMAN	272	[6 2 0 0]		9.34158e+08	4.94548e+08	1.37265e+08	1.16928e+08	2.88471e+07	4.11446e+07	1.89904e+08	3.67501e+07	1.617e+08	5.29461e+07	1.49749e+07	3.78111e+07	6.47863e+07	1.5608e+07	3.19965e+07	3.6265e+07	1.8937e+07	5.60855e+07	1.28211e+07	1.91212e+07	2.43744e+09	1.54497e+09	2.92595e+08	5.69831e+08	6.2808e+08	2.60705e+08	4.425e+08	5.52665e+08	6.50945e+08	3.16346e+08	7.7666e+08	7.33398e+06	2.79657e+07	2.80189e+07	6.81435e+07	3.55765e+08	9.69024e+08	1.56898e+08	8.70159e+08	6.26137e+08	2.15685e+09	1.41543e+08	4.84338e+08	3.57613e+08	1.56768e+08	1.18962e+08
sp|P14625|ENPL_HUMAN	62	[3 3 0 1]		2.28309e+09	7.42322e+08	1.33973e+09	8.57862e+08	2.43983e+09	1.65319e+09	4.37953e+09	1.07253e+09	4.10817e+09	2.13861e+09	1.35241e+09	1.39602e+09	6.6288e+08	1.9905e+09	1.50085e+09	2.24522e+09	3.93613e+08	2.80444e+08	4.13024e+08	1.82974e+08	1.00717e+09	1.1582e+09	5.78534e+09	2.88408e+09	3.43507e+09	1.9093e+09	6.71652e+08	3.93636e+09	2.2737e+09	4.86605e+09	4.7179e+08	4.11705e+08	1.09946e+09	9.31889e+08	7.34333e+08	6.98912e+07	1.35761e+08	8.95853e+07	2.34847e+08	3.43492e+08	2.15796e+08	3.97807e+08	2.47432e+08	1.25035e+08	3.35375e+08	4.66572e+08
sp|P12109|CO6A1_HUMAN	804	[8 2 0 0]		5.73423e+07	1.7534e+07	4.77417e+07	1.10315e+07	2.99375e+08	1.44402e+07	5.80562e+07	1.24345e+07	5.7323e+07	2.7899e+07	2.49211e+08	3.93453e+07	2.28697e+07	1.03495e+07	2.92932e+07	1.77113e+07	2.66779e+07	1.96936e+07	2.11395e+07	1.43315e+07	4.20023e+08	4.8103e+08	5.58564e+08	7.9274e+08	3.76593e+08	3.83566e+08	3.34241e+08	3.68663e+08	5.54536e+08	2.50776e+08	1.8061e+08	2.33536e+07	6.43137e+07	8.47304e+07	4.39545e+07	8.62965e+08	4.93231e+08	1.11631e+08	3.94871e+08	4.02496e+08	4.31677e+08	4.80232e+07	4.02798e+08	2.2349e+08	5.57164e+07	1.05021e+08
sp|P05164|PERM_HUMAN;sp|P11678|PERE_HUMAN	391;363	[5 2 0 0]		1.91568e+08	6.73202e+07	7.17719e+08	1.45897e+08	2.57372e+09	8.15004e+07	1.13634e+09	5.71228e+07	5.19972e+08	3.77305e+08	1.02132e+10	2.07865e+09	4.2419e+08	1.22275e+09	5.03195e+09	2.42096e+09	2.05166e+10	2.38945e+09	1.8393e+10	1.03807e+10	1.13318e+09	1.01791e+09	3.44523e+09	1.72277e+09	1.85913e+09	9.31292e+08	2.72021e+09	7.10411e+09	3.56793e+09	2.11327e+09	2.2129e+09	3.77046e+08	1.73592e+08	5.04366e+08	2.47116e+08	8.92903e+08	2.65394e+08	1.92561e+08	1.49515e+08	1.21079e+09	1.51783e+08	1.86967e+08	7.80802e+08	1.04567e+08	1.37332e+08	4.06006e+08
sp|Q8TEM1|PO210_HUMAN	44	[8 2 0 0]		3.81452e+08	2.38016e+08	1.90178e+08	1.05935e+08	5.35641e+08	5.61886e+07	1.61662e+08	6.69344e+07	9.65683e+07	2.64828e+07	1.59003e+08	1.90682e+08	9.5157e+07	4.40191e+07	1.74139e+08	5.52658e+07	6.35602e+07	1.79856e+07	9.64494e+07	1.77476e+07	5.19624e+08	2.53478e+08	2.98356e+08	9.77949e+08	4.16937e+08	4.05118e+08	2.29346e+08	5.90436e+08	6.03718e+08	1.11504e+08	4.89932e+08	1.14936e+08	1.4883e+08	1.97831e+08	1.68695e+08	1.2373e+07	5.18242e+07	6.10023e+07	4.51098e+07	8.34601e+07	1.60088e+08	1.76108e+07	2.00702e+08	4.56131e+07	2.54107e+07	3.3116e+07
sp|Q96A84|EMID1_HUMAN	51	[5 4 0 2]		6.12406e+08	2.65818e+07	1.2944e+08	1.39335e+07	2.47507e+08	5.40625e+07	1.13961e+08	2.75975e+07	1.03716e+08	8.74384e+06	1.09653e+08	3.60898e+07	1.03627e+07	3.10066e+07	3.7721e+07	2.82202e+07	2.04406e+07	4.00575e+07	2.66078e+07	1.7044e+07	1.33097e+08	5.49052e+08	1.18922e+09	8.91557e+08	4.99584e+08	3.86643e+08	2.34582e+08	5.80578e+08	1.26099e+09	6.63769e+08	1.94178e+08	1.68421e+08	1.24443e+07	3.01683e+07	3.06243e+07	2.24809e+08	1.62066e+09	2.6872e+08	7.49746e+07	7.06058e+08	5.33294e+08	1.0028e+08	1.22854e+08	8.3478e+07	5.57514e+07	5.36139e+07
sp|Q6P4Q7|CNNM4_HUMAN	122	[8 2 0 0]		5.10432e+07	1.90652e+07	1.90776e+07	8.56324e+06	2.10342e+07	1.21992e+07	8.98638e+07	8.78244e+06	4.00482e+08	1.00496e+07	7.89237e+07	4.70314e+07	1.45738e+07	8.57966e+07	2.443e+07	3.68243e+07	2.48634e+07	2.66616e+07	2.33411e+07	1.61564e+07	8.00094e+07	5.50844e+07	2.45647e+07	3.06984e+07	4.28367e+07	4.37613e+07	4.49647e+07	4.12578e+07	7.22824e+07	3.79346e+07	6.33971e+07	1.6e+07	9.42675e+06	1.5243e+07	1.16696e+07	8.9803e+06	4.57178e+06	5.67434e+06	9.2897e+06	3.02112e+06	1.01586e+07	2.69582e+06	1.04779e+07	7.14127e+06	5.44887e+06	3.14275e+06
sp|Q969V3|NCLN_HUMAN	428	[3 2 0 0]		8.06359e+08	7.59818e+08	6.64862e+08	4.07547e+08	1.04256e+09	3.15564e+08	6.57472e+08	2.05689e+08	4.08028e+08	3.26298e+08	4.87614e+08	1.62741e+08	1.18282e+08	9.57358e+07	2.03767e+08	7.55369e+07	2.82928e+07	8.44846e+06	4.04539e+07	3.43335e+07	3.29562e+09	1.46949e+09	9.52166e+08	1.18801e+09	2.31072e+09	5.99713e+08	1.97778e+09	5.99739e+08	2.14341e+09	1.66627e+09	1.14088e+09	2.09153e+08	1.23543e+08	4.73941e+07	7.67985e+07	7.61257e+08	1.27672e+09	6.12375e+08	8.49808e+08	1.09712e+09	1.19357e+09	4.86764e+08	8.68347e+08	5.51148e+08	3.74253e+08	6.40433e+08
sp|P11279|LAMP1_HUMAN	103	[6 3 1 0]		2.99351e+09	1.46166e+09	4.09383e+09	9.8828e+08	3.34878e+09	1.26407e+09	2.12618e+09	1.14737e+09	2.61354e+09	1.19897e+09	6.60522e+09	1.5423e+09	3.80632e+08	6.22647e+08	1.51199e+09	1.05028e+09	1.05446e+09	3.24778e+08	1.33826e+09	5.07659e+08	1.23069e+10	5.95081e+09	6.03128e+09	6.59073e+09	3.8677e+09	2.60919e+09	4.98118e+09	4.35529e+09	5.42044e+09	3.66101e+09	1.70387e+09	1.87574e+09	8.18317e+08	5.07069e+08	3.73202e+08	2.40922e+09	2.5273e+09	4.76451e+09	2.56515e+09	4.89436e+09	3.92977e+09	1.53163e+09	4.09973e+09	3.65072e+09	2.23997e+09	1.73325e+09
sp|P01877|IGHA2_HUMAN;sp|P0DOX2|IGA2_HUMAN	205;320	[4 5 1 1]		1.24475e+10	8.75201e+09	8.84544e+09	4.95404e+09	4.42754e+09	1.46911e+10	5.07449e+10	1.02831e+10	1.25036e+10	1.35825e+09	3.59211e+09	5.71135e+09	1.97202e+09	1.09494e+10	4.24293e+09	3.14113e+09	4.69967e+08	9.00554e+08	5.14011e+08	8.34925e+08	1.06398e+10	5.17771e+10	3.55815e+10	4.54044e+10	2.46644e+10	4.20266e+09	1.38009e+10	8.60624e+09	4.10483e+10	2.3301e+10	7.98597e+09	4.67476e+08	6.77582e+08	2.93942e+09	1.14472e+09	5.06595e+10	5.57593e+10	1.36689e+10	2.64045e+10	9.54082e+10	4.48681e+10	1.56131e+10	2.59743e+10	1.79751e+10	6.77581e+09	5.30069e+09
sp|P07339|CATD_HUMAN	263	[3 2 0 0]		1.09804e+10	1.42755e+10	1.99006e+10	1.26716e+10	1.75741e+10	9.16681e+09	5.90519e+09	1.1452e+10	4.09704e+09	2.07259e+09	3.86731e+09	2.39243e+09	2.03121e+09	3.4442e+09	2.13909e+09	3.85115e+09	6.36769e+08	1.82364e+08	3.31241e+08	2.65333e+08	2.53939e+10	4.51283e+10	2.68949e+10	2.30095e+10	7.92143e+09	8.57545e+09	2.34698e+10	2.94549e+10	4.01293e+10	1.65406e+10	7.61622e+09	4.42172e+09	2.84896e+09	1.56353e+09	4.66836e+08	2.57367e+10	2.90172e+10	1.67772e+10	2.33579e+10	2.06243e+10	1.42466e+10	3.35104e+09	2.11896e+10	1.34252e+10	7.95135e+09	5.74237e+09
sp|P07996|TSP1_HUMAN	1067	[4 5 0 0]		9.41307e+07	5.57645e+06	2.36795e+07	1.35303e+06	9.89999e+06	1.55554e+06	7.60651e+06	9.94757e+06	4.91314e+06	9.57545e+06	5.52186e+07	1.45793e+07	3.33388e+07	2.34114e+06	3.07058e+07	3.50207e+06	3.60214e+07	7.41451e+06	4.79824e+06	7.62314e+06	4.7248e+08	2.94256e+08	2.77762e+08	1.32373e+08	1.42929e+08	2.27058e+08	7.07811e+08	1.23841e+08	1.44371e+08	1.44673e+07	4.19711e+07	3.86016e+07	3.63107e+07	9.09112e+06	1.54818e+07	1.73374e+08	1.34304e+08	1.31045e+08	3.14523e+08	1.80391e+08	1.89902e+08	2.07411e+07	2.10639e+08	1.37871e+08	1.50374e+08	9.41822e+07
sp|P08962|CD63_HUMAN	130	[4 3 1 1]		1.30465e+06	1.8426e+06	1.25511e+07	275713	3.45259e+06	2.74869e+06	488404	1.32621e+06	3.11458e+06	1.28357e+06	4.36439e+06	1.05768e+06	28237.1	693545	1.12538e+06	2.12119e+07	5.8477e+06	798140	2.27167e+06	1.46079e+06	7.2745e+07	3.9299e+07	1.63139e+07	2.49996e+08	1.68554e+07	2.48165e+07	2.32323e+07	3.33665e+07	5.19018e+07	2.63032e+07	5.70377e+06	4.33545e+06	3.22475e+06	160511	1.25305e+06	3.6913e+07	2.9875e+07	2.31317e+07	2.4314e+08	2.73694e+07	5.83165e+07	4.86099e+06	1.25095e+08	2.17006e+08	5.93209e+06	3.94257e+07
sp|P13688|CEAM1_HUMAN	378	[6 2 0 0]		5.10777e+09	4.99868e+09	3.12365e+09	2.47519e+09	6.38799e+09	8.15762e+08	2.25115e+09	1.43129e+09	1.67229e+09	6.54075e+08	1.72796e+09	2.35494e+09	1.08218e+09	1.62044e+09	1.78686e+09	1.18489e+09	1.57757e+09	2.42933e+08	5.76149e+08	5.47307e+08	1.91483e+10	9.25178e+09	7.06941e+09	1.59912e+10	9.96798e+09	4.63184e+09	5.26476e+09	1.38983e+10	9.47942e+09	4.37048e+09	8.07079e+09	4.06247e+09	6.92904e+08	6.38223e+08	4.82622e+08	9.10866e+09	9.78552e+09	1.43655e+10	1.42459e+10	3.91461e+09	5.18931e+09	1.9313e+09	5.74089e+09	5.19631e+09	4.12656e+09	2.25374e+09
sp|O60637|TSN3_HUMAN	183	[3 2 0 1]		1.28287e+08	5.48056e+07	3.68951e+07	1.12075e+08	5.37069e+07	1.05178e+08	1.78279e+08	6.31265e+07	2.38983e+08	1.03264e+08	1.37539e+08	4.07602e+08	4.8428e+07	1.88472e+08	9.98002e+07	1.27919e+08	3.94061e+07	1.19751e+07	1.04764e+07	4.60414e+06	1.25028e+08	5.9516e+07	1.32076e+08	9.91778e+07	1.69526e+08	7.03298e+07	8.7064e+07	1.06281e+08	1.98557e+08	2.5283e+08	4.11089e+08	2.14014e+07	1.77055e+07	1.46307e+08	1.49017e+08	1.47808e+07	1.94259e+07	6.52559e+06	2.12794e+07	2.35556e+07	7.04523e+06	1.07935e+07	2.73579e+07	2.02234e+07	9.16405e+06	1.09778e+07
sp|Q9UH99|SUN2_HUMAN	636	[7 2 0 0]		8.14627e+08	4.30066e+08	3.08105e+08	2.29348e+08	2.70645e+08	2.17021e+08	4.51159e+08	1.7352e+08	1.54122e+08	7.05138e+07	1.31869e+08	8.02956e+07	6.02159e+07	1.93722e+08	7.93552e+07	4.67684e+07	3.37765e+07	1.16886e+08	9.3516e+07	4.68906e+07	1.09985e+09	2.89202e+09	1.9245e+09	1.2559e+09	6.72312e+08	5.14557e+08	9.87094e+08	1.89475e+09	1.91099e+09	9.13406e+08	4.71857e+08	5.21662e+07	4.19035e+07	2.40467e+07	3.24426e+07	1.29878e+09	1.63827e+09	1.38414e+09	1.64799e+09	2.76914e+09	1.38827e+09	1.01135e+09	1.02119e+09	6.1031e+08	4.96301e+08	4.21585e+08
sp|Q15293|RCN1_HUMAN	53	[5 2 0 0]		5.10075e+09	8.08915e+08	1.22261e+09	1.02124e+09	2.87602e+09	3.64912e+08	6.44467e+09	5.11962e+08	3.24304e+09	6.30464e+08	2.82633e+09	5.14703e+09	4.15541e+09	1.69951e+09	1.67998e+09	1.12963e+09	5.45264e+08	4.92995e+08	7.00485e+08	3.74048e+08	4.23197e+10	4.24599e+09	5.16661e+09	2.07629e+09	1.23929e+10	3.13868e+09	3.61891e+09	3.46188e+09	1.4564e+10	7.39552e+08	3.55197e+09	7.55448e+08	1.95965e+08	1.01693e+08	9.35749e+07	3.68505e+07	1.46433e+08	4.55056e+07	1.41994e+08	8.02686e+07	1.19419e+08	5.41826e+08	2.0891e+08	3.04744e+08	1.54764e+08	1.25475e+08
sp|Q9BVK6|TMED9_HUMAN	125	[5 2 0 0]		1.67831e+08	1.12062e+08	2.65291e+08	1.00653e+08	1.36728e+09	1.12878e+08	4.93471e+08	1.52448e+08	6.89706e+08	2.323e+08	6.22838e+08	3.61566e+08	8.21489e+07	1.75212e+08	2.79834e+08	1.59589e+08	1.66283e+08	9.63306e+07	3.56461e+07	2.48003e+07	4.38072e+09	1.54592e+09	4.31855e+09	4.36581e+09	2.32813e+09	6.82716e+08	1.77774e+09	1.85477e+09	2.45963e+09	2.19091e+09	2.57449e+09	8.45105e+07	4.92486e+07	5.88539e+07	3.03984e+07	9.22197e+08	2.08561e+09	3.89569e+08	7.55765e+08	1.13319e+09	7.51191e+08	1.48264e+08	1.12648e+09	5.7533e+08	3.09644e+08	2.41627e+08
sp|P05556|ITB1_HUMAN	669	[6 2 0 0]		7.33661e+07	1.11736e+08	8.55219e+07	1.59891e+08	1.38309e+08	1.32631e+08	6.45589e+07	2.63016e+08	3.79676e+07	1.68423e+07	8.59986e+07	1.2168e+08	1.11068e+07	2.72823e+07	3.07003e+07	2.19204e+07	1.80977e+07	9.48988e+06	5.32246e+07	1.57952e+07	9.54233e+07	1.718e+08	1.38962e+08	1.13988e+08	1.40334e+08	2.36592e+08	2.74406e+08	1.4378e+08	2.04563e+08	2.29552e+08	1.77934e+08	1.51852e+07	5.13722e+07	2.06354e+07	1.34615e+07	3.70644e+08	3.20404e+08	1.24407e+08	4.52061e+07	1.5658e+08	1.42044e+08	2.3438e+07	1.85698e+08	5.04145e+07	3.03757e+07	1.65766e+08
sp|Q9H3G5|CPVL_HUMAN	81	[6 2 0 0]		4.43148e+09	2.5325e+09	2.58472e+09	2.18001e+09	3.45401e+09	2.63683e+09	2.57122e+09	2.34002e+09	2.10115e+09	7.28903e+08	1.75926e+09	1.48568e+09	4.78174e+08	1.57038e+09	1.52232e+09	6.94541e+08	4.6684e+08	2.18638e+08	4.10759e+08	2.59411e+08	4.26754e+09	3.19989e+09	5.87565e+09	5.99806e+09	2.66565e+09	3.42794e+09	6.47697e+09	5.23293e+09	5.05657e+09	6.13636e+09	6.29115e+08	5.63114e+08	7.40584e+08	1.38689e+08	1.33527e+08	1.457e+09	4.30809e+09	2.41306e+09	8.01948e+09	7.52943e+09	3.78092e+09	1.30431e+09	2.36826e+09	2.13748e+09	2.49685e+09	1.95868e+09
sp|Q6P4A8|PLBL1_HUMAN	411	[9 2 0 0]		2.08583e+08	7.66333e+07	1.14782e+08	8.4474e+07	3.01403e+08	8.16579e+07	1.82822e+08	4.74867e+07	2.07394e+08	2.62015e+07	2.88022e+08	9.99007e+08	7.86646e+07	2.88226e+08	2.19712e+08	2.33585e+08	4.42465e+08	2.71342e+09	2.19365e+09	4.82752e+08	5.46246e+07	1.00278e+08	4.35338e+08	6.30616e+08	2.38261e+08	7.83135e+07	7.02735e+08	2.04248e+08	8.27203e+08	5.6157e+08	8.57408e+08	1.1215e+07	6.94077e+07	3.23814e+08	1.49143e+08	4.23722e+07	6.25208e+07	3.6726e+07	4.6219e+07	4.81901e+07	6.42714e+07	2.33019e+07	8.28864e+07	3.52569e+07	2.61611e+07	3.42647e+07
sp|P01833|PIGR_HUMAN	469	[8 2 0 0]		3.90039e+08	1.92226e+08	1.73068e+08	2.73296e+08	2.83942e+08	2.67754e+08	8.5524e+08	6.58192e+07	5.26476e+08	7.90333e+07	1.99607e+09	7.47704e+08	7.76672e+07	5.09068e+08	2.29372e+08	8.27182e+08	1.01759e+09	5.33072e+08	3.89281e+08	1.68317e+08	1.4526e+09	2.62321e+08	7.01147e+08	2.52162e+08	5.74398e+08	9.83535e+08	1.91946e+08	1.88769e+08	6.78274e+08	4.13974e+08	1.39245e+09	8.67155e+07	5.71036e+07	2.03331e+08	8.35997e+07	3.24609e+08	9.98755e+07	9.6414e+07	9.81975e+07	1.85572e+08	6.52896e+07	9.44785e+07	1.47319e+08	2.93797e+07	5.78837e+07	5.27201e+07
sp|P38571|LICH_HUMAN	321	[5 2 0 1]		6.8483e+09	3.46292e+09	8.38579e+09	7.87205e+09	8.59456e+09	7.74314e+09	7.23822e+09	8.68955e+09	4.65303e+09	1.39374e+09	3.72694e+09	2.23988e+09	1.00936e+09	3.29842e+09	2.66975e+09	2.18918e+09	8.42863e+08	4.37624e+08	8.73311e+08	6.54295e+08	1.01969e+10	1.11706e+10	9.60336e+09	1.46516e+10	1.23604e+10	5.84592e+09	8.06046e+09	4.54126e+09	9.75809e+09	3.70213e+09	4.65466e+09	1.65504e+09	7.39549e+08	4.70003e+08	2.95024e+08	2.1879e+08	1.50912e+09	2.27935e+09	2.57687e+09	7.33611e+09	3.65007e+09	2.76625e+09	5.14067e+09	1.99157e+09	1.70654e+09	2.25636e+09
sp|Q9H3G5|CPVL_HUMAN	81	[4 2 0 0]		3.83679e+09	2.49076e+09	3.71853e+09	2.66781e+09	1.06165e+10	3.84205e+09	5.65346e+09	2.92447e+09	3.04009e+09	9.67153e+08	5.8595e+09	1.51671e+09	4.91271e+08	1.31079e+09	1.29491e+09	1.03141e+09	8.43592e+08	1.17004e+08	3.4368e+08	2.43939e+08	9.16455e+09	1.15668e+10	1.72831e+10	1.85052e+10	1.36409e+10	6.2976e+09	1.23945e+10	1.25124e+10	1.82179e+10	1.88335e+10	5.42883e+09	1.18685e+09	1.467e+09	3.49968e+08	1.81171e+08	1.87027e+09	9.09267e+09	2.09244e+09	6.80102e+09	1.16044e+10	1.1008e+10	2.08694e+09	1.06936e+10	3.20091e+09	2.41319e+09	2.986e+09
sp|P04066|FUCO_HUMAN	382	[5 2 0 0]		2.12045e+10	4.02321e+09	1.87218e+09	1.92659e+09	5.78797e+09	5.26828e+08	3.39614e+09	9.10668e+08	4.034e+09	1.17972e+09	8.82106e+09	1.19338e+10	9.74583e+08	1.10758e+09	3.10849e+09	8.94044e+08	5.23119e+08	1.45155e+08	1.98139e+08	2.65176e+08	5.46503e+10	3.59156e+10	3.64421e+10	6.07883e+10	3.89725e+10	4.34038e+10	1.2299e+10	5.52794e+10	3.2367e+10	1.23466e+10	3.89951e+10	6.41134e+09	6.00472e+08	3.71254e+08	5.93621e+08	2.99699e+10	2.44571e+10	1.83635e+10	2.64172e+10	2.5195e+10	1.86203e+10	9.96172e+09	3.06722e+10	2.78307e+10	2.73854e+10	7.33696e+09
sp|P01859|IGHG2_HUMAN	176	[3 4 0 1]		9.46565e+11	9.01736e+11	1.31441e+12	8.20303e+11	4.8765e+11	8.48937e+11	1.21797e+12	4.85843e+11	1.115e+11	5.46005e+11	3.85717e+11	3.1613e+11	8.0896e+10	2.71628e+11	1.05031e+11	2.89573e+10	5.24953e+10	8.12442e+10	2.76069e+10	4.34727e+10	5.89557e+12	1.42128e+12	3.2599e+12	4.14048e+11	1.34845e+12	6.10118e+11	1.31412e+12	1.48013e+12	1.19604e+12	1.64528e+12	1.44991e+12	7.48287e+10	1.96631e+11	1.19646e+11	1.27256e+11	1.17968e+12	1.37027e+12	8.98114e+11	2.23105e+12	3.62159e+11	2.94656e+12	5.31732e+11	4.62501e+11	4.91061e+11	1.92891e+11	8.22254e+11
sp|P05026|AT1B1_HUMAN	193	[6 2 0 0]		8.9283e+07	2.66408e+07	2.58702e+07	1.59708e+07	1.60144e+07	2.37836e+07	2.19944e+07	1.58303e+07	1.3612e+07	3.08954e+07	3.59816e+07	4.26127e+07	2.14091e+07	1.86433e+07	9.61524e+06	1.15908e+07	8.24625e+06	1.20869e+07	5.99385e+06	1.11284e+07	5.9129e+07	4.79527e+07	8.32766e+07	9.62924e+07	5.23245e+07	3.39195e+07	1.11799e+08	4.49547e+07	6.38136e+07	3.71075e+07	5.81726e+07	3.17987e+06	8.97616e+06	6.94443e+07	5.17403e+07	1.61494e+08	1.34484e+08	1.57749e+08	3.91714e+07	2.88292e+07	9.09022e+07	2.10993e+07	1.84986e+08	3.76765e+07	3.00635e+07	1.10488e+07
sp|P00739|HPTR_HUMAN;sp|P00738|HPT_HUMAN	126;184	[5 4 0 0]		1.56313e+08	1.18422e+08	1.09459e+08	3.48604e+08	5.36107e+08	4.69048e+08	1.89841e+08	1.58767e+08	1.11737e+08	3.41488e+08	2.1894e+08	1.18325e+09	2.56435e+08	1.62029e+09	9.35131e+08	2.97417e+08	2.66567e+08	1.25577e+09	7.88104e+08	1.27039e+09	1.34167e+08	2.06931e+08	3.05718e+08	2.10112e+08	3.78862e+08	3.03569e+08	4.00952e+08	3.48208e+08	5.71294e+08	1.85099e+09	4.96615e+08	8.00799e+07	1.31911e+08	1.51846e+08	1.13698e+08	2.91655e+07	4.66768e+07	3.34615e+07	3.91909e+07	2.07691e+07	2.14248e+07	3.09576e+07	7.16601e+07	3.55316e+07	3.17715e+07	8.21709e+07
sp|Q9Y5Y6|ST14_HUMAN	772	[5 2 0 0]		1.07131e+08	1.21352e+08	3.34244e+08	9.99481e+07	1.54143e+08	9.44763e+07	1.33317e+09	7.3121e+07	6.32371e+08	7.78021e+07	5.06524e+08	8.26924e+08	1.21258e+08	1.58766e+08	2.38297e+08	2.69654e+08	7.7733e+07	6.51331e+07	7.58388e+07	3.76915e+07	5.67901e+08	2.89999e+08	1.42432e+08	1.55062e+08	4.50353e+08	1.54542e+08	1.66272e+08	1.72653e+08	3.18671e+08	2.43615e+08	2.89857e+08	1.45248e+08	8.11013e+07	1.54445e+08	2.00362e+08	4.56285e+07	6.16436e+07	1.49057e+07	3.43475e+07	8.057e+07	4.6646e+07	2.37678e+07	6.42886e+07	5.10021e+07	3.73662e+07	6.33804e+07
sp|P51884|LUM_HUMAN	127	[5 4 1 1]		5.1367e+10	2.49661e+11	1.26989e+11	3.5657e+11	1.05657e+11	3.04639e+11	6.12137e+10	3.12052e+11	2.88827e+10	6.5952e+10	4.8927e+10	1.45388e+10	6.36429e+09	3.86751e+10	3.57377e+10	2.11112e+10	7.80058e+09	4.53204e+09	1.59289e+10	1.06907e+10	3.84876e+10	6.25128e+10	8.93853e+10	6.60201e+10	5.25167e+10	4.65894e+10	4.48336e+11	6.44619e+10	7.12668e+10	2.90822e+11	4.44435e+10	1.59519e+10	1.33071e+10	1.61425e+10	5.91749e+09	4.16731e+09	1.3897e+10	1.40626e+10	2.41893e+10	2.79776e+10	3.39281e+10	2.95022e+10	1.80266e+10	2.24073e+10	9.8306e+09	6.57429e+10
sp|P51884|LUM_HUMAN	127	[5 4 0 1]		2.33547e+10	5.88959e+10	4.7116e+10	9.20108e+10	6.69426e+10	8.24487e+10	1.43575e+10	1.41081e+11	1.52576e+10	1.80759e+10	3.12358e+10	1.12902e+10	5.00928e+09	1.62073e+10	8.7022e+09	8.78246e+09	1.91352e+09	1.05048e+09	1.64836e+09	1.25237e+09	2.34158e+10	8.40036e+10	7.50652e+10	5.99001e+10	5.71956e+10	4.88099e+10	2.68858e+11	5.14325e+10	4.65391e+10	2.16894e+11	3.83184e+10	1.01439e+10	3.02024e+09	1.27361e+09	6.60179e+08	1.66291e+10	2.99352e+10	8.54177e+09	3.40453e+10	1.67744e+10	1.06134e+10	1.28055e+10	1.89825e+10	1.11239e+10	1.29762e+10	7.56484e+10
sp|Q9UBV2|SE1L1_HUMAN	608	[9 2 0 0]		7.09222e+08	3.96565e+08	8.59439e+08	1.88115e+08	1.24636e+09	1.77987e+08	9.45014e+08	1.70681e+08	7.76676e+08	1.22804e+08	9.20285e+08	3.74226e+08	1.37801e+08	1.24237e+08	3.12418e+08	1.02642e+08	1.20334e+08	9.40289e+07	5.05297e+07	4.04632e+07	1.9883e+09	3.77418e+09	4.45156e+09	1.53754e+09	1.959e+09	1.4394e+09	2.03075e+09	2.10928e+09	2.68723e+09	1.20597e+09	1.29305e+09	1.22947e+08	1.38176e+08	4.6557e+07	4.72282e+07	1.4864e+09	2.35484e+09	1.31683e+09	2.38866e+09	3.66e+09	2.18553e+09	6.937e+08	2.41031e+09	1.23608e+09	8.37285e+08	2.59442e+08
sp|Q9Y4L1|HYOU1_HUMAN	862	[6 2 0 0]		1.70103e+10	1.11347e+10	1.18157e+10	7.53692e+09	2.17163e+10	4.09293e+09	1.78598e+10	7.35241e+09	8.98235e+09	1.33373e+09	1.43524e+10	1.04189e+10	5.38903e+09	6.1043e+09	6.36724e+09	3.52681e+09	4.3508e+09	8.32775e+08	4.01141e+09	7.81457e+08	2.33685e+10	5.81653e+09	5.95376e+09	6.32362e+09	9.08944e+09	2.96466e+09	4.93584e+09	5.84922e+08	7.70051e+09	7.75498e+08	2.67995e+09	1.25025e+09	7.10169e+08	7.74932e+08	3.39796e+08	4.92322e+08	6.25693e+09	5.47124e+09	7.26663e+09	6.45297e+09	3.48113e+09	3.43987e+09	9.2046e+09	3.31518e+09	5.38072e+09	2.59418e+09
sp|P12109|CO6A1_HUMAN	212	[4 4 0 1]		1.18948e+09	1.14728e+09	2.15732e+08	4.08482e+08	7.02833e+08	5.34848e+08	1.73934e+09	5.87577e+08	2.37374e+09	1.04184e+09	2.24692e+09	5.17796e+08	2.26492e+08	8.08987e+08	3.1124e+08	1.43203e+08	2.09823e+08	1.39488e+08	1.41543e+08	1.15711e+08	3.6248e+09	1.33085e+09	1.10594e+09	1.76733e+09	2.81641e+09	7.24288e+08	1.0188e+09	1.19098e+09	5.08675e+09	2.20965e+09	1.44532e+09	6.96276e+08	3.54122e+08	1.27785e+08	1.17854e+08	1.66072e+09	6.6763e+08	1.20017e+09	1.01925e+09	1.39251e+09	6.13942e+08	3.83025e+08	7.39487e+08	7.72738e+08	7.79095e+08	2.81286e+09
sp|Q9H3G5|CPVL_HUMAN	81	[5 2 0 0]		9.81941e+09	7.07815e+09	1.04751e+10	9.04706e+09	1.96967e+10	1.43794e+10	8.44539e+09	8.53738e+09	7.17723e+09	1.80806e+09	5.94668e+09	4.20555e+09	1.14398e+09	5.9383e+09	4.60843e+09	2.42908e+09	3.28509e+09	5.02037e+08	1.10572e+09	3.34623e+08	1.09529e+10	6.75166e+09	1.37663e+10	2.07199e+10	1.10063e+10	8.52529e+09	1.7085e+10	2.42574e+10	2.39132e+10	3.45142e+10	6.90818e+09	1.8926e+09	3.13597e+09	4.17038e+08	3.41864e+08	7.24739e+09	2.03589e+10	3.74565e+10	3.34352e+10	2.53279e+10	1.54426e+10	3.67442e+09	8.25683e+09	2.56729e+10	2.20383e+10	2.64427e+10
sp|Q6P4A8|PLBL1_HUMAN	411	[8 2 0 0]		1.07319e+08	2.38843e+07	2.17547e+07	2.95756e+07	7.25207e+07	2.91951e+07	1.57558e+08	1.22644e+07	1.56354e+08	1.99005e+07	2.90002e+08	1.81676e+08	6.11195e+07	1.5886e+08	5.36006e+07	1.08188e+08	1.23743e+08	1.08638e+08	2.45698e+08	1.22132e+08	1.39066e+08	4.28172e+07	9.56745e+07	1.26974e+08	2.16536e+08	5.3159e+07	4.92226e+07	7.40388e+07	3.57482e+08	6.23222e+07	1.37282e+08	1.25886e+07	1.71432e+07	6.19355e+07	1.00518e+08	3.5906e+07	2.70367e+07	2.46125e+07	2.33404e+07	7.46001e+07	4.13936e+07	2.5881e+07	6.46441e+07	1.81659e+07	2.25496e+07	3.41823e+07
sp|Q15063|POSTN_HUMAN	599	[5 4 0 1]		3.04923e+09	1.63979e+10	2.41879e+10	3.00142e+10	7.73428e+09	1.8103e+10	2.87405e+09	1.27369e+10	2.00609e+09	2.48888e+10	1.81126e+10	2.36837e+09	4.76857e+09	8.59462e+09	1.05794e+10	5.61874e+09	1.39401e+09	5.13967e+08	2.03092e+09	4.41555e+08	2.67995e+09	3.55966e+09	7.44919e+09	4.5503e+09	4.48932e+09	6.28296e+09	6.17272e+10	7.56798e+09	1.0222e+10	2.78053e+10	3.58359e+09	1.62473e+09	6.0827e+09	9.35086e+08	1.04127e+09	1.11632e+09	1.08239e+09	2.39324e+08	1.95709e+09	9.49302e+08	7.2341e+08	1.36486e+09	1.55342e+09	9.59583e+08	2.01038e+09	1.00456e+10
sp|P01591|IGJ_HUMAN	71	[5 4 0 1]		3.47705e+09	2.30412e+09	2.06487e+09	1.2958e+09	1.21084e+09	4.07425e+09	2.54279e+09	3.15908e+09	1.73278e+09	3.18023e+08	9.40339e+08	6.61452e+08	1.14705e+08	3.72768e+09	6.81919e+08	7.13536e+08	1.0038e+08	1.99684e+08	4.0188e+07	8.81392e+07	1.17922e+09	7.09759e+09	5.44679e+09	8.40376e+09	3.22508e+09	1.53072e+09	1.94074e+09	1.66049e+09	4.89902e+09	6.63074e+09	1.43178e+09	6.75293e+07	7.53204e+07	1.42012e+08	6.29138e+07	1.56516e+09	7.0408e+09	1.03915e+09	2.79311e+09	1.10484e+10	2.82366e+09	2.38094e+09	2.02628e+09	9.40964e+08	8.81876e+08	8.39084e+08
sp|Q02817|MUC2_HUMAN	423	[5 5 0 1]		4.01825e+09	2.1955e+10	3.59446e+10	1.49248e+10	5.20746e+08	9.63162e+09	1.50783e+10	5.13084e+09	3.16683e+10	5.0841e+10	1.97254e+09	1.31391e+10	5.77613e+09	2.1336e+10	4.54179e+09	1.02599e+10	1.49391e+09	7.55314e+09	2.38094e+08	9.21434e+08	1.25076e+10	4.40786e+09	1.48514e+09	1.07788e+09	1.45097e+10	8.56351e+08	3.9706e+08	1.04414e+09	3.78367e+09	2.57764e+10	4.71012e+09	2.34257e+08	1.00516e+08	1.71364e+08	1.46117e+09	9.85403e+07	1.92291e+09	5.90468e+07	3.00161e+08	1.77077e+08	2.42371e+08	1.2204e+08	4.25968e+08	2.05769e+08	1.50388e+08	4.05673e+08
sp|P07711|CATL1_HUMAN	221	[4 2 0 0]		4.52701e+09	1.55534e+09	2.79317e+09	2.78379e+09	1.44276e+09	2.57938e+09	3.80361e+09	2.36805e+09	1.38055e+09	1.96611e+09	3.82991e+09	1.39982e+10	1.04479e+09	4.73381e+09	2.47762e+09	2.13659e+09	1.17758e+09	7.10978e+08	6.79683e+08	1.32324e+09	4.92062e+09	2.61309e+09	2.65977e+09	1.15959e+09	1.4117e+10	4.09671e+09	2.68024e+09	3.23562e+09	7.89003e+09	3.02226e+09	1.8797e+10	6.92741e+08	8.63632e+08	3.49853e+08	7.86386e+08	5.1856e+08	2.88057e+08	2.30827e+08	5.04177e+08	4.13594e+08	1.70978e+08	1.96654e+08	8.87138e+08	2.78132e+08	3.25703e+08	1.57276e+09
sp|P07602|SAP_HUMAN	332	[5 2 0 0]		2.51036e+08	3.18513e+08	2.45149e+08	3.40169e+08	2.16904e+08	2.14064e+08	1.49969e+08	5.22254e+08	2.09663e+08	6.74244e+07	7.92103e+08	3.26077e+08	8.81603e+07	7.11473e+07	2.13456e+08	2.52516e+08	2.37911e+08	5.33426e+07	6.7383e+07	4.69045e+07	1.08691e+09	7.92862e+08	8.70036e+08	3.95314e+08	1.01547e+09	1.47345e+09	3.46033e+08	1.1667e+09	2.6272e+08	1.93929e+08	2.14464e+09	1.56834e+08	1.57219e+08	1.60642e+08	2.16307e+08	6.33307e+07	6.44726e+07	3.87232e+07	7.14894e+07	6.37579e+07	6.69666e+07	5.56224e+07	1.12316e+08	9.85282e+07	6.59302e+07	1.32345e+08
sp|P00738|HPT_HUMAN	241	[5 4 0 0]		8.2198e+08	2.75919e+08	8.09421e+08	1.87166e+09	3.70919e+09	2.88889e+09	1.38098e+09	2.73858e+09	5.74111e+08	1.66009e+09	7.51726e+08	7.2393e+09	1.04494e+09	9.66081e+09	5.0642e+09	4.40934e+08	1.89374e+08	1.52136e+09	5.3633e+08	2.61001e+08	3.70871e+08	4.30497e+09	4.73377e+09	4.45445e+09	7.42205e+09	4.74224e+09	7.84908e+09	5.54512e+09	5.56288e+09	3.33568e+10	7.54392e+09	1.42206e+09	3.85175e+08	1.95316e+08	2.07632e+08	1.66139e+08	4.84618e+08	2.90997e+08	1.45725e+08	1.24132e+08	9.32404e+07	1.48591e+08	7.44022e+08	8.75903e+07	6.60343e+07	2.20734e+09
sp|P40199|CEAM6_HUMAN	224	[5 2 0 0]		1.12521e+09	3.6242e+08	5.71393e+08	3.82091e+08	2.55428e+09	3.69901e+08	7.36079e+08	3.12746e+08	1.08705e+09	6.35832e+07	1.39755e+09	3.20604e+08	2.32641e+08	2.44925e+08	8.09264e+07	3.02848e+08	2.0729e+08	3.42565e+07	1.10586e+08	6.7825e+07	2.9195e+09	1.91268e+09	4.88986e+09	8.62112e+09	1.92244e+09	3.49574e+09	1.8114e+09	3.15324e+09	1.82896e+09	1.17884e+09	1.54677e+09	4.45906e+08	1.72428e+08	2.67165e+07	3.61065e+07	1.03876e+10	3.18429e+09	1.04201e+09	5.33293e+09	3.25769e+09	4.72169e+09	1.135e+09	5.83047e+09	5.37346e+09	2.41598e+09	3.66394e+08
sp|Q02817|MUC2_HUMAN	1154	[4 5 0 1]		3.65713e+08	8.8407e+08	1.5757e+09	4.17291e+08	8.50423e+08	3.52498e+08	9.45957e+08	2.79088e+07	1.05525e+09	5.03092e+09	1.72476e+09	9.90413e+09	5.49067e+08	3.23062e+09	7.56887e+08	2.26114e+09	1.35366e+09	4.2604e+09	7.42588e+08	1.80493e+09	6.40018e+08	5.93475e+08	4.93705e+08	4.70712e+08	7.66372e+09	3.48109e+08	1.50544e+08	2.76539e+08	1.99154e+09	1.99463e+09	4.34097e+09	4.31025e+07	6.38077e+08	5.3017e+09	6.50978e+09	1.4494e+08	1.27934e+08	3.43076e+07	8.42984e+07	2.41577e+08	5.57718e+07	3.72144e+07	1.0066e+09	1.21669e+08	1.16543e+08	5.30234e+07
sp|Q9UHG3|PCYOX_HUMAN	353	[6 2 0 0]		3.01969e+10	1.47991e+10	1.52295e+10	6.50174e+09	2.97965e+10	9.1471e+09	3.04521e+10	9.06047e+09	1.0786e+10	3.80606e+09	1.0569e+10	3.37607e+09	2.8269e+09	4.31225e+09	5.08165e+09	4.56196e+09	2.22522e+09	1.462e+09	1.8749e+09	7.21631e+08	2.80877e+10	2.14597e+10	2.04182e+10	1.81024e+10	3.24556e+10	8.80938e+09	1.3307e+10	1.10569e+10	1.65461e+10	2.05447e+10	1.80185e+10	2.10434e+09	2.58216e+09	1.0159e+09	6.91757e+08	4.89958e+09	1.24342e+10	4.87629e+09	1.03689e+10	1.09546e+10	1.27853e+10	3.41125e+09	9.38355e+09	4.17206e+09	3.81807e+09	3.91739e+09
sp|P19075|TSN8_HUMAN	118	[6 5 1 2]		6.17386e+06	0	3.7258e+06	461389	6.78112e+06	2.00825e+06	1.80844e+07	3.74996e+06	3.06071e+07	1.88456e+06	1.11817e+07	1.29576e+06	147035	2.21242e+06	4.14878e+06	1.75061e+06	314772	674391	788719	228662	2.13622e+07	2.17823e+07	3.00762e+07	7.74825e+07	1.32085e+07	1.13103e+07	5.22352e+06	4.99334e+06	3.8704e+07	4.22204e+07	1.56201e+06	249248	79747.4	65366.8	428180	2.29116e+07	1.74758e+07	1.58525e+07	4.24839e+06	6.90036e+06	1.09959e+07	1.05037e+06	1.0173e+06	8.67337e+06	3.77393e+06	2.84511e+06
sp|P04062|GLCM_HUMAN	309	[4 3 1 1]		8.98171e+07	8.58824e+07	5.99063e+07	3.94161e+07	7.92031e+07	5.83163e+07	1.74276e+08	4.82347e+07	6.97957e+07	3.68806e+07	6.85813e+07	4.19652e+07	2.84271e+07	4.26243e+07	2.66798e+07	2.26811e+07	8.55403e+06	1.62237e+07	2.52874e+07	1.56624e+07	2.50151e+08	4.60243e+08	3.55645e+08	2.21608e+08	1.93189e+08	2.07724e+08	2.27561e+08	2.38547e+08	2.62618e+08	1.91298e+08	1.06241e+08	6.16186e+07	2.67703e+07	1.69399e+07	3.11768e+07	2.04445e+08	2.97914e+08	2.02969e+08	2.85427e+08	2.66742e+08	3.81826e+08	8.91958e+07	1.97138e+08	1.53086e+08	1.16407e+08	2.07581e+08
sp|P11717|MPRI_HUMAN	581	[5 2 0 0]		1.95601e+08	2.23205e+08	3.07378e+08	2.17798e+08	5.14621e+08	1.84902e+08	4.94118e+08	2.26029e+08	6.50791e+08	7.29301e+08	1.80909e+09	1.98669e+09	2.60396e+08	4.17142e+08	4.00164e+08	5.56145e+08	6.78017e+08	5.71798e+08	7.05392e+08	4.34857e+08	6.48365e+08	3.33021e+09	2.07473e+09	3.52973e+09	2.45589e+09	1.04211e+09	2.38082e+09	8.78905e+08	2.49582e+09	7.32433e+08	6.81334e+08	1.76753e+08	5.21051e+08	4.0642e+08	3.8114e+08	3.56787e+08	7.13067e+08	3.77133e+08	3.36198e+08	1.17986e+09	1.01771e+09	1.13687e+08	4.37295e+08	4.2252e+08	1.69408e+08	2.79903e+08
sp|P56199|ITA1_HUMAN	840	[5 2 0 0]		2.81857e+09	6.29848e+09	6.59098e+09	4.24999e+09	2.77535e+10	4.27506e+09	6.06553e+09	6.21607e+09	4.12045e+09	5.84336e+09	1.04402e+10	2.84107e+09	6.62093e+08	1.94763e+09	4.50303e+09	2.53675e+09	2.23795e+09	1.97794e+08	2.87804e+09	3.46501e+08	1.40243e+10	1.38927e+10	2.39069e+10	3.95316e+10	1.60048e+10	1.1034e+10	3.12182e+10	2.10284e+10	2.11956e+10	1.03317e+10	1.00376e+10	1.66151e+10	2.84491e+09	5.05904e+08	4.92371e+08	3.23189e+10	1.78634e+10	1.77034e+10	1.56927e+10	3.10245e+10	5.66985e+10	5.09099e+09	1.12299e+11	2.03356e+10	7.73555e+09	8.12634e+09
sp|Q96AY3|FKB10_HUMAN	407	[8 2 0 0]		8.60447e+06	5.95376e+06	2.70911e+06	7.35543e+06	3.40791e+07	3.27766e+06	3.19025e+07	1.78012e+06	918242	2.30172e+06	4.73679e+07	3.11019e+08	8.63383e+06	1.7875e+07	2.65053e+07	2.63855e+07	7.19481e+07	1.49361e+08	2.25672e+08	7.13766e+07	2.65642e+07	1.31451e+07	1.44989e+06	2.96669e+07	2.70603e+07	1.458e+07	4.18854e+07	1.4584e+07	8.11018e+07	1.03455e+07	2.99426e+06	2.17844e+06	5.40438e+06	1.6586e+07	7.25766e+06	1.1476e+06	1.54663e+06	474919	5.41345e+06	564595	574592	1.48673e+06	0	2.33013e+06	340097	2.83181e+06
sp|P01833|PIGR_HUMAN	469	[3 4 0 2]		1.08736e+08	2.71942e+07	4.2839e+07	3.21275e+07	3.58211e+07	2.93938e+07	6.99953e+07	4.69976e+07	7.45945e+07	2.26771e+07	1.20439e+08	3.08024e+08	8.45863e+07	6.54253e+07	5.68499e+07	1.64921e+08	3.2275e+08	5.67162e+07	2.07848e+08	1.46367e+08	9.85754e+07	1.00897e+08	7.90405e+07	2.41015e+08	2.66537e+08	1.4968e+08	8.03627e+07	6.26917e+07	1.41705e+08	1.12584e+08	8.95387e+07	6.08051e+07	1.67377e+07	3.31702e+08	3.01958e+07	1.57579e+08	4.33784e+07	1.90327e+07	3.86199e+07	1.35815e+08	4.10414e+07	8.28072e+06	2.56374e+08	1.63708e+07	1.56952e+07	4.14218e+07
sp|P17050|NAGAB_HUMAN	177	[3 2 0 0]		7.65985e+08	1.90283e+09	6.889e+08	5.56988e+08	6.81669e+08	4.84642e+08	4.10937e+08	3.2437e+08	1.49302e+08	2.32206e+08	2.38069e+08	1.3858e+08	1.62174e+08	2.23889e+08	1.43827e+08	8.98084e+07	7.37835e+07	2.70359e+07	2.35105e+07	2.71777e+07	2.9946e+09	5.2208e+09	4.71707e+09	1.96512e+09	2.35936e+09	1.52932e+09	2.03838e+09	2.64831e+09	3.89869e+09	3.19667e+09	1.16383e+09	6.04859e+07	2.22425e+08	1.00289e+08	1.75212e+08	2.17109e+09	3.15465e+09	1.39681e+09	3.32818e+09	2.19452e+09	2.85173e+09	6.96336e+08	1.43917e+09	1.20086e+09	9.56125e+08	7.07664e+08
sp|P07339|CATD_HUMAN	263	[7 2 0 0]		1.05764e+11	9.68332e+09	1.03851e+10	7.92069e+09	9.72932e+09	3.82508e+09	1.95167e+10	1.14959e+10	8.31122e+09	4.401e+09	1.38435e+10	6.73346e+09	4.37922e+09	7.92222e+09	8.00852e+09	5.34829e+09	3.82828e+09	2.3249e+09	2.80716e+09	2.18373e+09	8.87787e+10	3.26848e+10	2.2318e+10	1.23665e+10	2.37269e+10	1.3331e+10	3.98688e+10	2.85494e+10	5.3431e+09	4.38612e+10	1.40393e+10	1.13756e+09	4.50697e+09	9.35023e+08	5.05311e+08	1.43417e+10	2.21644e+10	6.36301e+10	7.20278e+10	2.16956e+10	9.86439e+09	4.07911e+09	4.57939e+10	1.33512e+10	8.80925e+09	6.70833e+09
sp|P56199|ITA1_HUMAN	460	[9 2 0 0]		2.30962e+09	5.18258e+09	2.34627e+09	1.78754e+09	4.53722e+09	1.75764e+09	1.46196e+09	1.55855e+09	1.771e+09	3.28244e+09	3.05361e+09	8.53642e+08	7.51235e+08	7.35004e+08	1.41012e+09	3.57569e+08	4.99311e+08	7.32208e+08	8.99647e+08	4.16842e+08	2.08807e+10	2.28491e+10	1.64125e+10	6.93416e+09	9.9394e+09	8.47541e+09	2.04457e+10	1.05201e+10	1.4079e+10	1.44421e+10	5.25089e+09	1.69831e+09	7.86389e+09	2.20275e+09	1.94628e+09	8.28593e+09	2.2998e+10	3.33831e+09	1.48083e+10	1.06303e+10	1.0675e+10	5.63631e+09	9.27276e+09	8.35799e+09	5.65768e+09	3.49132e+09
sp|Q99715|COCA1_HUMAN	2679	[5 4 0 1]		3.2521e+09	7.97296e+08	1.23221e+09	6.46129e+08	8.94623e+09	5.96496e+08	1.41352e+09	3.58856e+08	8.96384e+08	2.09604e+09	7.38431e+09	1.45469e+09	1.20322e+09	1.50402e+08	1.00998e+09	2.92982e+08	1.118e+09	2.16605e+08	1.05667e+09	3.97824e+08	1.51647e+09	1.41103e+09	1.49113e+09	3.93849e+09	3.98647e+09	2.50631e+09	5.83256e+09	5.04837e+09	1.55201e+09	5.73287e+08	2.832e+09	3.6399e+09	1.33074e+09	2.65033e+08	1.53468e+08	7.83644e+08	3.61715e+08	2.22417e+08	3.95756e+08	2.54126e+09	2.2578e+08	4.67982e+08	5.27174e+09	4.87831e+08	4.36289e+08	1.27375e+09
sp|Q14112|NID2_HUMAN	703	[5 5 0 1]		8.98718e+07	1.79121e+07	2.11623e+07	7.39614e+06	1.01155e+08	8.95033e+06	4.50086e+07	3.05918e+06	6.33095e+07	1.47136e+07	4.33654e+07	3.56294e+07	5.75811e+06	3.46506e+06	2.46911e+07	1.20702e+07	7.03554e+06	9.95905e+06	1.33641e+07	3.63576e+06	1.5283e+08	6.98465e+08	3.85697e+08	7.77445e+08	4.26757e+08	2.66221e+08	3.07384e+08	4.93069e+08	4.86586e+08	3.46474e+08	3.59333e+08	9.64686e+06	3.27504e+07	2.43929e+07	5.28495e+06	3.84808e+08	4.44946e+08	9.45218e+07	1.66361e+08	3.21021e+08	6.86302e+08	5.83096e+07	3.03969e+08	1.42537e+08	5.80276e+07	1.03579e+08
sp|Q02817|MUC2_HUMAN	1154	[4 4 0 1]		3.68301e+08	2.96396e+08	2.17211e+08	2.01028e+08	5.15307e+08	2.54904e+08	5.48607e+08	5.4386e+07	1.11709e+09	3.74723e+08	1.24818e+09	2.9966e+09	3.67932e+08	4.41346e+08	7.71547e+08	3.55233e+09	6.11603e+08	4.42986e+08	5.32321e+08	8.13648e+08	5.00657e+08	5.15957e+08	7.45692e+08	6.67919e+08	7.39184e+08	2.52803e+08	1.84322e+08	4.99439e+08	2.47211e+09	2.50918e+08	1.60775e+09	9.18798e+07	9.70952e+07	1.58195e+08	2.18622e+08	5.40772e+07	6.17721e+07	2.111e+07	3.52342e+07	5.28269e+07	4.79867e+07	6.63946e+07	8.22373e+07	4.06488e+07	3.28524e+07	8.85399e+07
sp|Q15063|POSTN_HUMAN	599	[5 4 1 1]		4.84865e+08	1.48924e+09	1.05732e+09	2.82219e+09	8.65488e+08	1.8416e+09	1.1242e+09	4.27886e+08	1.63491e+09	8.91733e+09	3.82757e+09	1.01976e+09	2.02605e+09	1.40234e+09	3.40472e+09	1.82582e+09	5.80712e+08	4.27592e+08	2.75576e+09	7.95393e+08	4.22693e+08	3.08665e+08	6.48574e+08	5.62352e+08	1.31208e+09	5.08111e+08	3.2128e+09	8.95006e+08	1.73631e+09	1.64687e+09	1.57427e+09	5.13542e+08	1.27134e+09	6.20113e+08	4.96322e+08	1.52012e+08	1.73156e+08	3.6978e+07	2.18676e+08	1.62412e+08	3.56847e+08	8.19726e+07	1.07771e+09	1.88187e+08	1.70902e+08	1.88808e+09
sp|Q9HDC9|APMAP_HUMAN	160	[4 2 0 1]		4.33381e+08	1.02041e+09	3.09891e+09	1.12687e+09	2.55442e+09	1.70432e+09	2.40236e+09	1.26772e+09	5.7611e+08	6.83999e+07	3.0532e+08	1.76107e+08	9.86822e+07	8.05605e+07	3.73635e+08	5.28942e+08	1.52366e+08	1.29531e+08	1.18586e+08	1.44759e+08	5.86753e+08	3.20236e+08	6.09899e+08	5.72261e+08	7.61455e+08	1.68507e+08	6.35165e+08	2.50513e+08	2.59076e+08	3.09601e+08	2.46539e+08	1.32266e+08	4.66465e+08	1.19604e+08	8.62697e+07	3.85511e+07	3.33172e+07	4.87567e+07	5.24678e+07	1.42677e+08	1.28685e+08	1.42801e+08	3.19218e+07	1.22357e+08	5.59961e+07	8.1299e+07
sp|P21810|PGS1_HUMAN	311	[5 4 1 1]		1.13467e+09	5.09937e+09	1.05449e+09	4.5767e+09	6.7294e+09	6.34006e+09	2.30144e+09	5.65771e+09	2.44334e+09	6.3808e+09	5.019e+09	1.86847e+09	1.31935e+09	2.22477e+09	2.47802e+09	6.90321e+09	9.50632e+08	1.65201e+08	1.8336e+09	4.78712e+08	4.75054e+09	2.15698e+09	3.0182e+09	2.56995e+09	3.28538e+09	4.49814e+09	1.49419e+10	4.31141e+09	8.65488e+09	1.29311e+10	3.16811e+09	1.1326e+09	1.86758e+09	5.37609e+08	2.2756e+08	1.06364e+09	4.00924e+09	5.52785e+08	1.27049e+09	5.39395e+08	5.34758e+08	5.60089e+08	8.42999e+08	1.14777e+09	6.43125e+08	3.82474e+09
sp|P46977|STT3A_HUMAN	544	[8 2 0 0]		1.54074e+09	1.4608e+09	4.305e+09	2.03896e+09	6.51276e+09	1.31225e+09	5.24264e+09	1.20665e+09	4.70677e+09	4.69888e+08	2.79198e+09	3.1927e+09	8.46169e+08	1.72037e+09	2.5288e+09	1.40832e+09	1.10082e+09	5.53859e+08	8.98854e+08	3.13029e+08	3.03188e+09	4.34566e+09	6.78375e+09	3.08573e+09	3.58451e+09	2.92433e+09	9.13374e+08	2.02009e+09	4.56261e+09	1.10224e+09	1.05434e+09	7.00947e+08	3.13217e+08	1.81223e+08	6.54668e+07	1.36193e+08	1.00696e+09	5.57377e+08	7.98342e+08	1.52962e+09	8.34183e+08	4.48998e+08	1.159e+09	5.43794e+08	4.18456e+08	3.67555e+08
sp|P80188|NGAL_HUMAN	85	[4 5 0 0]		705005	2.82751e+06	763499	410817	159606	175316	812357	0	1.0959e+06	982103	280810	4.0943e+06	1.44606e+06	5.41442e+06	0	63607.1	163325	357969	327430	139976	684438	545942	1.48029e+06	6.22549e+06	1.17311e+06	125764	2.12156e+06	1.21661e+06	2.11205e+06	3.97238e+06	318260	0	396729	2.39079e+06	723042	545747	188972	0	188289	1.45499e+06	249140	119172	0	89569.4	0	0
sp|P43308|SSRB_HUMAN	88	[5 2 0 0]		1.78368e+09	7.11185e+08	2.2977e+09	9.07822e+08	2.80931e+09	4.80849e+08	8.96435e+08	1.27243e+09	8.75948e+08	8.36705e+08	1.11995e+09	3.37638e+08	1.79095e+08	2.9695e+08	3.3042e+08	2.55914e+08	9.531e+07	6.43921e+07	1.04046e+08	6.76985e+07	3.99705e+09	6.52387e+09	7.83189e+09	5.67353e+09	4.03487e+09	4.62521e+09	3.88925e+09	4.25466e+09	6.41998e+09	2.51036e+09	9.12828e+09	2.37751e+09	1.78997e+08	9.47956e+07	6.34571e+07	5.16766e+09	9.47736e+09	5.92036e+09	6.28731e+09	4.74759e+09	3.16582e+09	2.3341e+09	2.3964e+09	2.22161e+09	2.14731e+09	1.48726e+09
sp|P21810|PGS1_HUMAN	270	[5 4 0 1]		2.81198e+08	4.1161e+08	1.67667e+08	3.69551e+08	7.40119e+08	4.69772e+08	2.40217e+08	2.51426e+08	1.30965e+08	3.52299e+08	9.81455e+08	8.66954e+08	2.1345e+08	9.90413e+08	6.55707e+08	8.2299e+08	1.12657e+09	7.63947e+09	2.357e+09	1.12555e+09	2.47615e+08	2.08594e+08	5.08346e+08	4.34053e+08	4.92062e+08	2.21193e+08	1.72099e+09	4.73094e+08	4.01791e+08	1.83366e+09	2.69002e+08	6.07989e+07	1.64554e+08	3.31286e+08	1.69202e+08	1.48305e+08	1.91439e+08	1.48492e+08	1.35904e+08	3.31984e+08	2.44006e+08	8.48319e+07	4.78478e+08	1.90099e+08	1.031e+08	2.3751e+08
sp|Q8NFQ8|TOIP2_HUMAN	286	[7 2 0 0]		4.25371e+08	3.95619e+08	2.8145e+08	4.64668e+08	3.55922e+08	7.30799e+08	8.06897e+08	2.38554e+08	9.72775e+08	5.4421e+08	7.81417e+08	5.60058e+08	3.13551e+08	1.98793e+09	4.36417e+08	4.25315e+08	3.2807e+08	1.16495e+08	3.71394e+08	1.93572e+08	1.09941e+09	1.20533e+09	8.1344e+08	6.44324e+08	5.33662e+08	1.55455e+09	5.10051e+08	4.13216e+08	1.55318e+09	9.08709e+08	4.6913e+08	4.49973e+08	8.79507e+07	1.66547e+08	1.06431e+08	8.83724e+07	2.44258e+08	6.96773e+07	7.43586e+07	5.16317e+08	2.15399e+08	1.36713e+08	1.22506e+08	6.49403e+07	8.84759e+07	6.98454e+08
sp|P80188|NGAL_HUMAN	85	[3 3 0 0]		2.46998e+07	1.15487e+07	7.7561e+06	1.0186e+07	2.18711e+07	1.25477e+07	4.06207e+07	4.39969e+06	3.60848e+07	1.29322e+07	5.35833e+07	4.98834e+07	3.93004e+07	2.29626e+07	3.24005e+07	1.96533e+07	1.29966e+08	1.08727e+07	1.52054e+07	1.42958e+07	5.448e+07	6.02234e+06	1.07326e+07	2.14508e+07	8.53021e+06	8.71653e+06	1.33708e+07	2.3842e+07	8.34367e+06	1.44488e+07	8.25582e+07	2.19965e+06	5.43904e+07	3.96969e+07	1.88931e+07	3.60552e+06	4.91754e+06	4.05405e+06	2.15261e+06	5.63373e+06	2.50092e+06	5.04527e+06	1.41384e+07	3.98607e+06	4.17408e+06	3.27729e+07
sp|P50897|PPT1_HUMAN	197	[3 2 0 1]		5.77848e+09	3.32948e+09	4.78928e+09	4.88264e+09	1.96386e+10	6.95199e+09	1.12947e+10	8.86417e+09	3.94468e+09	1.6272e+09	9.9292e+09	2.48039e+09	6.9584e+08	1.59048e+09	3.62244e+09	1.43061e+09	1.88703e+09	4.65147e+08	1.36817e+09	2.79525e+08	1.945e+10	1.89191e+10	2.25722e+10	1.83684e+10	1.47152e+10	1.38356e+10	1.71937e+10	1.26394e+10	1.58421e+10	1.82167e+10	8.73895e+09	4.22625e+09	2.25587e+09	5.24744e+08	3.98045e+08	1.17774e+10	7.57937e+09	1.28764e+10	1.08569e+10	7.546e+09	8.8859e+09	3.56107e+09	8.27383e+09	1.13665e+10	6.12955e+09	1.02753e+10
sp|O15031|PLXB2_HUMAN	759	[5 2 0 0]		1.25456e+08	1.1224e+08	5.912e+07	7.68411e+07	2.62696e+08	6.54271e+07	1.59719e+08	1.09745e+08	9.29731e+07	8.73497e+07	1.18988e+08	6.67957e+07	2.41424e+07	2.19715e+07	2.03398e+07	1.60891e+07	4.52965e+07	2.08557e+07	2.46484e+07	1.05712e+07	1.59631e+08	1.67408e+08	1.22954e+08	1.67286e+08	2.23252e+08	1.32073e+08	1.48822e+08	1.21838e+08	2.00928e+08	5.99169e+07	5.18294e+07	5.22088e+07	3.72458e+07	2.88819e+07	3.77826e+07	1.00162e+07	8.94998e+07	7.85671e+07	2.25575e+07	6.42733e+07	1.02093e+08	5.03981e+07	1.10047e+08	2.47561e+07	5.98494e+07	6.36331e+07
sp|P04004|VTNC_HUMAN	86	[5 4 1 0]		5.49102e+07	2.72385e+07	1.73565e+08	7.15979e+07	1.37617e+08	3.19565e+07	3.10489e+07	1.288e+08	3.44609e+07	1.10166e+08	7.41281e+07	3.09417e+07	1.27205e+07	4.57457e+07	2.29244e+07	1.47388e+07	2.65674e+07	4.77951e+06	6.52843e+06	972938	1.05808e+08	3.86856e+08	1.61151e+08	2.78596e+08	4.45939e+07	2.20004e+08	3.58847e+08	3.32637e+08	1.96216e+08	2.08017e+08	1.40212e+08	2.66576e+08	2.03528e+06	8.06017e+06	5.95094e+06	8.1799e+07	5.55798e+07	2.54696e+07	8.5039e+07	2.75674e+07	5.46961e+07	2.55641e+07	6.69882e+07	5.6145e+07	2.82046e+07	1.02467e+08
sp|P51884|LUM_HUMAN	127	[5 4 0 2]		5.9075e+09	2.96531e+09	2.25186e+09	4.96653e+09	1.39878e+09	7.74596e+09	2.75197e+09	4.35475e+09	1.79672e+09	9.49289e+08	8.08542e+08	1.17649e+08	1.48308e+08	3.53276e+08	1.52183e+09	8.92684e+08	3.02488e+08	2.34528e+09	4.73299e+08	2.10813e+09	1.95511e+10	3.22987e+09	2.16753e+09	1.96609e+09	1.23546e+09	7.54168e+08	7.01001e+09	1.173e+09	1.24907e+09	1.16042e+10	1.21868e+10	3.16114e+08	1.635e+08	5.9122e+08	1.37722e+08	6.58964e+08	1.98048e+09	2.75894e+08	1.68641e+09	6.77258e+08	8.30441e+08	1.26209e+10	1.29565e+09	7.07949e+08	7.97027e+08	1.6422e+09
sp|P02751|FINC_HUMAN	1007	[5 4 0 1]		5.56672e+08	6.28548e+08	1.75557e+09	1.63127e+09	4.29215e+09	2.06495e+09	4.87422e+09	2.92369e+09	5.25248e+08	3.39506e+09	1.74596e+09	1.20849e+10	4.16012e+09	2.05624e+10	9.29264e+09	5.27064e+08	5.78249e+07	5.29825e+09	1.76094e+10	7.87782e+09	4.817e+09	2.21865e+09	3.40836e+09	1.34764e+09	4.04524e+09	3.64798e+09	3.6663e+09	1.98059e+09	6.17472e+09	1.9711e+10	3.6291e+09	1.1559e+09	5.09811e+08	1.54117e+09	1.5782e+09	6.17654e+08	1.70277e+09	7.85632e+08	1.30794e+09	3.37848e+08	2.47197e+08	8.89672e+08	1.53452e+09	1.44584e+09	3.33309e+08	1.36465e+09
sp|Q68CR1|SE1L3_HUMAN	382	[9 2 0 0]		1.6338e+08	9.09046e+07	5.22303e+07	2.57336e+07	2.02251e+08	1.83638e+07	1.0608e+08	3.50864e+07	9.41429e+07	5.48373e+07	1.7674e+08	1.07247e+08	6.48609e+07	1.75749e+07	5.90511e+07	1.1723e+07	1.65835e+07	5.72838e+07	2.42945e+07	3.4793e+07	2.4907e+09	1.03557e+09	4.04132e+08	4.32432e+08	6.59622e+08	2.54513e+08	1.52992e+08	4.79005e+08	5.19571e+08	9.64362e+07	3.75984e+08	8.74769e+06	1.83485e+07	1.78417e+07	4.62649e+07	1.08571e+09	1.27343e+09	4.31147e+08	1.16981e+09	5.08102e+08	1.07217e+09	1.67843e+08	7.3301e+08	8.3311e+08	2.74489e+08	2.08834e+08
sp|Q15063|POSTN_HUMAN	599	[4 4 0 1]		1.46855e+09	1.05772e+10	1.06501e+10	2.14914e+10	2.96397e+09	8.5404e+09	2.19938e+09	7.25862e+09	1.40392e+09	1.62365e+10	5.38979e+09	1.30595e+09	2.06574e+09	6.38424e+09	2.52847e+09	2.60925e+09	1.63861e+09	3.14524e+08	2.81947e+09	4.90847e+08	3.39269e+09	2.5321e+09	3.80733e+09	2.32379e+09	9.75795e+09	3.66535e+09	1.04873e+10	2.85512e+09	9.37599e+09	1.71483e+10	6.48461e+09	1.76093e+09	1.7524e+09	7.8372e+08	6.10069e+08	5.98927e+08	3.6182e+08	2.43747e+08	5.88653e+08	5.50729e+08	4.46421e+08	5.61732e+08	1.61484e+09	6.32181e+08	7.90241e+08	7.74267e+09
sp|Q9HDC9|APMAP_HUMAN	160	[3 2 0 1]		6.47431e+09	6.46435e+09	1.23026e+10	6.87399e+09	3.99508e+09	4.61898e+09	9.6393e+09	7.09901e+09	7.47392e+09	4.01846e+09	1.21654e+10	3.04145e+09	1.59814e+09	1.92778e+09	2.40814e+09	2.23064e+09	2.78223e+09	3.27284e+08	9.45456e+08	5.72967e+08	2.95761e+10	3.38746e+09	2.3304e+10	3.98039e+10	3.08136e+10	7.77181e+09	1.6353e+10	5.56723e+09	1.35209e+10	8.21794e+09	1.10658e+10	2.25463e+10	1.23389e+09	8.97486e+08	1.03055e+09	2.59205e+09	3.0343e+09	8.68799e+08	4.29117e+09	2.02264e+09	8.82785e+08	7.61876e+08	2.8332e+09	2.86862e+09	1.79848e+09	5.85826e+09
sp|P23229|ITA6_HUMAN	966	[6 2 0 0]		9.22171e+07	8.66009e+07	6.72508e+07	5.55232e+07	4.43657e+08	4.51727e+07	5.80289e+08	1.03666e+08	2.18834e+08	6.02686e+07	4.73044e+08	1.92157e+08	8.54196e+07	6.81349e+07	7.92532e+07	5.40486e+07	7.97619e+07	8.84394e+07	1.16914e+08	9.32979e+07	5.24122e+08	7.24853e+07	2.09705e+08	7.74422e+08	6.24438e+08	7.51268e+07	4.11791e+08	2.58407e+08	3.24445e+08	1.33081e+08	2.00514e+08	1.52291e+08	1.09187e+08	8.36728e+07	1.36359e+08	4.79743e+07	5.07524e+07	1.89987e+07	2.70851e+07	3.10784e+07	6.04475e+07	1.91145e+07	1.0532e+08	2.93241e+07	3.58687e+07	3.90109e+07
sp|P01833|PIGR_HUMAN	499	[3 5 0 0]		2.74505e+08	6.5843e+07	1.53541e+08	5.35564e+07	3.10192e+08	5.55215e+07	8.013e+07	5.66212e+07	7.19412e+07	3.77628e+07	3.83996e+08	2.11098e+09	5.53729e+07	6.21104e+07	1.3684e+08	3.53644e+08	1.24123e+08	1.19713e+08	6.89938e+07	5.71062e+07	5.88465e+08	7.91374e+08	1.08924e+09	7.67465e+08	8.60833e+08	1.43106e+09	2.08905e+08	3.30934e+08	2.29411e+09	2.64511e+08	1.60656e+09	2.51768e+07	7.97697e+07	4.35529e+08	4.26365e+07	5.57915e+08	5.28656e+08	1.20748e+08	3.73297e+08	4.06373e+09	3.28363e+08	1.1092e+08	2.89146e+09	1.82397e+08	1.48386e+08	9.74504e+07
sp|Q08722|CD47_HUMAN	73	[6 3 0 1]		5.48668e+08	7.55603e+08	5.61539e+08	5.6008e+08	6.1618e+08	6.50422e+08	5.52636e+08	3.94209e+08	4.75653e+08	2.30378e+08	4.57331e+08	1.81349e+08	2.1562e+08	3.06198e+08	2.8915e+08	2.21395e+08	5.67447e+08	2.08407e+08	4.86454e+08	2.06773e+08	9.32182e+08	5.85786e+08	8.39992e+08	1.02447e+09	9.21916e+08	2.14477e+08	3.92084e+08	3.02176e+08	1.59781e+09	3.11602e+08	6.26306e+08	1.39688e+08	2.25611e+08	3.17398e+08	2.59311e+08	1.93467e+08	3.6964e+08	6.56717e+07	8.48657e+07	5.5657e+08	6.00171e+08	1.10512e+08	5.24922e+08	1.12404e+08	1.27108e+08	2.14767e+08
sp|O60568|PLOD3_HUMAN	548	[5 2 0 0]		2.71206e+08	2.26207e+08	1.27561e+08	6.53182e+07	2.87333e+08	7.22154e+07	2.31797e+08	2.69562e+07	1.10908e+08	4.33445e+07	2.97796e+08	1.19607e+08	1.39677e+08	8.10966e+07	6.06693e+07	6.2892e+07	4.80929e+07	6.62287e+07	1.11341e+08	5.14689e+07	1.08318e+10	1.13844e+09	9.63849e+08	8.04474e+08	2.21699e+09	4.85314e+08	6.78397e+08	1.01091e+09	2.78563e+09	3.88841e+08	6.36393e+09	3.58777e+07	1.84632e+08	7.80142e+07	5.59473e+07	7.83401e+08	1.23424e+09	2.83825e+08	6.11305e+08	6.41193e+08	2.70766e+09	6.08097e+08	1.02827e+09	5.33383e+08	8.23005e+08	3.15389e+08
sp|P11717|MPRI_HUMAN	581	[5 7 0 5]		0	0	267863	750807	5.44048e+06	404679	1.80903e+06	1.58072e+06	323048	656606	1.6324e+06	357356	536014	401447	324168	125842	1.51232e+06	1.75323e+06	176140	1.43955e+06	500176	3.11371e+06	1.08572e+07	1.21063e+07	1.31787e+06	1.44002e+06	1.51262e+07	1.75855e+07	1.31386e+07	1.95964e+07	1.23979e+06	639593	0	2.16066e+06	954603	372042	0	0	250683	920739	0	133894	282552	753480	0	0
sp|Q96AY3|FKB10_HUMAN	182	[8 2 0 0]		8.77292e+08	1.55802e+08	5.41599e+08	1.96878e+08	2.02028e+09	1.60933e+08	7.86029e+08	1.27214e+08	4.54306e+08	6.45242e+08	1.80875e+09	1.98729e+09	3.29864e+08	3.21344e+08	1.14444e+09	8.3278e+08	4.39901e+08	2.91146e+08	2.16002e+09	3.19183e+08	1.18183e+09	1.27317e+09	1.19344e+09	1.40413e+09	5.61365e+09	3.22392e+09	8.23607e+08	6.88382e+08	2.92892e+09	3.90449e+08	2.21982e+09	2.65933e+08	3.97107e+08	1.42832e+08	7.64904e+07	3.33903e+08	4.03325e+08	1.17638e+08	2.14591e+08	1.15359e+08	1.72738e+08	1.04044e+08	4.12223e+08	1.03805e+08	5.83699e+07	2.43127e+08
sp|P80188|NGAL_HUMAN	85	[3 6 0 2]		0	560035	769046	1.50395e+06	1.4272e+06	7.45896e+06	4.27942e+06	1.69012e+06	878770	1.3757e+06	982170	767977	251293	1.42817e+06	225450	0	1.37155e+06	1.73458e+06	725674	730149	7.32443e+06	3.69799e+06	2.27693e+07	1.88827e+07	2.18205e+06	4.26737e+06	5.62046e+06	6.78372e+06	9.38473e+06	1.43346e+07	1.09371e+06	587114	2.5316e+06	2.40976e+06	2.18536e+06	217446	381018	87554.5	610107	124888	524906	452973	381175	373946	92555.7	106442
sp|Q9BU23|LMF2_HUMAN	616	[6 2 0 0]		9.42791e+08	1.21927e+09	1.08966e+09	6.69979e+08	4.19222e+09	4.25428e+08	1.1345e+09	5.30818e+08	9.87228e+08	3.53859e+08	1.67833e+09	7.87249e+08	7.3327e+08	5.34336e+08	7.42916e+08	3.74761e+08	3.87149e+08	1.43721e+08	4.21046e+08	2.2676e+08	1.5874e+09	2.26303e+09	6.77488e+09	7.13601e+09	6.42879e+09	3.07196e+09	9.40594e+08	1.04584e+09	3.48655e+09	6.84388e+08	2.45128e+09	6.07358e+08	8.17331e+08	5.06187e+08	1.37237e+09	6.34139e+08	1.40576e+09	7.13631e+07	1.54756e+08	4.41046e+09	1.18937e+09	1.77711e+08	3.08442e+09	8.63402e+08	4.21448e+08	3.65343e+08
sp|P11047|LAMC1_HUMAN	650	[6 2 0 0]		1.66745e+10	1.37592e+10	1.78361e+10	1.74088e+10	2.30163e+10	1.35866e+10	6.76926e+09	1.71168e+10	5.95718e+09	9.06145e+09	1.24352e+10	2.23821e+09	3.13401e+09	3.36842e+09	5.10403e+09	3.55589e+09	1.60688e+09	6.98826e+08	3.00515e+09	7.51193e+08	1.95969e+10	3.23713e+10	4.77278e+10	3.82004e+10	2.01477e+10	2.05485e+10	6.38226e+10	4.99702e+10	7.10017e+10	1.05717e+11	1.18956e+10	6.47006e+09	3.60319e+09	1.83112e+09	3.98718e+08	2.35701e+10	4.87895e+10	1.42614e+10	3.60605e+10	1.85578e+10	2.21222e+10	1.45198e+10	1.92483e+10	1.96629e+10	1.94814e+10	5.39271e+10
sp|Q9HAT2|SIAE_HUMAN	401	[3 2 0 1]		1.04265e+10	2.00108e+10	5.3678e+10	3.14504e+10	3.25984e+09	8.62951e+09	3.73172e+10	1.76289e+10	2.10068e+10	1.69202e+09	4.36721e+09	1.96846e+10	5.79387e+09	6.48515e+09	6.77832e+09	5.1044e+09	2.48046e+09	3.20099e+08	7.79455e+08	5.91608e+08	3.74068e+09	3.53689e+10	4.30179e+10	3.32012e+10	8.38318e+10	4.07735e+10	8.15235e+09	3.45018e+09	2.24994e+10	5.24913e+09	1.18509e+10	3.98518e+09	9.25683e+08	5.65417e+08	7.4899e+08	1.58452e+09	1.00879e+09	5.8221e+08	3.18637e+09	2.26726e+09	8.33015e+08	1.74151e+09	5.94884e+09	2.80937e+09	1.9899e+09	2.29883e+09
sp|P19075|TSN8_HUMAN	118	[5 4 0 1]		2.60562e+07	1.4693e+07	2.27284e+07	1.05906e+07	3.52675e+07	3.09652e+07	4.05169e+07	1.70091e+07	3.72418e+07	9.8701e+07	6.4096e+07	1.86168e+08	6.18464e+06	7.44999e+06	3.38735e+07	1.46544e+07	1.36396e+07	5.24519e+06	4.18808e+07	1.94519e+06	8.27745e+07	2.56307e+08	2.95528e+08	8.8576e+08	2.11176e+08	7.62731e+07	1.61192e+08	1.78291e+08	2.85722e+08	7.63331e+07	6.14273e+07	2.03209e+07	4.2408e+07	1.08827e+07	1.40374e+07	1.23796e+08	2.76793e+08	2.91683e+08	1.2334e+08	1.52482e+08	2.84934e+08	5.35962e+07	9.31286e+07	7.64822e+07	6.73138e+07	8.43929e+07
sp|P35613|BASI_HUMAN	160	[5 2 0 0]		1.96287e+08	1.92038e+08	2.42364e+08	1.27197e+08	4.81996e+08	1.42505e+08	1.5104e+08	1.41338e+08	9.35791e+07	9.30589e+07	4.1639e+08	2.03498e+08	1.03726e+08	9.19033e+07	1.01838e+08	5.60356e+07	1.89622e+08	5.50018e+07	1.11185e+08	2.6419e+07	1.33675e+09	7.69325e+08	3.05421e+09	1.0747e+09	7.92557e+08	4.39864e+08	5.54204e+08	3.78209e+08	1.37163e+09	2.77284e+08	1.27739e+09	3.45687e+08	1.60767e+08	2.4731e+08	1.8565e+08	7.47877e+07	1.13061e+08	3.26833e+07	7.34483e+07	2.09922e+08	3.4668e+08	3.03416e+07	2.40046e+08	7.82977e+07	5.78192e+07	8.03762e+07
sp|P14314|GLU2B_HUMAN	72	[6 2 0 0]		5.01473e+06	512321	0	2.96815e+06	4.26346e+07	758321	1.00765e+07	7.83395e+06	4.32982e+07	1.072e+07	3.01793e+08	9.03356e+07	7.17678e+06	1.46025e+06	2.12114e+07	2.03602e+07	9.01411e+06	1.50684e+07	1.4697e+07	4.09307e+06	1.93825e+07	3.0496e+07	2.16314e+08	4.04711e+08	3.0108e+08	8.8489e+06	1.04322e+08	1.1698e+08	3.02564e+08	5.32786e+07	1.46414e+08	1.67043e+07	6.35061e+06	1.45454e+06	5.39304e+06	9.60705e+06	1.69396e+07	3.07712e+06	2.76314e+06	6.01756e+06	7.25442e+06	2.23616e+06	3.38903e+07	2.66487e+07	2.82123e+07	5.22479e+07
sp|Q9BU23|LMF2_HUMAN	489	[9 2 0 0]		2.45849e+09	9.49331e+08	1.17789e+09	7.72139e+08	6.42866e+09	5.94503e+08	1.00753e+09	6.59629e+08	1.15755e+09	4.57048e+08	2.28744e+09	5.71875e+08	3.00609e+08	4.35449e+08	5.27607e+08	2.25499e+08	4.09994e+08	1.12803e+08	3.20592e+08	8.68513e+07	4.59986e+09	7.04904e+09	6.35784e+09	5.21009e+09	2.95166e+09	2.90025e+09	1.25882e+10	4.62433e+09	5.2416e+09	1.50411e+10	2.41084e+09	3.72699e+08	3.48121e+08	1.58379e+08	1.61655e+08	3.43065e+09	6.67811e+09	5.91201e+09	5.52063e+09	3.4492e+09	4.44003e+09	1.19451e+09	3.21671e+09	2.16254e+09	1.61749e+09	2.9259e+09
sp|P05164|PERM_HUMAN	323	[5 2 0 0]		4.99607e+08	2.0417e+08	7.67188e+07	5.40073e+07	4.58238e+08	3.17025e+08	1.91303e+08	1.59245e+08	1.3798e+08	3.58847e+07	1.01387e+09	9.34875e+07	2.24368e+07	1.85063e+08	1.74743e+08	5.304e+07	1.9192e+08	2.4961e+07	5.60089e+07	2.83147e+07	2.11476e+09	5.25346e+08	1.31659e+09	1.33253e+09	9.01396e+08	3.08384e+08	2.62942e+09	5.19326e+09	1.67126e+09	5.1745e+08	9.66547e+08	1.84307e+07	4.15909e+07	6.33215e+07	2.24332e+07	5.23403e+09	7.5583e+08	2.3158e+08	2.85026e+08	3.87772e+09	5.77782e+08	6.48963e+07	1.26287e+09	1.41551e+08	6.01138e+07	2.40409e+08
sp|Q3MIR4|CC50B_HUMAN	145	[8 2 0 0]		2.57184e+08	7.35143e+07	7.3508e+07	1.3054e+08	1.30944e+08	6.1165e+07	9.60327e+07	2.70179e+07	1.72258e+08	8.57151e+07	4.84124e+07	7.70132e+07	2.26855e+07	3.11687e+07	4.21284e+07	4.07471e+07	6.49881e+07	5.67473e+07	1.47938e+07	1.23121e+07	1.38136e+09	4.85542e+08	1.37882e+08	3.55174e+08	3.62192e+08	1.01092e+08	1.51783e+07	1.20884e+08	5.19254e+08	2.5145e+08	1.47123e+08	3.13587e+07	6.20629e+07	2.87221e+07	7.0133e+07	1.68963e+08	1.26616e+09	7.33314e+07	1.54407e+08	3.57036e+08	5.93912e+08	3.21738e+07	2.78744e+08	8.90662e+07	1.34433e+07	8.04456e+06
sp|P05164|PERM_HUMAN	483	[3 2 0 1]		9.86498e+08	5.02181e+08	7.00715e+08	7.46491e+07	8.70992e+08	9.22273e+07	8.45951e+07	6.35741e+07	1.13842e+08	4.82297e+08	1.08446e+09	4.32712e+08	2.40408e+08	7.27882e+07	9.28206e+08	1.85044e+08	2.06679e+09	1.90668e+08	2.22488e+08	9.84582e+07	1.54667e+10	1.80267e+10	6.2186e+09	5.41427e+09	5.02388e+09	6.58422e+09	3.1782e+09	1.34648e+10	5.59872e+09	2.71236e+08	2.79403e+09	8.45807e+08	5.79055e+08	4.23856e+08	2.21235e+08	2.91898e+10	6.78991e+09	1.53039e+10	1.75627e+10	3.31098e+10	1.55584e+10	2.18462e+09	7.6196e+09	7.56689e+09	3.60974e+09	8.7713e+09
sp|Q92820|GGH_HUMAN	203	[4 2 0 0]		4.83391e+07	1.92322e+08	2.59916e+07	2.99498e+07	3.677e+07	2.81483e+07	1.09924e+07	1.25122e+07	1.79526e+07	1.84358e+07	8.49154e+06	7.85638e+06	5.38687e+06	9.43788e+06	1.59034e+07	4.13805e+07	2.75668e+07	4.18754e+06	7.67374e+06	3.35309e+06	6.5452e+08	2.84298e+08	5.99868e+07	3.50894e+08	1.2505e+08	4.85704e+07	4.02706e+07	7.26061e+07	2.80061e+08	3.32842e+07	2.75959e+07	9.05461e+06	2.58821e+07	1.48263e+07	2.29427e+07	2.86665e+08	1.53407e+08	3.8204e+07	3.37047e+08	1.58838e+08	4.67804e+08	4.71744e+07	1.19514e+08	2.21867e+08	1.43835e+08	6.94425e+07
sp|P10321|HLAC_HUMAN	110	[6 2 0 0]		2.57887e+06	853963	676105	420205	544238	119199	566578	0	1.73849e+06	340025	6.50368e+06	5.92275e+06	1.25531e+06	1.68242e+06	84646.5	1.88334e+06	3.44423e+07	439680	2.87204e+06	841545	3.30346e+06	2.72784e+08	4.07398e+07	9.87608e+07	4.63633e+06	2.23729e+07	2.0771e+07	5.00119e+06	1.43552e+08	2.58571e+06	2.12026e+06	4.82919e+06	4.82744e+06	246317	437358	2.23638e+06	5.05341e+07	4.35489e+06	1.25827e+07	2.51621e+07	3.76399e+06	2.88841e+06	6.71362e+06	1.21621e+07	2.68201e+07	1.33761e+06
sp|Q16563|SYPL1_HUMAN	71	[6 3 1 0]		8.3926e+07	6.41811e+07	1.8088e+08	2.5184e+07	1.72085e+08	3.37227e+07	8.20742e+08	2.92479e+07	9.85795e+08	3.08918e+07	7.53335e+08	1.02051e+08	8.06454e+06	5.56576e+07	1.48959e+08	7.90022e+08	2.89793e+08	5.8941e+07	8.36568e+07	5.10953e+07	4.27902e+08	1.71092e+09	6.69993e+08	4.56888e+09	7.67438e+08	4.18883e+08	1.06953e+09	1.03144e+09	1.44149e+09	8.73247e+08	9.06294e+07	8.71815e+07	3.2153e+07	7.50146e+07	1.39911e+07	2.07252e+08	2.14985e+08	2.42867e+07	8.82546e+07	2.38902e+08	6.01525e+08	6.89606e+07	3.4499e+08	1.87778e+08	5.63452e+07	1.02432e+08
sp|Q9UHG3|PCYOX_HUMAN	353	[5 2 0 0]		5.27633e+08	5.42655e+08	8.04996e+08	3.1371e+08	3.80198e+09	8.58846e+08	6.68948e+08	6.57568e+08	1.78104e+09	5.21429e+08	7.29174e+08	3.96663e+08	1.25051e+08	3.35849e+08	3.2661e+08	8.23689e+08	8.98806e+08	3.16765e+07	5.282e+08	7.17495e+07	2.15282e+09	5.61476e+08	1.91903e+09	1.0854e+09	2.05703e+09	5.6278e+08	1.03279e+09	6.98899e+08	1.50267e+09	2.26581e+09	9.39041e+08	8.91314e+08	2.67461e+08	5.53505e+07	6.0201e+07	3.3548e+08	1.52526e+09	1.84904e+08	3.15696e+08	1.01561e+09	3.82991e+08	2.27116e+08	7.24016e+08	5.02473e+08	5.25136e+08	1.21967e+09
sp|Q6P4A8|PLBL1_HUMAN	71	[5 2 0 0]		9.12933e+08	2.73073e+08	3.59866e+08	2.00664e+08	1.93995e+08	2.27809e+08	9.31818e+07	1.42795e+08	6.24548e+08	8.04246e+07	3.47663e+08	4.53884e+08	1.57145e+07	5.16935e+07	1.1118e+08	7.16943e+07	1.20634e+08	1.05506e+08	5.35045e+07	2.09951e+07	2.00223e+09	1.05519e+09	1.45518e+09	2.63387e+09	2.51278e+09	7.22918e+08	3.06863e+08	3.32581e+08	1.07109e+09	2.56385e+08	8.28348e+08	2.08779e+08	1.81282e+08	3.68406e+07	5.81171e+07	4.70245e+08	8.46562e+08	6.1589e+08	9.31633e+08	3.56383e+09	4.11571e+08	1.79211e+08	7.0633e+08	2.08005e+08	2.84032e+08	5.90222e+08
sp|P11047|LAMC1_HUMAN	650	[5 2 0 0]		4.92653e+09	1.80211e+10	9.54347e+09	1.37202e+10	8.72611e+09	1.04886e+10	4.51019e+09	1.50811e+10	4.69291e+09	9.45196e+09	3.13287e+09	8.61932e+08	1.35398e+09	3.39442e+09	3.56372e+09	2.28061e+09	5.0535e+08	5.73631e+07	5.29973e+08	3.95932e+08	6.75736e+09	1.30764e+10	1.63266e+10	1.27926e+10	9.4521e+09	6.12401e+09	4.64628e+10	1.33972e+10	3.97045e+10	5.08586e+10	1.22431e+09	2.45565e+09	2.60182e+09	3.95024e+08	1.65017e+08	6.98749e+09	2.09756e+10	4.85327e+09	1.12462e+10	8.24462e+09	6.94982e+09	2.44345e+09	1.12458e+10	1.59841e+10	5.8923e+09	2.3368e+10
sp|P01877|IGHA2_HUMAN;sp|P0DOX2|IGA2_HUMAN	205;320	[5 2 0 0]		4.88691e+09	4.07051e+09	7.72073e+09	4.0384e+09	1.68224e+09	1.42257e+10	9.70078e+09	2.93084e+09	2.98569e+09	2.13228e+08	7.58407e+08	4.38717e+08	5.3999e+08	3.20779e+09	1.41621e+09	1.779e+09	3.35699e+07	3.03486e+08	1.04371e+08	3.48104e+08	4.53062e+09	4.74869e+10	2.70344e+10	4.08917e+10	2.58229e+10	2.1097e+09	4.42294e+09	9.68715e+09	5.59265e+10	2.73891e+10	1.91254e+09	1.9128e+08	7.56701e+07	6.60507e+08	8.34844e+08	1.11338e+10	3.85699e+10	2.25003e+09	3.05603e+10	4.3649e+10	2.93332e+10	3.78559e+10	9.84752e+09	1.20867e+10	9.44087e+09	8.22798e+09
sp|P23229|ITA6_HUMAN	997	[8 2 0 0]		4.8874e+07	1.48204e+07	1.0602e+07	6.27898e+06	1.50983e+07	2.09467e+07	4.12648e+07	1.71728e+07	1.27857e+07	2.56334e+07	4.79831e+07	3.85073e+07	3.29899e+07	1.91942e+07	8.41952e+06	2.57047e+07	1.64783e+07	3.59238e+07	1.99518e+07	2.01487e+07	4.11512e+07	1.15198e+07	2.24525e+07	3.55347e+07	4.26404e+07	1.27233e+07	1.46387e+07	1.93056e+07	3.60606e+07	1.1638e+07	3.32773e+07	1.23155e+06	8.54893e+06	4.95677e+07	6.15504e+07	3.08131e+06	1.13889e+07	2.46081e+06	8.8884e+06	1.37476e+07	9.54841e+06	3.07795e+06	2.05992e+07	9.50352e+06	2.6046e+06	5.86136e+06
sp|Q9HD45|TM9S3_HUMAN	174	[5 4 0 2]		1.14516e+09	1.41433e+09	1.65205e+09	1.22651e+09	1.28509e+09	1.37566e+09	1.29613e+09	1.84595e+09	8.76989e+08	2.43033e+08	5.85971e+08	3.78087e+08	2.18863e+08	6.03697e+08	3.58949e+08	4.74577e+08	1.68515e+08	8.17965e+07	3.92566e+07	1.00355e+08	3.32219e+09	4.38922e+09	3.66765e+09	4.16482e+09	2.5567e+09	1.17664e+09	4.28211e+09	1.69905e+09	3.18256e+09	6.42616e+09	7.67572e+08	1.53408e+08	2.93011e+08	2.71844e+08	1.2946e+08	1.57899e+09	2.83579e+09	7.5017e+08	1.08771e+09	6.1849e+09	2.25743e+09	7.21574e+08	1.50059e+09	7.34123e+08	5.56442e+08	1.12819e+09
sp|P01876|IGHA1_HUMAN	340	[3 4 0 1]		1.69142e+08	5.03346e+07	5.31856e+07	5.73218e+07	1.01719e+08	8.24524e+07	2.37161e+08	2.65388e+07	9.51041e+07	5.13317e+07	2.40244e+08	2.07758e+08	3.52636e+08	3.66863e+08	1.7545e+08	2.29987e+08	2.85076e+08	1.24437e+08	2.53759e+08	2.42495e+08	1.89329e+08	1.13119e+08	7.45373e+07	1.64358e+08	2.3493e+08	1.41108e+08	2.33843e+08	2.85984e+08	1.8403e+08	2.27559e+08	1.38426e+08	6.0283e+07	4.75837e+07	1.98308e+08	5.6813e+07	3.43862e+07	5.22445e+07	3.42105e+07	2.69386e+07	2.00054e+08	5.68072e+07	1.90088e+07	7.39126e+07	2.82126e+07	3.7532e+07	2.99932e+07
sp|P01833|PIGR_HUMAN	499	[5 4 1 1]		1.98734e+07	0	820764	1.35591e+06	1.89427e+07	6.0874e+06	3.78888e+08	0	6.65359e+08	2.76439e+06	2.14862e+08	1.47469e+08	36334.1	6.1968e+06	2.27115e+07	7.35498e+07	7.18474e+07	3.40214e+07	9.42347e+06	2.19669e+07	1.0844e+09	6.26455e+07	2.64193e+08	5.7928e+08	1.80792e+08	1.32355e+07	1.35489e+07	9.48641e+06	4.01701e+07	7.38684e+07	1.61971e+07	824384	1.30857e+06	5.35096e+06	4.85521e+06	1.39924e+08	2.08841e+08	2.33372e+07	0	5.49613e+08	4.23953e+08	472225	1.19823e+08	1.11373e+07	3.10953e+06	1.45424e+06
sp|Q08380|LG3BP_HUMAN	398	[3 2 0 1]		1.35327e+09	1.29109e+09	8.17002e+08	5.34693e+08	1.45219e+10	5.37776e+08	5.08957e+08	6.04309e+08	3.9847e+08	1.12494e+09	1.98311e+09	1.09414e+09	2.16625e+08	1.98238e+08	7.5687e+08	1.409e+08	4.95686e+08	7.27679e+07	2.03419e+08	7.6421e+07	9.33433e+09	5.05537e+09	1.80676e+10	1.29027e+10	9.30742e+09	7.28981e+09	7.50461e+09	1.45012e+10	4.93734e+09	8.21704e+08	4.97972e+09	1.40134e+09	5.23085e+08	1.51909e+08	1.14178e+08	1.52805e+10	4.44863e+09	8.00621e+09	6.9556e+09	1.32781e+10	1.64555e+10	7.97105e+08	1.35103e+10	1.04243e+10	2.1502e+09	3.21191e+09
sp|Q99715|COCA1_HUMAN	2528	[5 4 0 0]		1.3974e+09	2.0188e+08	2.05479e+08	7.5232e+07	1.58576e+09	8.437e+07	6.51232e+08	1.27449e+08	1.52714e+08	1.08813e+08	1.53044e+09	3.38732e+08	1.36961e+08	5.55201e+07	1.39666e+08	7.12398e+07	1.81449e+08	5.39111e+07	9.45045e+07	8.45055e+07	1.92939e+09	1.29234e+09	2.05008e+09	2.51438e+09	1.60386e+09	1.53736e+09	2.35227e+09	2.00919e+09	1.0437e+09	6.317e+08	1.22217e+09	2.02356e+08	2.10449e+08	7.55702e+07	5.72937e+07	3.2445e+09	1.27934e+09	1.631e+09	1.86975e+09	3.65743e+09	3.41763e+09	4.52128e+08	4.16012e+09	1.93839e+09	8.5276e+08	7.00493e+08
sp|Q9HDC9|APMAP_HUMAN	196	[7 2 0 0]		6.68469e+09	3.27914e+09	2.16577e+09	2.19853e+09	5.76383e+09	1.01247e+09	8.39926e+09	1.10886e+09	3.52785e+09	1.99254e+09	1.29757e+10	7.11635e+09	5.18464e+09	1.9661e+09	3.05749e+09	2.64505e+09	2.09129e+09	4.05266e+08	7.76065e+08	7.87707e+08	7.69912e+09	3.6117e+09	8.96423e+09	1.25163e+10	8.86893e+09	6.76885e+09	2.91997e+09	3.08772e+09	4.32008e+09	1.9831e+09	4.95e+09	1.40757e+09	5.73445e+08	2.10377e+08	1.39696e+08	3.43028e+08	9.11805e+08	4.1171e+08	6.56588e+08	1.41933e+09	8.01041e+08	1.0194e+09	1.76255e+09	9.79147e+08	1.2483e+09	6.01012e+08
sp|P11117|PPAL_HUMAN	133	[3 2 0 1]		3.73364e+07	2.58597e+07	4.66062e+07	4.03705e+07	7.42906e+07	2.41561e+07	1.16446e+08	2.67392e+07	3.6401e+07	1.04139e+07	1.76576e+08	2.00242e+08	4.62788e+07	3.53813e+08	7.29671e+07	1.87792e+08	1.39404e+08	3.17023e+08	4.09434e+08	1.98547e+08	4.88948e+07	2.29714e+07	4.5852e+07	5.00356e+07	5.13895e+07	2.93765e+07	7.98639e+07	3.26796e+07	1.00206e+08	4.51878e+07	3.82668e+07	7.72861e+06	1.46989e+07	2.26701e+07	4.32712e+07	1.27625e+07	1.26581e+07	6.4801e+06	1.91622e+07	9.87926e+06	4.19525e+06	9.21307e+06	3.0879e+07	1.14136e+07	8.47232e+06	7.4328e+06
sp|Q9Y4L1|HYOU1_HUMAN	862	[8 2 0 0]		2.30188e+09	7.2317e+08	1.00837e+09	9.15668e+08	1.52091e+09	6.64751e+08	1.03228e+09	5.07754e+08	2.62074e+08	1.25542e+08	9.16572e+08	7.04414e+08	2.5125e+08	2.68451e+08	6.16166e+08	2.14891e+08	4.89434e+08	1.10989e+08	2.20182e+08	7.49992e+07	1.42151e+09	8.09312e+08	1.21147e+09	1.15453e+09	8.47872e+08	5.92672e+08	1.07395e+09	7.53654e+08	1.23046e+09	1.74926e+08	4.67375e+08	1.45484e+08	8.67675e+07	4.16231e+07	3.20846e+07	1.45004e+08	4.52097e+08	2.19477e+08	3.14746e+08	4.88267e+08	3.61267e+08	7.92608e+07	4.41298e+08	1.30308e+08	8.80035e+07	1.03075e+08
sp|Q9BVK6|TMED9_HUMAN	125	[3 2 0 1]		2.08454e+07	1.06982e+07	1.77276e+07	8.75352e+06	1.64238e+07	8.42123e+06	1.538e+07	8.65098e+06	2.75239e+07	6.67902e+06	1.0917e+07	6.55973e+06	3.99965e+06	6.84808e+06	1.33834e+07	1.17395e+07	1.94122e+07	3.41599e+06	7.12597e+06	4.93736e+06	1.68777e+08	1.07311e+08	9.79651e+07	1.79702e+08	1.30032e+08	3.88041e+07	1.49021e+08	1.63312e+08	7.12794e+07	1.49939e+08	7.55919e+07	1.88236e+07	5.41409e+06	5.30354e+07	6.32438e+06	6.10375e+08	2.12432e+08	1.04604e+08	5.97368e+07	1.21808e+08	2.54136e+08	1.31652e+07	2.66165e+08	1.02585e+08	2.43698e+07	4.81378e+07
sp|P10619|PPGB_HUMAN	333	[3 2 0 0]		1.63272e+08	3.52396e+08	6.84373e+08	5.69265e+08	5.32048e+08	6.61589e+08	6.21311e+08	1.4503e+08	2.35794e+08	3.10515e+08	1.12398e+09	5.9357e+08	4.84107e+08	1.49734e+09	7.94446e+08	2.58897e+08	3.00692e+08	1.58496e+08	4.01344e+08	1.45738e+08	4.86266e+08	4.02957e+08	4.25633e+08	9.48323e+08	1.34325e+09	5.10354e+08	6.77983e+08	6.92307e+08	7.03285e+08	3.54367e+08	5.56201e+08	4.23525e+08	4.48903e+08	5.36556e+08	4.73249e+08	1.07463e+08	4.28778e+08	5.7971e+07	9.00891e+07	2.04035e+08	1.65802e+08	7.38797e+07	2.99178e+08	1.28527e+08	1.01716e+08	8.85518e+07
sp|P06731|CEAM5_HUMAN	580	[3 2 0 1]		1.25503e+08	4.62814e+08	1.63053e+08	1.70477e+08	5.85425e+08	2.38352e+08	1.12262e+08	3.0296e+08	1.44818e+08	7.23289e+07	6.30742e+08	1.89021e+08	5.20644e+07	5.93135e+07	8.43068e+07	7.25739e+07	8.44741e+07	1.30867e+07	3.57039e+07	9.0092e+06	4.27568e+08	4.92687e+08	2.45193e+09	2.22134e+09	7.70365e+08	1.02762e+09	1.50723e+09	2.81361e+09	2.48475e+09	2.79805e+09	4.91228e+08	1.23141e+08	4.43936e+07	8.05547e+07	2.0429e+07	2.89431e+09	4.06443e+09	5.62302e+08	1.06644e+09	2.42634e+09	2.27023e+09	3.14684e+08	1.30562e+09	1.21908e+09	1.11616e+09	1.91234e+09
sp|O94901|SUN1_HUMAN	732	[5 2 0 0]		1.43229e+09	1.00517e+09	7.04043e+08	6.06516e+08	9.30386e+08	1.03532e+09	4.32325e+08	3.58088e+08	6.96978e+08	2.26398e+08	2.15372e+08	1.49426e+08	3.94636e+08	3.30488e+08	2.0258e+08	2.3773e+08	8.95578e+07	3.18763e+07	5.54475e+07	9.77216e+07	3.19402e+09	1.24739e+09	1.61211e+09	1.34886e+09	1.46405e+09	4.24685e+08	1.57028e+09	5.93212e+08	1.62957e+09	9.65148e+08	1.38883e+09	1.06184e+08	1.72021e+08	1.53676e+08	1.55318e+08	3.85758e+08	8.35378e+08	1.57436e+08	2.82539e+08	7.73773e+08	4.55246e+08	3.99754e+08	4.8691e+08	1.89947e+08	3.90618e+08	2.35645e+08
sp|Q92542|NICA_HUMAN	435	[5 2 0 0]		2.25127e+08	3.28782e+08	1.46505e+08	1.48191e+08	3.26513e+08	1.58862e+08	9.70849e+07	3.31297e+08	1.65815e+08	8.3799e+07	2.18895e+08	4.72513e+07	5.13816e+07	4.36957e+07	6.1801e+07	3.58762e+07	1.3279e+07	3.51426e+06	1.04511e+07	5.06441e+06	3.7785e+08	6.45512e+08	1.2351e+09	1.70342e+09	6.24668e+08	6.23222e+08	2.00296e+09	7.55254e+08	7.91139e+08	4.35441e+09	3.55544e+08	1.69801e+08	6.05328e+07	2.10669e+07	1.53152e+07	6.14782e+08	1.76795e+09	4.85967e+08	7.98812e+08	9.70415e+08	1.85258e+09	2.69833e+08	1.47994e+09	3.92421e+08	6.02799e+08	2.47027e+09
sp|P00734|THRB_HUMAN	143	[5 4 0 2]		1.27739e+07	3.83484e+06	9.25367e+07	1.15587e+07	9.27795e+07	2.15836e+07	1.98676e+07	3.03195e+07	4.32331e+07	2.16364e+07	3.54171e+07	4.6143e+07	0	2.25659e+07	3.71956e+07	2.2521e+07	1.2614e+06	194735	121068	370620	0	0	4.1009e+08	1.23573e+08	5.80457e+07	8.18407e+07	1.58559e+08	1.72605e+08	2.72601e+08	7.32472e+08	0	4.38287e+07	1.16358e+06	614970	550035	3.70373e+07	4.11469e+07	1.07051e+07	1.95054e+07	1.87217e+07	3.02052e+07	2.27188e+06	5.95165e+07	2.04406e+07	8.89564e+06	9.5124e+06
sp|Q8TCJ2|STT3B_HUMAN	641	[9 2 0 0]		6.83648e+07	2.06091e+07	9.03538e+06	8.69338e+06	7.39763e+06	4.00373e+06	8.45205e+06	3.50158e+06	6.78878e+06	3.95151e+06	8.9497e+06	6.53241e+06	5.0792e+06	5.23854e+06	5.98477e+06	6.20391e+06	1.14991e+07	4.4267e+06	9.49724e+06	3.67791e+06	1.00602e+09	1.21526e+08	5.50678e+07	1.68214e+08	5.294e+07	3.54693e+07	6.82438e+06	4.8328e+07	2.41681e+08	2.26756e+07	1.8705e+08	4.60382e+06	1.08544e+07	9.70473e+06	5.90872e+07	1.25916e+08	3.71346e+08	5.0881e+07	1.88075e+08	8.35352e+07	6.69248e+08	2.26157e+07	2.33538e+08	2.04904e+08	3.97728e+07	8.29694e+06
sp|Q9HD45|TM9S3_HUMAN	174	[5 4 0 1]		3.86278e+07	2.48509e+07	1.50423e+07	1.31615e+07	5.97165e+07	1.12574e+07	3.37096e+07	1.77221e+07	2.16466e+07	1.00504e+07	5.14639e+07	1.12762e+07	6.44651e+06	1.19515e+07	9.18313e+06	9.62066e+06	5.262e+06	1.6095e+06	574310	852247	4.66161e+07	5.36398e+07	3.14769e+07	6.79016e+07	1.67876e+07	2.72953e+07	4.05582e+07	2.7664e+07	1.94794e+07	1.392e+07	8.51839e+06	3.58542e+06	4.56856e+06	1.25673e+06	2.90215e+06	2.91716e+07	9.04332e+07	4.6557e+07	1.13216e+07	1.69722e+07	8.72871e+07	8.31364e+06	1.02632e+07	1.83185e+07	9.65152e+06	5.34947e+06
sp|Q5JRA6|TGO1_HUMAN	589	[5 2 0 0]		1.66965e+09	4.04017e+08	6.37157e+08	3.49438e+08	1.04944e+09	2.67046e+08	8.80951e+08	3.41115e+08	3.76708e+08	1.66606e+08	8.3096e+08	4.13773e+08	2.23181e+08	1.98658e+08	1.24805e+08	2.06942e+08	1.2255e+08	5.31998e+07	8.14878e+07	7.15763e+07	4.57765e+09	1.17646e+09	2.11755e+09	2.20419e+09	2.38923e+09	7.78029e+08	1.04273e+09	1.11094e+09	2.50962e+09	9.55393e+08	2.15726e+09	1.3772e+08	5.51039e+07	1.40499e+08	1.68821e+08	5.30283e+08	1.14658e+09	6.69609e+08	5.91322e+08	1.24165e+09	6.17367e+09	6.11706e+08	1.19142e+09	5.23599e+08	1.45186e+09	2.36355e+08
sp|Q8NHP8|PLBL2_HUMAN	515	[3 2 0 1]		2.50204e+08	2.40149e+08	1.12082e+08	2.38931e+08	2.8198e+08	1.63497e+08	2.80384e+08	1.55734e+08	2.02127e+08	3.84298e+08	3.63232e+08	5.75986e+08	2.34881e+08	1.63588e+08	2.22677e+08	2.16813e+08	1.06857e+09	1.61812e+08	3.13517e+08	7.56039e+07	3.45486e+08	8.43354e+07	4.68723e+08	3.16526e+08	4.46326e+08	3.32037e+08	3.13911e+08	4.60229e+08	5.11552e+08	2.31902e+08	3.67229e+08	9.35127e+07	1.8183e+08	1.61795e+08	1.03458e+08	2.19612e+07	2.62881e+07	3.36966e+07	4.59368e+07	5.29443e+07	3.7213e+07	2.45387e+07	5.45462e+07	3.78321e+07	3.854e+07	1.16362e+08
sp|P08236|BGLR_HUMAN	272	[3 2 0 1]		4.45536e+08	3.27484e+08	1.82386e+08	1.04684e+08	6.63996e+07	9.57169e+07	1.25209e+08	1.18578e+08	4.45497e+07	3.54609e+08	5.35548e+07	6.4684e+07	7.92468e+07	6.95066e+07	6.52831e+07	3.9855e+07	8.20173e+07	3.88987e+07	2.55299e+07	1.8578e+07	1.19506e+09	1.35513e+09	7.97705e+08	8.96319e+08	8.33073e+08	5.34079e+08	4.67444e+08	6.98811e+08	1.16695e+09	3.30854e+08	3.96328e+08	2.71762e+07	6.76116e+07	2.21137e+07	8.48622e+07	6.77028e+08	1.14605e+09	4.72089e+08	1.30206e+09	1.85272e+09	1.0692e+09	2.11747e+08	3.70577e+08	5.73713e+08	3.85676e+08	2.29703e+08
sp|P07339|CATD_HUMAN	263	[4 2 0 1]		5.55997e+09	4.19439e+09	1.4221e+10	9.31799e+09	1.21641e+10	5.7981e+09	5.97345e+09	8.88681e+09	2.77049e+09	4.09579e+09	2.96677e+09	2.3474e+09	1.43618e+09	2.44682e+09	1.67121e+09	1.52966e+09	8.66183e+08	5.7093e+08	7.88332e+08	4.46711e+08	2.05267e+10	2.19029e+10	2.23778e+10	2.25624e+10	9.41315e+09	8.16309e+09	1.46159e+10	1.79293e+10	1.81592e+10	9.11383e+09	1.84983e+10	2.5548e+09	1.39371e+09	1.45715e+08	2.61948e+08	2.62443e+10	1.58672e+10	8.86027e+09	1.21319e+10	2.06804e+10	1.02941e+10	5.32051e+09	1.19162e+10	7.2577e+09	6.99742e+09	6.36082e+09
sp|Q96KA5|CLP1L_HUMAN	229	[8 2 0 0]		1.28513e+09	5.53688e+08	4.5445e+08	2.85634e+08	9.40042e+08	3.65412e+08	4.18328e+08	1.98791e+08	2.7171e+08	1.78999e+08	9.77923e+08	3.64135e+08	1.18646e+08	2.44502e+08	3.17082e+08	1.67838e+08	1.58183e+08	1.42649e+08	1.00587e+08	1.06153e+08	3.82523e+09	1.56325e+09	2.73964e+09	2.00768e+09	9.72598e+08	4.1293e+08	8.6787e+08	1.05089e+09	2.21451e+09	4.96822e+08	6.39375e+08	6.4367e+07	1.96556e+08	1.33663e+08	1.50016e+08	2.11302e+09	2.88393e+09	1.28475e+09	2.10426e+09	3.02115e+09	2.76614e+09	6.15592e+08	1.59202e+09	1.38745e+09	7.7611e+08	2.76523e+08
sp|P69849|NOMO3_HUMAN;sp|Q15155|NOMO1_HUMAN;sp|Q5JPE7|NOMO2_HUMAN	369;369;369	[5 2 0 0]		4.94846e+09	3.3214e+09	3.54727e+09	1.94858e+09	7.04082e+09	1.60383e+09	3.24197e+09	1.95408e+09	4.17534e+09	8.56672e+08	5.26271e+09	1.56881e+09	1.03526e+09	1.22289e+09	1.33415e+09	8.99226e+08	5.0146e+08	1.41095e+08	2.44632e+08	2.32461e+08	2.54604e+10	9.66757e+09	1.43884e+10	1.3224e+10	1.2529e+10	5.33562e+09	9.07997e+09	1.19225e+10	1.56285e+10	8.75565e+09	9.99728e+09	1.52276e+09	1.79894e+09	7.12073e+08	4.9557e+08	5.39596e+09	9.92756e+09	4.88786e+09	4.55512e+09	9.12614e+09	7.34569e+09	2.19077e+09	6.58647e+09	3.60478e+09	2.41982e+09	2.58368e+09
sp|P53634|CATC_HUMAN	119	[6 2 0 0]		2.00984e+08	3.83914e+08	2.69778e+08	2.36833e+08	2.97718e+08	2.53514e+08	5.67131e+08	9.09325e+07	5.80306e+08	6.94822e+08	1.2062e+09	9.66041e+08	2.61743e+08	8.08241e+08	4.28284e+08	1.81306e+08	5.6766e+08	3.52574e+08	1.38982e+09	8.4234e+08	3.18885e+08	2.85293e+08	5.8513e+08	4.37386e+08	4.62655e+08	3.90514e+08	4.53867e+08	5.32472e+08	9.2715e+08	4.72223e+08	1.92833e+08	9.28203e+07	3.86088e+08	2.73142e+08	1.26359e+08	2.65292e+07	4.944e+07	1.47346e+07	3.19864e+07	6.0522e+07	4.2303e+07	1.38504e+07	1.76815e+08	3.18504e+07	2.11722e+07	5.30825e+07
sp|P06865|HEXA_HUMAN	157	[9 2 0 0]		6.28859e+08	3.87864e+08	1.8879e+08	2.02761e+08	3.98081e+08	1.40392e+08	2.23347e+08	1.06213e+08	1.46146e+08	4.18003e+07	2.47796e+08	2.13381e+08	5.77284e+07	8.83161e+07	1.04641e+08	7.26777e+07	9.45343e+07	1.00098e+08	6.93573e+07	7.01979e+07	2.03283e+09	1.47441e+09	5.37457e+08	1.13401e+09	3.62614e+08	5.86331e+08	5.54659e+08	5.76767e+08	9.09583e+08	1.30576e+09	2.64755e+08	2.01471e+07	1.12633e+08	3.0445e+07	4.80348e+07	7.9872e+08	1.51332e+09	3.2954e+08	1.05896e+09	4.44256e+08	5.82412e+08	1.59947e+08	6.13447e+08	5.80149e+08	2.142e+08	1.74595e+08
sp|Q92820|GGH_HUMAN	203	[7 2 0 0]		1.85488e+08	1.41439e+08	1.44789e+07	1.98494e+07	3.14307e+07	1.22141e+07	2.28701e+07	7.79772e+06	3.08306e+07	1.73867e+06	2.43155e+07	1.09678e+08	2.84924e+07	9.85009e+06	2.32422e+07	4.35531e+07	3.27527e+07	2.56413e+07	1.39028e+07	1.0018e+07	1.63959e+09	2.40656e+08	1.05762e+08	6.16534e+08	3.13213e+08	6.80649e+07	2.53998e+07	7.0851e+07	3.17097e+08	4.59807e+07	1.15556e+08	591786	3.88304e+06	5.48271e+06	5.2321e+07	1.68196e+08	1.22296e+08	6.96417e+07	6.01138e+08	6.29874e+07	8.66249e+08	1.18525e+07	3.83823e+08	1.29659e+08	1.11021e+08	7.95957e+06
sp|P50897|PPT1_HUMAN	197	[5 2 0 1]		2.18653e+08	3.52008e+08	2.53049e+08	2.94101e+08	9.12815e+08	1.60375e+08	4.13328e+08	2.15214e+08	3.40973e+08	1.33851e+08	6.13157e+08	1.68199e+08	1.17922e+08	1.0082e+08	1.21997e+08	8.08175e+07	9.37031e+07	4.03628e+07	6.3602e+07	4.22596e+07	5.98815e+08	1.70061e+09	1.37839e+09	1.28232e+09	1.41721e+09	1.1787e+09	4.15847e+08	1.2261e+09	1.18099e+09	2.34758e+09	3.3908e+09	5.46773e+08	1.50138e+08	1.05336e+08	9.0996e+07	1.9343e+09	2.17692e+09	1.75576e+09	1.65083e+09	1.3736e+09	4.17659e+09	3.88478e+08	2.27921e+09	1.45981e+09	6.77261e+08	2.33968e+08
sp|P01903|DRA_HUMAN	143	[5 2 0 0]		3.35237e+08	1.61837e+08	1.82305e+08	2.62927e+08	5.08631e+08	1.97806e+08	3.09298e+08	2.66481e+08	1.77732e+08	2.58593e+08	4.63079e+09	2.92502e+08	1.99513e+08	2.29794e+09	2.78519e+08	5.39996e+08	1.27976e+09	3.42914e+08	1.05353e+09	5.29487e+08	2.532e+08	1.85151e+08	6.60451e+08	4.05013e+08	4.5902e+08	1.54682e+08	8.06062e+08	5.49347e+08	2.472e+09	8.87838e+08	4.75913e+08	1.66822e+08	9.77842e+07	2.96412e+08	1.67183e+08	6.25261e+07	1.27583e+08	1.08709e+08	9.73278e+07	2.74694e+08	1.01611e+08	1.74948e+08	2.88431e+08	4.89047e+07	1.84842e+08	2.56975e+08
sp|Q14314|FGL2_HUMAN	336	[5 4 1 1]		1.62728e+10	3.4581e+09	6.16983e+09	3.82515e+09	1.42109e+10	2.04905e+09	8.58549e+09	4.30323e+09	4.6705e+09	3.68977e+09	9.15263e+09	1.73928e+09	1.35044e+09	9.83201e+08	3.91243e+09	2.2889e+09	1.93827e+09	1.07485e+09	2.20942e+09	8.53773e+08	1.18924e+10	1.65274e+10	4.43617e+10	2.63966e+10	1.07631e+10	8.85045e+09	7.96552e+09	2.19431e+10	1.25541e+10	1.04801e+10	2.85791e+09	1.18467e+09	1.09102e+09	7.21346e+08	2.23015e+08	6.49292e+09	1.73482e+10	9.2967e+09	1.92939e+10	1.21551e+10	6.86079e+09	8.29389e+09	7.71048e+09	7.48159e+09	6.22585e+09	3.71517e+09
sp|P07602|SAP_HUMAN	332	[3 2 0 0]		1.42362e+08	1.25103e+08	1.2111e+08	1.88778e+08	2.27205e+08	1.70063e+08	1.60929e+08	2.64599e+08	1.6025e+08	1.43934e+08	2.32408e+08	3.35011e+08	8.65319e+07	6.34165e+07	9.11178e+07	1.03706e+08	9.01971e+07	2.32593e+07	3.02578e+07	4.41005e+07	2.22971e+08	3.85939e+08	3.82924e+09	4.96137e+08	1.18574e+09	2.26354e+08	4.59265e+08	1.02958e+09	2.09853e+09	3.85594e+08	6.73328e+08	1.62378e+08	2.42623e+08	1.30471e+08	1.23507e+08	2.55896e+07	4.64232e+07	2.41295e+07	3.54217e+07	6.12689e+07	5.27048e+07	2.85456e+07	6.4838e+07	5.22185e+07	5.62419e+07	7.76704e+07
sp|Q99571|P2RX4_HUMAN	184	[6 2 0 0]		7.85697e+08	6.77369e+08	7.78525e+08	6.60533e+08	1.41166e+09	5.6623e+08	8.86569e+08	4.29589e+08	9.36349e+08	4.59487e+08	8.34374e+08	5.99022e+08	2.97677e+08	3.53144e+08	3.31954e+08	2.02058e+08	3.63056e+08	9.98117e+07	3.97821e+08	1.85752e+08	1.08953e+09	9.6034e+08	1.02279e+09	2.20677e+09	1.79381e+09	9.33121e+08	1.42983e+09	5.17732e+08	8.86943e+08	1.49775e+09	1.10445e+09	3.9116e+08	2.20226e+08	6.75153e+07	8.29623e+07	1.1811e+08	2.36635e+08	8.80343e+07	1.45902e+08	3.42682e+09	1.87428e+08	1.18604e+08	1.06974e+09	2.13555e+08	1.34641e+08	1.8414e+08
sp|Q9HAT2|SIAE_HUMAN	401	[3 2 0 0]		8.45361e+08	2.13548e+09	3.17092e+09	1.21511e+09	1.02045e+09	7.92823e+08	1.0256e+09	1.17361e+09	1.50037e+08	1.11518e+08	6.40658e+08	6.34131e+08	2.71732e+08	1.89555e+08	9.25501e+08	7.56837e+08	1.54845e+09	5.80062e+08	2.34795e+09	6.00005e+08	6.74993e+09	4.41162e+09	3.64515e+09	2.21449e+09	4.52001e+09	3.90025e+09	1.46146e+09	1.71023e+09	2.35867e+09	1.22408e+09	3.97552e+09	5.06071e+08	3.87465e+08	8.14268e+08	3.7659e+08	1.25293e+08	2.43476e+08	8.2186e+07	9.40447e+07	1.20167e+09	1.35667e+09	1.05007e+08	8.3934e+08	1.83906e+08	8.09136e+07	8.11416e+07
sp|P23229|ITA6_HUMAN	997	[9 2 0 0]		8.98152e+08	1.97085e+08	2.09414e+08	2.27596e+08	4.52186e+08	1.66539e+08	5.82109e+08	1.47127e+08	2.80422e+08	1.12836e+08	9.76135e+08	7.60744e+08	2.37478e+08	2.58429e+08	2.41477e+08	1.42752e+08	1.8352e+08	3.92744e+08	2.27778e+08	1.65901e+08	7.65135e+08	6.29014e+08	4.55048e+08	7.85408e+08	8.22588e+08	6.44953e+08	8.67793e+08	6.42563e+08	6.17223e+08	5.93616e+08	4.85322e+08	9.93713e+07	4.91444e+07	6.70451e+07	1.08632e+08	1.22021e+08	4.76025e+08	7.45502e+07	6.54301e+07	8.93983e+07	1.93403e+08	8.96313e+07	3.05511e+08	8.75861e+07	7.90662e+07	8.15504e+07
sp|O43852|CALU_HUMAN	131	[3 3 0 1]		4.53215e+07	2.9519e+07	4.28966e+07	5.14768e+07	2.33125e+08	1.56331e+07	3.0223e+08	1.26659e+07	1.74107e+08	4.08013e+07	3.79836e+08	2.4937e+08	3.97327e+08	7.43228e+07	1.66965e+08	1.40079e+08	6.32896e+07	1.97931e+08	1.25019e+08	7.75443e+07	9.5661e+07	3.9928e+07	6.12336e+07	1.37214e+08	2.05674e+08	8.15895e+07	4.74003e+07	1.03855e+08	1.0944e+08	3.07402e+07	2.79819e+08	2.43968e+07	5.42546e+07	5.54748e+07	3.69498e+07	1.64573e+07	5.00544e+07	1.68949e+07	1.49246e+07	3.89082e+07	1.82261e+07	2.74703e+07	4.68717e+07	1.39019e+07	2.14975e+07	3.26088e+07
sp|Q07954|LRP1_HUMAN	3953	[4 5 0 3]		3.01069e+07	6.01565e+06	1.55674e+07	7.47432e+06	1.95884e+07	7.79185e+06	3.0727e+07	9.9343e+06	3.3448e+07	2.86169e+06	2.58849e+07	8.52643e+06	6.10497e+06	3.11911e+06	7.1592e+06	2.45837e+06	1.13027e+07	6.46597e+06	2.73062e+06	4.46263e+06	1.95874e+08	3.15439e+08	1.1322e+08	3.44437e+08	1.20191e+08	1.68308e+08	9.64634e+07	6.37974e+07	7.25672e+07	9.98564e+07	1.26918e+08	1.04412e+07	9.73874e+06	4.35002e+06	8.56586e+06	1.95977e+07	1.1803e+08	1.39804e+07	3.37015e+07	6.81143e+07	2.09571e+07	7.17728e+06	3.74311e+07	1.22348e+07	9.35462e+06	2.95952e+07
sp|P19075|TSN8_HUMAN	118	[4 4 1 1]		3.03093e+08	2.685e+08	3.90512e+08	2.31138e+08	1.33917e+09	1.73441e+09	9.11817e+08	5.74955e+08	4.44298e+08	7.53542e+08	5.08115e+08	3.64672e+08	4.49128e+08	6.62148e+08	2.74041e+08	2.93376e+08	2.81015e+08	1.65538e+08	8.10734e+07	1.06731e+08	4.33863e+09	5.26376e+09	2.32727e+09	4.68101e+09	2.72895e+09	1.36193e+09	1.63906e+09	1.40088e+09	1.90968e+09	3.90204e+09	1.30848e+09	2.0244e+08	6.15889e+08	2.62929e+08	1.11824e+08	9.12996e+08	2.04813e+08	8.95204e+08	7.49388e+08	5.14848e+08	3.54887e+08	1.48014e+08	3.53248e+08	8.88364e+08	2.19494e+08	1.61597e+08
sp|P11047|LAMC1_HUMAN	1205	[4 3 0 0]		3.60278e+08	2.38831e+08	3.22012e+08	2.34461e+08	3.36074e+08	2.57789e+08	3.2132e+08	2.20156e+08	4.12532e+08	2.43153e+08	4.74308e+08	1.24001e+09	1.33887e+08	1.42239e+08	1.7964e+08	1.49207e+08	2.25026e+08	6.3578e+07	8.07393e+07	4.73173e+07	1.16582e+09	1.88422e+08	5.49508e+08	1.02228e+09	7.57163e+08	3.2538e+08	1.06062e+09	2.90258e+08	1.05909e+09	4.78209e+08	8.96263e+08	1.37729e+08	1.75815e+08	1.99873e+08	1.27572e+08	1.58942e+08	8.14086e+07	4.99456e+07	7.80873e+07	1.94302e+08	6.75398e+07	8.31869e+07	1.31583e+08	8.36103e+07	1.06016e+08	2.78638e+08
sp|P0DOX6|IGM_HUMAN;sp|P01871|IGHM_HUMAN	332;209	[4 5 0 1]		1.47421e+08	1.73674e+08	2.72035e+08	4.86372e+07	2.02196e+08	5.28292e+07	1.29233e+08	1.0242e+08	7.56858e+07	5.2428e+07	4.22405e+08	1.07108e+08	3.45664e+07	9.65917e+07	2.89451e+08	1.15684e+08	5.36215e+08	3.08052e+07	5.89573e+08	1.78589e+07	1.04816e+08	1.48729e+08	2.77375e+08	2.3236e+08	1.01126e+08	6.0814e+07	8.97472e+07	2.71189e+08	1.09684e+08	6.39113e+07	6.93151e+07	1.65932e+08	2.59735e+07	2.29327e+07	5.41024e+07	3.89923e+07	4.75958e+07	1.8718e+07	1.21959e+07	6.86496e+07	1.67358e+07	2.99574e+07	1.63257e+07	2.09076e+07	2.30758e+07	3.25569e+07
sp|P69849|NOMO3_HUMAN;sp|Q15155|NOMO1_HUMAN;sp|Q5JPE7|NOMO2_HUMAN	618;618;618	[8 2 0 0]		2.25572e+08	2.90427e+08	9.11641e+07	3.90151e+08	3.37828e+08	4.04554e+08	1.29e+08	2.10387e+08	2.53703e+08	6.36227e+07	2.15406e+08	6.74527e+07	4.21515e+07	9.1172e+07	1.14306e+08	4.48903e+07	7.94803e+07	4.63348e+07	9.59776e+07	3.06728e+07	8.33125e+08	9.20169e+08	6.95057e+08	7.42228e+08	3.84883e+08	6.68689e+08	6.70314e+08	5.20778e+08	4.43282e+08	1.10386e+09	2.37864e+08	6.1607e+07	8.58918e+07	5.40969e+07	4.56651e+07	8.80126e+08	6.60056e+08	5.55295e+08	5.35097e+08	5.23326e+08	8.75901e+08	1.66823e+08	5.65643e+08	3.35834e+08	2.06233e+08	7.3114e+07
sp|P16278|BGAL_HUMAN	464	[3 2 0 1]		3.70704e+08	3.13119e+08	4.29099e+08	3.21077e+08	5.40211e+09	2.68315e+08	6.48386e+08	3.09354e+08	2.85517e+08	2.50002e+08	8.75029e+08	4.33503e+08	1.73466e+08	1.73787e+08	3.68991e+08	1.18952e+08	4.97422e+08	6.70164e+07	3.35045e+08	3.37116e+07	4.77537e+08	8.79907e+08	1.38882e+09	6.27194e+09	2.42395e+09	2.12988e+09	2.31416e+09	5.67949e+08	8.43903e+08	2.37117e+08	4.24229e+08	1.01762e+09	1.85212e+08	2.67441e+07	2.21165e+07	1.11801e+09	5.19929e+08	2.97612e+08	7.92213e+08	7.36046e+08	6.37361e+08	8.5799e+07	3.55363e+09	1.87157e+09	1.76281e+08	4.92674e+08
sp|P25092|GUC2C_HUMAN	402	[9 2 0 0]		3.63987e+08	2.1038e+08	1.91656e+08	1.30155e+08	5.18158e+08	6.12208e+07	3.21422e+08	7.7963e+07	1.46598e+09	4.57713e+07	4.86749e+08	3.56562e+08	1.19442e+08	6.56927e+07	1.31255e+08	5.34784e+07	4.10597e+07	3.86127e+07	2.95479e+07	3.40836e+07	3.91053e+09	7.71597e+08	8.01781e+08	1.03301e+09	1.61543e+09	8.69947e+08	8.66775e+08	8.56616e+08	1.16169e+09	5.63158e+08	9.32036e+08	7.57422e+07	3.71883e+08	7.27673e+08	1.23699e+08	1.27351e+09	1.04895e+09	1.19549e+09	5.17214e+08	8.82328e+08	1.17388e+09	4.56104e+08	1.0924e+09	8.60616e+08	4.28165e+08	1.80263e+08
sp|P13473|LAMP2_HUMAN	356	[5 4 0 1]		2.25199e+08	1.86814e+08	1.77278e+08	9.28936e+07	3.23963e+08	1.36457e+08	1.19844e+08	8.24073e+07	8.85203e+07	7.35972e+07	1.98111e+08	5.48661e+07	3.86151e+07	4.26029e+07	7.06773e+07	3.8908e+07	2.74236e+07	3.53455e+07	4.39283e+07	2.75956e+07	8.67553e+08	1.05147e+09	1.36833e+09	9.21322e+08	6.70199e+08	4.07801e+08	1.41425e+09	1.12319e+09	9.44113e+08	9.77236e+08	2.06056e+08	2.91229e+07	5.29987e+07	6.20608e+07	3.13462e+07	1.21433e+09	1.32344e+09	3.59734e+08	1.06087e+09	1.61064e+09	1.03911e+09	3.92362e+08	1.32964e+09	5.73028e+08	2.6435e+08	4.0498e+08
sp|P06731|CEAM5_HUMAN	152	[3 3 0 1]		5.91731e+08	2.31382e+08	6.97116e+07	1.12669e+08	1.87768e+09	2.71752e+08	8.93564e+07	2.51327e+08	8.34274e+07	1.20957e+08	2.02471e+09	4.72275e+08	5.51811e+07	1.00214e+08	5.49534e+08	1.38644e+09	9.0848e+08	5.52747e+07	9.30937e+07	1.03567e+08	1.2223e+09	2.34492e+09	4.03387e+09	2.03812e+09	1.00018e+09	5.15612e+09	3.92826e+08	6.22855e+09	2.43483e+09	9.66717e+08	4.53868e+09	1.40775e+09	2.09228e+08	1.38668e+08	9.77673e+07	1.1142e+10	6.35961e+08	2.53345e+09	4.2383e+09	2.27243e+09	5.0517e+08	4.32344e+08	7.46535e+09	6.98846e+09	6.19885e+08	1.14778e+09
sp|P0DOX5|IGG1_HUMAN;sp|P01857|IGHG1_HUMAN	299;180	[3 4 0 0]		2.83039e+09	5.08074e+09	3.90753e+08	3.07173e+08	1.3582e+08	2.39002e+08	6.48613e+07	2.49201e+08	4.08776e+07	6.54653e+09	4.10026e+08	1.03552e+08	3.85015e+08	1.26758e+08	1.66818e+08	2.05125e+08	3.72239e+07	3.39609e+07	5.1853e+07	1.31295e+07	1.37819e+09	2.3827e+09	1.33019e+09	1.35964e+09	1.42928e+09	1.38686e+09	9.52017e+08	2.59051e+09	4.30636e+09	7.69376e+09	1.26753e+09	2.1543e+07	1.90433e+08	2.10597e+08	1.08642e+08	2.77286e+09	2.14702e+10	1.52271e+09	6.89928e+09	1.32873e+09	7.38262e+09	2.27265e+08	1.88972e+09	2.62501e+09	4.95397e+08	1.27613e+09
sp|Q969V3|NCLN_HUMAN	428	[4 2 0 0]		3.07653e+08	1.03804e+09	2.76659e+08	2.98009e+08	5.06082e+08	1.21493e+08	2.20308e+08	1.93841e+08	1.59372e+08	3.45413e+07	2.56649e+08	6.04692e+07	7.02097e+07	3.24498e+07	5.90642e+07	2.81493e+07	1.15891e+07	5.03845e+06	3.00683e+07	5.0663e+07	1.40842e+09	1.21004e+09	7.48641e+08	1.0833e+09	9.89856e+08	4.29568e+08	1.15131e+09	5.00143e+08	1.06389e+09	1.50636e+08	8.73338e+08	1.52095e+08	1.41161e+08	8.58889e+07	1.49732e+08	2.01918e+08	5.7236e+08	2.85374e+08	3.33176e+08	3.27374e+08	4.97603e+08	1.90443e+08	3.2898e+08	2.07814e+08	2.7763e+08	1.17079e+08
sp|Q8NFQ8|TOIP2_HUMAN	286	[8 2 0 0]		4.63695e+08	1.70866e+08	3.58793e+08	1.0466e+08	3.418e+08	2.90353e+08	1.20569e+09	5.54843e+07	5.93845e+08	8.08356e+07	8.49712e+08	3.24209e+09	2.06801e+08	2.38513e+09	2.9047e+08	9.74046e+08	1.68823e+08	2.58518e+08	2.15037e+08	7.276e+08	1.0906e+09	6.26377e+08	9.97231e+08	1.29753e+09	7.0454e+08	5.75926e+08	3.75456e+08	5.76878e+08	2.39693e+09	5.2015e+08	1.06178e+09	1.4322e+08	4.40576e+07	1.74256e+08	9.60444e+07	3.68848e+08	5.88038e+08	2.15338e+07	1.30045e+08	1.07971e+09	4.71812e+08	1.02452e+08	2.32941e+08	1.83839e+08	7.41774e+07	1.42357e+08
sp|P06731|CEAM5_HUMAN	508	[6 2 0 0]		3.24978e+09	8.92804e+08	5.30338e+09	1.41657e+09	3.77318e+10	1.18909e+09	1.36526e+09	1.80035e+09	3.41365e+09	2.62066e+09	1.05618e+10	8.28381e+09	9.5167e+08	1.82391e+09	7.00992e+09	7.0999e+09	5.04725e+09	4.58435e+08	7.77778e+09	3.53942e+08	6.14945e+10	6.60026e+09	3.3856e+10	2.64083e+10	2.43264e+10	1.39801e+10	7.65072e+09	1.1556e+10	1.56027e+10	7.91843e+08	2.20057e+10	3.49151e+09	8.23073e+08	3.72352e+09	4.97213e+08	1.63047e+09	1.38941e+09	5.53251e+09	3.88722e+09	1.97528e+10	2.18852e+09	1.88348e+09	9.49633e+09	8.65517e+09	9.76552e+08	4.07526e+09
sp|P01591|IGJ_HUMAN	71	[4 4 0 1]		4.6088e+09	2.49038e+09	3.37079e+09	1.45044e+09	1.39512e+09	5.79926e+09	6.37075e+09	3.72499e+09	8.65244e+08	1.34502e+08	1.04156e+09	5.24828e+08	1.33875e+08	5.17096e+09	8.52176e+08	9.34081e+08	4.6279e+07	1.95749e+08	5.80233e+07	1.13932e+08	1.83998e+09	6.76561e+09	7.67742e+09	6.37903e+09	2.88251e+09	6.79832e+08	2.60015e+09	1.2402e+09	4.26523e+09	1.30077e+10	2.74281e+09	2.56157e+08	5.84602e+07	9.24367e+07	1.01386e+08	3.34812e+09	1.00574e+10	1.61623e+09	1.0153e+10	1.58461e+10	6.34086e+09	2.86395e+09	2.72294e+09	1.96073e+09	8.63299e+08	9.52393e+08
sp|Q93015|NAA80_HUMAN	226	[5 2 0 0]		9.09132e+06	1.3798e+07	5.89478e+06	7.8197e+06	1.14059e+09	4.26045e+06	5.05038e+06	6.479e+06	4.05141e+06	4.9036e+06	1.61393e+07	1.09186e+06	5.34709e+06	1.33021e+07	3.09885e+06	3.17482e+06	1.49433e+07	6.7765e+06	7.6689e+06	7.63984e+06	3.33209e+09	7.30332e+09	6.45665e+09	4.23365e+09	2.40777e+09	1.99357e+09	6.89575e+09	4.62492e+09	5.52034e+09	3.71801e+09	1.67198e+09	2.31793e+08	5.05317e+06	4.25508e+06	1.83795e+06	3.25214e+09	5.52389e+09	4.41216e+09	4.04562e+09	3.4767e+09	1.76667e+09	1.29304e+09	3.85874e+09	2.02358e+09	1.70553e+09	2.88794e+09
sp|P01833|PIGR_HUMAN	469	[4 5 0 2]		3.6013e+08	2.44086e+08	1.56378e+08	3.60524e+08	4.41226e+08	6.09525e+08	9.57427e+08	3.69582e+08	7.62163e+08	2.68877e+08	2.59152e+09	1.48318e+10	2.64819e+08	6.04956e+08	5.07303e+08	2.2924e+09	1.16232e+09	1.70941e+09	3.27458e+08	4.33116e+08	7.82782e+08	4.17472e+08	1.15795e+09	1.62454e+09	1.64064e+09	1.60434e+09	7.2023e+08	6.18867e+08	8.42147e+08	1.3264e+09	1.67764e+09	1.38543e+08	5.17777e+08	1.10277e+09	1.72985e+09	5.67691e+08	2.36682e+08	3.02723e+08	2.75151e+08	2.69429e+09	2.45029e+08	1.04943e+08	2.01762e+09	9.95699e+07	1.32457e+08	3.90181e+08
sp|Q92820|GGH_HUMAN	203	[6 2 0 0]		1.67712e+08	6.27767e+08	1.5281e+08	7.56537e+07	9.95796e+07	7.51549e+07	7.9921e+07	3.71923e+07	8.00564e+07	2.92293e+07	4.46929e+07	1.95326e+08	1.00657e+08	5.02522e+07	3.89199e+07	1.30842e+08	1.29036e+08	6.90488e+07	1.60673e+07	3.13102e+07	3.9748e+09	6.92589e+08	3.70959e+08	1.75517e+09	5.58587e+08	1.14173e+08	9.3831e+07	3.40134e+08	2.02776e+09	1.74457e+08	4.01305e+08	1.2227e+07	2.37769e+07	2.28505e+07	1.87602e+08	1.37309e+09	7.31631e+08	9.05787e+07	3.11724e+09	3.41688e+08	5.53158e+09	1.65227e+08	1.76981e+09	9.81059e+08	5.75318e+08	6.66729e+07
sp|P12111|CO6A3_HUMAN	2677	[5 4 0 1]		9.00754e+08	8.41761e+08	1.64236e+09	1.63508e+09	3.85573e+09	1.77807e+09	8.60547e+08	1.29646e+09	3.56387e+08	5.53518e+08	1.59029e+09	6.93339e+08	2.89823e+08	3.14959e+08	1.00477e+09	4.89078e+08	2.99141e+08	1.73178e+08	6.96006e+08	1.1972e+08	5.91966e+08	4.20729e+09	8.9541e+09	5.81061e+09	2.72554e+09	2.76159e+09	9.93245e+09	2.90927e+09	2.1767e+09	9.40906e+09	4.83735e+08	3.38753e+08	2.87314e+08	5.06498e+07	3.60015e+07	6.7783e+08	2.61638e+09	3.3822e+08	2.59913e+09	1.03053e+09	1.85946e+09	8.73888e+08	1.21268e+09	1.33278e+09	8.00637e+08	1.71874e+09
sp|Q92542|NICA_HUMAN	435	[9 2 0 0]		1.10312e+09	8.11854e+08	6.44556e+08	5.57831e+08	2.83084e+09	3.36912e+08	7.14615e+08	4.63072e+08	9.93367e+08	1.21211e+08	1.2782e+09	3.92952e+08	1.84145e+08	2.27348e+08	4.93427e+08	2.92439e+08	3.09762e+08	1.12676e+08	2.69347e+08	1.565e+08	1.5506e+09	2.08017e+09	1.94268e+09	2.9653e+09	1.0582e+09	1.26953e+09	1.89654e+09	2.06977e+09	2.35687e+09	1.0401e+09	8.46075e+08	1.86011e+08	1.55256e+08	2.33684e+08	9.22374e+07	1.24791e+09	1.60542e+09	1.02728e+09	8.9156e+08	8.24586e+08	1.20518e+09	4.06434e+08	1.76722e+09	1.03497e+09	4.88615e+08	3.50581e+08
sp|P01833|PIGR_HUMAN	469	[5 4 0 2]		1.21658e+07	4.1378e+08	1.03901e+08	6.63047e+08	7.99677e+07	1.99796e+08	1.45858e+08	9.9244e+06	5.0912e+07	4.60301e+07	1.92697e+08	6.99497e+07	5.23045e+07	1.90969e+08	4.35791e+07	1.09305e+08	2.02651e+08	6.96525e+07	1.95017e+08	1.06976e+08	7.44137e+07	2.4621e+07	4.5219e+07	4.86193e+07	9.82933e+07	1.37279e+07	4.74883e+07	3.89687e+07	5.71564e+07	3.82767e+07	5.49332e+07	5.87037e+06	2.39564e+08	1.06619e+08	6.31098e+07	9.54635e+06	1.1494e+06	1.06245e+07	4.4e+06	8.84003e+06	3.72691e+06	3.68383e+06	7.39307e+06	5.57342e+06	3.31031e+06	4.23813e+07
sp|P13473|LAMP2_HUMAN	257	[3 2 0 1]		2.2135e+08	2.08348e+08	4.2795e+08	2.30274e+08	7.45423e+08	1.87585e+08	2.22485e+08	2.44566e+08	2.65376e+08	8.10414e+07	7.95393e+08	6.36018e+08	1.4227e+08	2.15505e+08	2.95108e+08	2.63256e+08	6.43034e+08	5.27066e+07	1.25997e+08	9.98818e+07	1.28192e+09	1.55095e+09	2.48515e+09	2.12136e+09	1.2906e+09	8.58136e+08	1.08148e+09	3.41085e+09	1.18497e+09	1.38657e+09	1.00369e+09	1.46511e+08	3.56305e+08	2.39087e+08	5.74602e+07	8.57794e+08	1.31981e+09	1.57825e+08	1.36704e+09	5.05189e+09	6.34466e+08	2.21277e+08	2.55089e+09	1.09601e+09	4.16521e+08	4.13098e+08
sp|P98160|PGBM_HUMAN	3072	[5 4 0 1]		7.10039e+07	6.46069e+07	2.19978e+07	6.50825e+07	1.95752e+08	6.30844e+07	2.79018e+07	2.06005e+07	5.54242e+07	8.36221e+07	1.55419e+08	9.59025e+07	1.20663e+08	1.17578e+08	1.05653e+08	2.45113e+08	7.66008e+08	3.29447e+08	1.52727e+09	5.6741e+08	5.51062e+07	5.29908e+07	1.89498e+08	1.17574e+08	5.46078e+07	1.4892e+08	1.99645e+08	3.08653e+08	3.86318e+08	3.51819e+08	1.3045e+08	1.67144e+07	1.3467e+08	3.13964e+08	1.54701e+08	4.51998e+07	2.34569e+07	5.74379e+06	2.3004e+07	1.75412e+07	1.94931e+07	1.55883e+07	3.16982e+07	2.24729e+07	9.99145e+06	4.34288e+07
sp|Q15293|RCN1_HUMAN	53	[3 2 0 1]		1.26502e+10	2.2844e+10	5.58855e+09	1.06839e+10	1.52285e+10	2.2694e+10	1.93505e+10	4.56706e+09	1.12788e+10	9.30535e+09	1.40123e+10	9.76421e+09	6.30587e+09	1.47775e+10	8.32284e+09	5.55072e+09	4.13987e+09	2.4444e+09	6.76844e+09	2.49316e+09	3.53469e+10	7.09117e+09	1.5784e+10	8.26708e+09	1.75074e+10	6.10584e+09	6.06821e+09	1.06197e+10	2.08549e+10	6.28814e+09	5.90259e+09	5.94948e+09	3.92061e+09	1.37413e+09	1.12885e+09	3.26215e+08	5.57962e+08	3.05454e+08	5.72089e+08	6.2629e+08	6.33131e+08	1.81222e+09	1.3587e+09	9.49037e+08	1.14135e+09	2.59814e+09
sp|P19075|TSN8_HUMAN	118	[5 2 0 0]		2.05147e+08	5.67029e+07	4.4132e+07	3.04423e+07	1.03091e+08	6.14442e+07	5.57947e+07	2.88302e+07	3.52028e+07	2.39732e+07	3.97032e+07	2.91068e+07	3.59188e+07	1.22676e+07	1.66915e+07	4.32654e+07	3.48556e+06	1.97083e+07	6.90889e+06	5.04324e+06	2.86242e+08	5.36466e+08	1.00572e+09	2.01123e+09	6.70315e+08	1.77353e+08	1.31329e+09	7.13578e+08	1.65318e+09	1.07337e+09	1.70926e+08	8.14658e+07	1.438e+07	4.71503e+06	9.02535e+06	3.29857e+09	4.11204e+09	4.13385e+08	6.23582e+08	3.63271e+09	2.52753e+09	1.69099e+08	2.32029e+09	1.18307e+09	2.5635e+08	2.30722e+08
sp|Q08380|LG3BP_HUMAN	69	[8 2 0 0]		1.76413e+09	1.16857e+09	1.47425e+09	8.23622e+08	5.43576e+09	6.21065e+08	2.8195e+09	5.63696e+08	1.31116e+09	6.96605e+08	3.86803e+09	1.92555e+09	9.09971e+08	4.43302e+08	9.53417e+08	5.06876e+08	5.06574e+08	2.66502e+08	5.99186e+08	1.27992e+08	6.48838e+09	5.41054e+09	3.1576e+09	3.79444e+09	4.4628e+09	5.1209e+09	2.80992e+09	1.39714e+09	2.94775e+09	7.97992e+08	3.19702e+09	7.17514e+08	4.44219e+08	5.02893e+08	4.04412e+08	8.3378e+08	3.30187e+08	1.39106e+08	3.48671e+08	1.64463e+09	4.54601e+08	2.8115e+08	1.51545e+09	3.21748e+08	4.11221e+08	2.51325e+08
sp|Q6UX06|OLFM4_HUMAN	136	[6 2 0 0]		1.08049e+09	2.26338e+07	2.57098e+07	3.88222e+07	5.60606e+07	3.44165e+07	8.20716e+07	5.50398e+07	9.61403e+07	3.47369e+07	1.8072e+07	1.6353e+07	1.26105e+07	1.00667e+07	1.5157e+08	2.16324e+08	2.21685e+07	1.27566e+08	2.78703e+07	8.50813e+07	5.45511e+09	1.16681e+09	7.80136e+08	1.27896e+09	1.1921e+09	2.07891e+08	2.767e+08	6.16982e+09	3.99907e+08	3.04845e+08	7.54463e+10	7.07732e+07	4.06998e+07	1.37046e+08	2.4161e+07	1.17173e+09	4.95087e+10	7.46877e+08	2.94075e+08	7.87586e+08	1.60393e+09	1.37908e+10	5.93543e+09	1.65372e+10	2.3125e+09	2.93592e+08
sp|P08962|CD63_HUMAN	130	[5 4 1 1]		1.85216e+06	1.65611e+06	859633	954175	1.18541e+06	1.25712e+06	497710	556429	27009.1	1.109e+06	1.18194e+07	3.01149e+06	698423	505909	420845	1.27398e+06	1.71033e+06	342342	534988	280971	1.13556e+07	2.25629e+07	3.8553e+06	5.27608e+07	6.65321e+06	5.76112e+06	1.19798e+07	4.91546e+06	1.17148e+07	2.65913e+07	4.29645e+06	1.24963e+06	1.00887e+06	561635	966092	1.99258e+07	1.63036e+07	1.21577e+07	4.31315e+07	1.32088e+07	1.57922e+07	2.66674e+06	1.28033e+07	2.00323e+07	2.82313e+06	9.08081e+06
sp|P01591|IGJ_HUMAN	71	[3 4 0 0]		6.96346e+09	3.65883e+09	5.58689e+09	2.25649e+09	7.40611e+08	6.99408e+09	5.7387e+09	4.13774e+09	7.18857e+08	8.56959e+07	1.22892e+09	5.77216e+08	2.58786e+08	5.13345e+09	1.40736e+09	1.86166e+09	1.0041e+08	1.60129e+08	7.32896e+07	1.85919e+08	3.37301e+09	4.41349e+09	7.45313e+09	7.81219e+09	2.60696e+09	4.75724e+08	1.4577e+09	1.87204e+09	1.03042e+10	1.80868e+10	4.70821e+09	2.22757e+08	1.12739e+08	1.28084e+08	1.07832e+08	4.13973e+09	8.31993e+09	3.80883e+09	1.59184e+10	1.30793e+10	3.14529e+09	2.01853e+09	2.0631e+09	1.99335e+09	1.14398e+09	1.51956e+09
sp|Q68CR1|SE1L3_HUMAN	818	[9 2 0 0]		1.9501e+08	1.56849e+08	6.55905e+07	6.75685e+07	2.07785e+08	1.22583e+08	9.31954e+07	8.96755e+07	1.21012e+08	1.33147e+08	2.80118e+08	6.01364e+07	5.32723e+07	1.07415e+08	1.00799e+08	1.09038e+07	1.67711e+07	3.36018e+07	2.69272e+06	1.56167e+07	1.71194e+09	9.06598e+08	4.04532e+08	3.68469e+08	6.85812e+08	4.29043e+08	1.33112e+08	4.41147e+08	3.19482e+08	1.09631e+08	4.68465e+08	5.57942e+07	1.4808e+07	9.49247e+06	2.00315e+07	4.21922e+08	6.33146e+08	3.99279e+08	5.4462e+08	2.12611e+08	3.70498e+08	1.34738e+08	2.59806e+08	4.31036e+08	3.76243e+08	4.28365e+08
sp|O75882|ATRN_HUMAN	428	[5 2 0 0]		1.17365e+09	6.3706e+09	3.09056e+09	4.96876e+09	1.02424e+10	1.81627e+09	1.80489e+09	3.72919e+09	1.84472e+09	2.84204e+09	7.26595e+09	3.53394e+09	1.18511e+09	8.03818e+08	1.42652e+09	1.22489e+09	5.49957e+08	2.21457e+08	7.81034e+08	2.4945e+08	2.23883e+09	5.55411e+09	4.21277e+09	6.79234e+09	1.56348e+10	5.08024e+09	1.19525e+10	6.08878e+09	7.53365e+09	2.42882e+09	3.34275e+09	1.73271e+09	1.60007e+09	4.3158e+08	5.05562e+08	1.7642e+08	2.08147e+08	7.83545e+07	2.59386e+08	5.06717e+08	3.05177e+08	4.75781e+08	5.27877e+08	5.32689e+08	4.68554e+08	6.19729e+08
sp|Q14126|DSG2_HUMAN	182	[4 5 0 2]		4.45501e+08	1.32167e+08	1.81025e+08	9.49291e+07	3.34302e+08	1.03797e+08	3.01031e+08	8.61554e+07	3.66181e+08	2.51926e+07	1.71622e+08	2.88645e+08	8.45684e+07	1.09974e+08	9.73989e+07	1.02022e+08	4.65296e+07	1.40656e+08	1.18466e+07	1.75478e+07	5.85397e+08	2.34598e+09	4.77627e+08	2.77145e+09	1.28358e+09	5.18704e+08	2.95996e+08	9.25902e+08	1.3486e+09	4.08472e+08	7.01504e+08	4.91993e+07	3.73238e+07	6.1171e+06	6.71436e+06	5.36139e+08	1.44812e+09	8.55788e+08	8.79063e+08	3.21862e+08	1.07212e+09	2.48942e+08	3.77628e+08	5.29914e+08	3.54514e+08	5.29388e+07
sp|Q9Y4L1|HYOU1_HUMAN	515	[5 2 0 0]		5.71038e+09	1.6844e+09	2.96789e+09	1.45925e+09	4.67175e+09	1.4735e+09	3.15855e+09	1.18293e+09	2.93655e+09	8.50997e+08	1.86909e+09	1.22125e+09	1.34691e+09	9.12945e+08	1.13159e+09	8.87471e+08	3.66764e+08	1.70629e+08	3.7723e+08	2.64185e+08	1.53447e+10	6.98145e+09	9.41004e+09	8.92563e+09	1.14767e+10	4.14032e+09	3.52344e+09	2.11453e+09	7.87554e+09	4.48549e+09	4.7161e+09	3.56637e+09	1.36676e+09	8.53344e+08	6.33827e+08	4.61591e+09	8.61906e+09	4.04379e+09	4.84382e+09	1.07279e+10	3.09735e+09	2.19657e+09	5.97504e+09	3.14884e+09	3.62344e+09	1.45257e+09
sp|P01861|IGHG4_HUMAN	177	[4 4 0 1]		1.54068e+10	4.78309e+09	4.39458e+08	3.11491e+08	2.38573e+08	4.28793e+08	2.94929e+08	4.24555e+08	3.28429e+08	2.40257e+09	1.28664e+09	1.28168e+09	4.58961e+08	2.32378e+08	7.02491e+08	1.95265e+08	2.51481e+08	7.86939e+08	1.14822e+08	1.052e+08	1.29133e+10	4.62972e+10	3.81379e+09	3.39197e+09	1.59089e+09	7.00493e+09	4.55582e+09	9.36188e+08	1.40698e+10	1.39505e+10	6.13779e+09	4.36461e+07	3.69935e+08	2.62873e+08	6.69279e+08	3.33291e+09	2.51449e+10	4.64529e+09	7.44965e+09	2.84706e+09	1.06918e+10	5.45551e+09	1.45807e+09	4.32291e+09	1.6003e+09	2.90954e+09
sp|P69849|NOMO3_HUMAN;sp|Q15155|NOMO1_HUMAN;sp|Q5JPE7|NOMO2_HUMAN	618;618;618	[3 3 0 1]		1.5029e+09	2.50435e+08	2.37316e+08	1.19031e+08	1.97347e+09	1.04875e+08	2.93961e+08	1.35412e+08	3.66214e+08	1.85268e+08	1.5238e+09	7.93126e+08	1.1354e+08	6.75049e+07	2.43514e+08	2.02997e+08	4.00179e+08	7.35003e+07	1.21645e+08	1.24089e+08	1.49816e+09	1.04993e+09	3.11845e+08	5.61647e+08	1.25225e+09	8.41066e+08	4.16953e+08	3.79973e+08	2.35009e+08	1.13087e+09	7.03566e+08	4.07297e+08	1.56365e+08	7.4098e+07	9.08182e+07	3.48717e+08	1.75381e+08	2.57757e+08	2.22521e+08	5.04928e+08	2.73061e+08	1.82797e+08	1.7705e+08	3.19216e+08	1.61658e+08	9.25358e+08
sp|P01877|IGHA2_HUMAN;sp|P0DOX2|IGA2_HUMAN	205;320	[3 2 0 0]		1.87148e+08	1.36861e+08	6.40135e+08	3.65792e+08	7.76904e+07	7.26801e+08	3.61473e+08	2.8333e+08	6.48667e+07	1.00189e+07	4.68034e+07	2.291e+07	1.20669e+07	5.84351e+07	1.28144e+08	2.70822e+07	1.12101e+06	2.49664e+06	1.20663e+06	4.07412e+06	5.36634e+08	2.05252e+09	5.4882e+08	3.32878e+08	3.40662e+08	1.32322e+07	1.78202e+08	1.27075e+08	3.15171e+08	6.99509e+08	4.23649e+08	586631	1.68715e+06	1.02857e+08	2.2737e+07	4.19413e+08	3.16227e+08	1.53126e+09	6.46642e+08	1.60276e+09	1.04797e+09	2.86034e+08	1.88675e+08	1.34961e+08	6.63659e+07	1.06025e+08
sp|P08962|CD63_HUMAN	130	[5 4 0 1]		1.28215e+07	2.76891e+07	1.75184e+07	1.37614e+07	7.27552e+06	1.23823e+07	4.57984e+06	1.69337e+07	9.58584e+06	8.39198e+06	8.88885e+06	2.41873e+06	3.42918e+06	4.93107e+06	7.83784e+06	6.35331e+06	5.42992e+06	2.03795e+06	1.3537e+06	1.03059e+06	1.01214e+08	1.8521e+08	1.28033e+08	3.05534e+08	8.94852e+07	3.77198e+07	1.40528e+08	2.12461e+08	3.69336e+08	5.35498e+08	3.68049e+07	3.71299e+06	1.21982e+07	4.0453e+06	7.9382e+06	2.78851e+08	3.06028e+08	5.59215e+07	1.14139e+08	2.85937e+08	2.14112e+08	2.49987e+07	1.21747e+08	7.63927e+07	1.92125e+07	5.49975e+07
sp|P12109|CO6A1_HUMAN	804	[4 3 1 0]		6.08595e+08	3.6299e+08	7.52669e+08	3.34473e+08	1.28522e+09	4.11215e+08	6.57979e+08	4.38212e+08	4.46537e+08	2.24213e+08	7.2099e+08	3.04963e+08	1.35669e+08	2.62829e+08	3.0601e+08	2.05521e+08	1.85146e+08	6.64496e+07	2.16438e+08	9.21458e+07	6.88094e+08	1.34072e+09	2.27745e+09	3.19705e+09	1.61838e+09	6.52156e+08	2.11648e+09	1.97731e+09	2.42915e+09	6.18584e+09	1.15202e+09	2.27138e+08	2.05269e+08	1.08354e+08	1.3968e+08	2.31312e+10	1.73678e+10	1.83204e+09	3.62836e+09	7.67073e+09	1.6428e+10	2.65905e+08	8.46867e+09	4.23907e+09	1.76583e+09	6.41899e+08
sp|P0DOX5|IGG1_HUMAN;sp|P01857|IGHG1_HUMAN	299;180	[8 2 0 0]		3.03459e+07	7.12089e+06	18024.7	332778	1.25049e+07	3.2315e+06	5.63011e+06	272042	3.02864e+06	3.49553e+07	1.64287e+07	3.3898e+06	3.71265e+06	934265	7.47526e+06	8.53778e+06	2.51353e+07	5.89975e+06	4.33707e+06	113946	7.42514e+06	2.52114e+08	7.0113e+08	7.98217e+08	7.5604e+07	1.09946e+08	465670	4.81114e+08	1.74445e+08	7.00622e+06	1.86693e+07	279939	3.68297e+06	3.86166e+06	2.32801e+07	1.18999e+08	1.69446e+08	1.51099e+08	1.48952e+08	1.20855e+08	5.17198e+08	2.62742e+07	7.40049e+07	7.84265e+07	6.92491e+07	6.38484e+06
sp|P02790|HEMO_HUMAN	453	[5 4 1 0]		1.32522e+08	1.04929e+08	3.55901e+08	1.86471e+08	7.46285e+08	2.83319e+08	1.15972e+09	1.41682e+08	5.00125e+08	3.82563e+08	9.90038e+08	1.37335e+09	2.57247e+08	1.75297e+09	1.23679e+09	9.52692e+08	1.83847e+09	3.13436e+09	2.49767e+09	1.65097e+09	4.63633e+08	7.09661e+08	1.49355e+09	1.00308e+09	1.33475e+09	7.6407e+08	1.58521e+09	1.0919e+09	2.04988e+09	5.45361e+09	1.6759e+09	1.01959e+07	1.30744e+08	4.19849e+08	1.06962e+08	9.49914e+07	2.12261e+08	3.34329e+07	6.20792e+07	5.89847e+07	8.73664e+07	3.9422e+07	2.9041e+08	6.14217e+07	3.24243e+07	8.5344e+07
sp|Q02817|MUC2_HUMAN	1154	[9 2 0 0]		2.54877e+08	1.27143e+08	2.11862e+08	5.58952e+08	5.7184e+07	1.18054e+08	2.00537e+08	2.55443e+08	1.67878e+08	4.12281e+07	1.54006e+08	6.5959e+08	1.58647e+08	1.13901e+08	1.07328e+08	9.29629e+07	1.02485e+08	8.81594e+07	1.00932e+07	1.84911e+07	5.53138e+08	6.40164e+07	8.89541e+07	5.0782e+07	2.34658e+08	6.85343e+07	3.41947e+07	2.00125e+07	1.7943e+08	1.50099e+08	6.30778e+08	591219	3.92843e+06	9.94504e+06	9.73302e+06	1.17502e+08	9.91816e+06	3.56688e+06	3.89355e+06	1.90283e+06	337924	1.52344e+06	2.22693e+07	1.42401e+06	1.11471e+06	9.91684e+06
sp|P08962|CD63_HUMAN	130	[8 2 0 0]		1.92854e+07	2.23286e+07	1.09849e+07	5.62238e+06	9.1685e+06	1.17761e+07	5.34379e+06	6.57657e+06	8.41095e+06	1.51032e+07	8.61467e+06	1.24035e+07	8.45176e+06	2.81821e+06	5.5296e+06	3.20126e+06	6.60192e+06	2.27159e+06	2.75581e+06	1.23223e+06	3.05433e+08	2.04917e+08	1.06649e+08	1.81061e+08	9.93259e+07	8.53273e+07	4.26191e+07	6.09012e+07	1.25124e+08	5.86626e+07	7.34896e+07	1.73516e+06	8.81086e+06	5.00624e+06	3.99558e+06	1.7971e+08	1.21346e+08	7.26743e+07	1.80406e+08	9.62034e+07	2.37631e+08	2.2777e+07	8.7108e+07	7.26089e+07	3.68946e+07	1.60175e+07
sp|P0DOX5|IGG1_HUMAN;sp|P01857|IGHG1_HUMAN	299;180	[4 4 0 0]		4.98126e+09	8.28817e+09	6.0663e+08	5.54627e+08	1.27804e+08	4.26549e+08	7.85145e+07	3.57893e+08	1.00057e+08	5e+09	4.70499e+08	1.9881e+08	2.54775e+08	1.18355e+08	1.09899e+08	7.49607e+07	1.19925e+08	6.51312e+07	5.57413e+07	4.31816e+07	1.67756e+09	3.77539e+09	1.43186e+09	2.04654e+09	1.32488e+09	3.18202e+09	1.59e+09	2.20124e+09	6.22062e+09	4.85608e+09	1.50998e+09	3.38334e+07	1.96628e+08	2.94281e+08	1.22212e+08	2.57588e+09	1.26076e+10	2.27472e+09	6.70255e+09	2.20368e+09	8.73518e+09	4.7516e+08	1.66137e+09	3.70534e+09	1.06736e+09	1.68186e+09
[truncated: 6,445 more rows]
[truncated: 44 more columns]
