# Supplementary material for: Deciphering the Metabolic Impact and Clinical Relevance of N‐Glycosylation in Colorectal Cancer through Comprehensive Glycoproteomic Profiling
Source: Adv Sci (Weinh). 2025 Apr 26;12(21):2415645. doi: 10.1002/advs.202415645 (PMC12140321; doi:10.1002/advs.202415645)
Supplement: Supplementary file 5 — Supporting Information [file ADVS-12-2415645-s004.xlsx]

## Sheet: Sheet1
Table S4. Clinical data from 87 CRC patients, including immunoblot scores for OLFM4 and CLCA1.
Sample	OS.status	OS.month	month	CLCA1_score	OLFM4_score
D15A1455	1	1	1	6	6
D15A1456	1	13	13	8	4
D15A1458	0	78	78	8	6
D15A1461	0	77	77	12	6
D15A1464	1	7	7	6	1.5
D15A1462	1	22	22	8	2
D15A1502	0	77	77	8	4
D15A1503	0	77	77	3	6
D15A1505	0	77	77	4	3
D15A1508	0	77	77	8	4.5
D15A1510	1	44	44	8	4
D15A1513	0	77	77	4	3
D15A1556	0	76	76	8	4.5
D15A1557	1	38	38	8	6
D15A1558	1	13	13	8	3
D15A1559	1	8	8	6	1.5
D15A1560	0	76	76	8	4
D15A1561	1	56	56	8	4.5
D15A1562	1	17	17	4	0.5
D15A1563	0	76	76	8	4
D15A1564	1	12	12	4	2
D15A1565	0	76	76	4	1
D15A1566	1	40	40	4	4.5
D15A1567	1	42	42	4	2
D15A1570	0	76	76	0	0
D15A1571	1	33	33	4	3
D15A1572	0	75	75	8	6
D15A1574	1	40	40	4	4
D15A1575	0	75	75	4	3
D15A1576	0	75	75	8	4
D15A1577	1	23	23	4	0.5
D15A1579	0	75	75	4	0.75
D15A1614	0	75	75	8	4
D15A1617	0	75	75	4	3
D15A1619	0	75	75	8	6
D15A1620	0	75	75	8	6
D15A1622	0	75	75	4	4
D15A1629	0	75	75	4	4
D15A1624	1	13	13	4	1.5
D15A1625	0	74	74	4	1
D15A1626	1	39	39	8	4
D15A1630	0	74	74	4	2
D15A1663	1	13	13	8	6
D15A1669	1	1	1	8	2
D15A1732	0	73	73	8	6
D15A1733	0	73	73	8	4
D15A1735	0	73	73	8	1.5
D15A1738	0	73	73	8	6
D15A1739	0	73	73	8	4
D15A1740	1	7	7	4	4
D15A1741	0	73	73	4	4
D15A1742	0	73	73	8	4.5
D15A1743	1	16	16	4	1.5
D15A1744	1	16	16	8	6
D15A1758	0	72	72	8	4
D15A1765	1	21	21	8	4
D15A1767	0	72	72	8	6
D15A1762	0	72	72	8	3
D15A1764	0	72	72	8	4
D15A1810	0	71	71	8	6
D15A1990	0	71	71	8	6
D15A1811	0	71	71	12	6
D15A1813	0	71	71	8	6
D15A1814	0	71	71	8	3
D15A1991	0	71	71	8	6
D15A1815	0	71	71	8	6
D15A1993	1	0.4	0	4	4
D15A1820	1	67	67	8	1.5
D15A1836	0	70	70	8	4.5
D15A1845	1	58	58	8	4
D15A1837	0	70	70	8	3
D15A1838	0	70	70	4	6
D15A1839	0	70	70	8	8
D15A1841	0	70	70	8	3
D15A1842	0	70	70	8	8
D15A1907	1	35	35	8	6
D15A1914	0	69	69	8	8
D15A1915	0	69	69	4	6
D15A1917	0	69	69	8	6
D15A1918	1	42	42	4	2
D15A1919	1	19	19	8	3
D15A1920	0	69	69	8	6
D15A1921	1	15	15	8	4
D15A1923	1	67	67	8	4.5
D15A1928	0	69	69	4	4.5
D15A1929	1	23	23	4	0.25
D15A1927	1	19	19	4	2
